# Supplementary material for: Network analysis identifies strain-dependent response to tau and tau seeding-associated genes
Source: J Exp Med. 2023 Aug 22;220(11):e20230180. doi: 10.1084/jem.20230180 (PMC10443211; doi:10.1084/jem.20230180)
Supplement: Table S1 — shows genotyped variants of wild-derived mice in AMP-AD nominated genes. [file JEM_20230180_TableS1.xlsx]

## Sheet: SuppTable1A
SuppTable1A. List of AMP-AD Nominated Targets. Downloaded from Agora20230305
Mouse name (looked up on Genecards.org, added top ortholog, or locus if many)	hgnc_symbol (looked up location using ENSEMBL vlookup)	chr	gene_start	gene_end	locus_start	locus_end	teams	study	input_data	pharos_class	classification	safety_bucket_definition	abability_bucket_definition
	VGF	5	137.026	137.033	137026392	137033351	Broad-Rush-Columbia, Emory, Mayo-UFL-ISB, MSSM	ACT, BLSA, Mayo, MSBB, ROSMAP	Genetics, Protein, RNA	Tbio	7: Potentially targetable by protein family structure: is a member of a gene family which has a protein member with a druggable pocket in the protein structure.	4: More than two of: high off target gene expression, cancer driver, essential gene, associated deleterious genetic disorder, HPO phenotype associated gene, or black box warning on clinically used drug.	1: Secreted protein. Highly accessible to antibody-based therapies.
	CLU	14	65.9685	65.9815	65968483	65981547	Broad-Rush-Columbia, Duke, Mayo-UFL-ISB	ADNI, APP Mice, ROSMAP	Clinical, Genetics, Metabolome, Protein, Proteomics	Tbio	7: Potentially targetable by protein family structure: is a member of a gene family which has a protein member with a druggable pocket in the protein structure.	4: More than two of: high off target gene expression, cancer driver, essential gene, associated deleterious genetic disorder, HPO phenotype associated gene, or black box warning on clinically used drug.	1: Secreted protein. Highly accessible to antibody-based therapies.
	DNM1	2	32.3085	32.3533	32308471	32353338	Chang Lab, Emory, MSSM	ACT, BLSA, Mayo, MSBB, ROSMAP	Genetics, Protein, RNA	Tbio	2: Targetable by homology: >=40% homologous to a protein with a small molecule ligand identified from ChEMBL, meeting TCRD activity criteria.	4: More than two of: high off target gene expression, cancer driver, essential gene, associated deleterious genetic disorder, HPO phenotype associated gene, or black box warning on clinically used drug.	6: Protein located in intracellular compartment.
	INPP5D	1	87.6203	87.7205	87620312	87720507	Duke, Mayo-UFL-ISB, MSSM	ADNI, Mayo, MSBB	Genetics, Metabolome, RNA	Tbio	7: Potentially targetable by protein family structure: is a member of a gene family which has a protein member with a druggable pocket in the protein structure.	4: More than two of: high off target gene expression, cancer driver, essential gene, associated deleterious genetic disorder, HPO phenotype associated gene, or black box warning on clinically used drug.	4: Limited evidence that target is a secreted protein, ECM component or cell membrane-bound protein.
	MSN	X	96.096	96.1686	96096042	96168552	Chang Lab, Emory, MSSM	ACT, BLSA, Kronos, MSBB, ROSMAP	Genetics, Protein, RNA	Tbio	3: Targetable by structure: Structurally druggable protein, based on the presence of a druggable pocket in the protein (DrugEBIlity/CanSAR).	4: More than two of: high off target gene expression, cancer driver, essential gene, associated deleterious genetic disorder, HPO phenotype associated gene, or black box warning on clinically used drug.	3: Cell membrane-bound proteins. Highly accessible to antibody-based therapies, but potentially less so than secreted proteins or ECM components.
	PDHB	14	8.166	8.17303	8165996	8173025	Broad-Rush-Columbia, Chang Lab, Emory	ACT, BLSA, MSBB, ROSMAP	Clinical, Genetics, Protein	Tbio	3: Targetable by structure: Structurally druggable protein, based on the presence of a druggable pocket in the protein (DrugEBIlity/CanSAR).	5: Clinical data with evidence of intolerable safety profile/adverse drug reactions in the desired modality and with target engagement. Drug for target withdrawn on those grounds.	3: Cell membrane-bound proteins. Highly accessible to antibody-based therapies, but potentially less so than secreted proteins or ECM components.
	PLEC	15	76.171	76.2326	76170974	76232574	Broad-Rush-Columbia, Chang Lab, Emory	ACT, BLSA, MSBB, ROSMAP	Clinical, Genetics, Protein	Tbio	3: Targetable by structure: Structurally druggable protein, based on the presence of a druggable pocket in the protein (DrugEBIlity/CanSAR).	4: More than two of: high off target gene expression, cancer driver, essential gene, associated deleterious genetic disorder, HPO phenotype associated gene, or black box warning on clinically used drug.	3: Cell membrane-bound proteins. Highly accessible to antibody-based therapies, but potentially less so than secreted proteins or ECM components.
	PRDX1	4	116.686	116.701	116685544	116700822	Broad-Rush-Columbia, Chang Lab, Emory	ACT, BLSA, Kronos, MSBB, ROSMAP	Clinical, Genetics, Protein, RNA	Tbio	3: Targetable by structure: Structurally druggable protein, based on the presence of a druggable pocket in the protein (DrugEBIlity/CanSAR).	4: More than two of: high off target gene expression, cancer driver, essential gene, associated deleterious genetic disorder, HPO phenotype associated gene, or black box warning on clinically used drug.	6: Protein located in intracellular compartment.
	RPH3A	5	120.94	121.01	120940499	121010092	Broad-Rush-Columbia, Chang Lab, Emory	ACT, BLSA, MSBB, ROSMAP	Clinical, Genetics, Protein	Tbio	11: Druggable protein class, no other information: Is a member of a PHAROS druggable class of protein (enzyme, receptor, ion channel, nuclear hormone receptor, kinase) but does not meet any of the criteria above.	3: Two or fewer of: high off-target gene expression, cancer driver, essential gene, associated deleterious genetic disorder, HPO phenotype associated gene, or black box warning on clinically used drug.	4: Limited evidence that target is a secreted protein, ECM component or cell membrane-bound protein.
	SLC25A11	11	70.6442	70.6475	70644196	70647479	Broad-Rush-Columbia, Chang Lab, Emory	ACT, BLSA, MSBB, ROSMAP	Clinical, Genetics, Protein, RNA	Tbio	7: Potentially targetable by protein family structure: is a member of a gene family which has a protein member with a druggable pocket in the protein structure.	3: Two or fewer of: high off-target gene expression, cancer driver, essential gene, associated deleterious genetic disorder, HPO phenotype associated gene, or black box warning on clinically used drug.	3: Cell membrane-bound proteins. Highly accessible to antibody-based therapies, but potentially less so than secreted proteins or ECM components.
	SYT1	10	108.498	109.011	108497650	109010982	Chang Lab, Emory, MSSM	ACT, BLSA, Mayo, MSBB, ROSMAP	Genetics, Protein, RNA	Tbio	3: Targetable by structure: Structurally druggable protein, based on the presence of a druggable pocket in the protein (DrugEBIlity/CanSAR).	4: More than two of: high off target gene expression, cancer driver, essential gene, associated deleterious genetic disorder, HPO phenotype associated gene, or black box warning on clinically used drug.	3: Cell membrane-bound proteins. Highly accessible to antibody-based therapies, but potentially less so than secreted proteins or ECM components.
	AP2B1	11	83.299	83.405	83299024	83405035	Chang Lab, Emory	ACT, BLSA, MSBB, Rush	Genetics, Protein, RNA	Tbio	3: Targetable by structure: Structurally druggable protein, based on the presence of a druggable pocket in the protein (DrugEBIlity/CanSAR).	4: More than two of: high off target gene expression, cancer driver, essential gene, associated deleterious genetic disorder, HPO phenotype associated gene, or black box warning on clinically used drug.	6: Protein located in intracellular compartment.
	ATP1B1	1	164.437	164.458	164437109	164458355	Broad-Rush-Columbia, Chang Lab	Mayo, ROSMAP	Clinical, Genetics, Protein, RNA	Tclin	1: Small molecule druggable: Protein with a small molecule ligand identified from ChEMBL, meeting TCRD activity criteria.	5: Clinical data with evidence of intolerable safety profile/adverse drug reactions in the desired modality and with target engagement. Drug for target withdrawn on those grounds.	3: Cell membrane-bound proteins. Highly accessible to antibody-based therapies, but potentially less so than secreted proteins or ECM components.
	ATP2A2	5	122.454	122.502	122453513	122502225	Broad-Rush-Columbia, Emory	ACT, BLSA, ROSMAP	Clinical, Protein	Tbio	2: Targetable by homology: >=40% homologous to a protein with a small molecule ligand identified from ChEMBL, meeting TCRD activity criteria.	5: Clinical data with evidence of intolerable safety profile/adverse drug reactions in the desired modality and with target engagement. Drug for target withdrawn on those grounds.	3: Cell membrane-bound proteins. Highly accessible to antibody-based therapies, but potentially less so than secreted proteins or ECM components.
	ATP2B1	10	98.9144	99.0261	98914406	99026143	Emory, MSSM	ACT, BLSA, MSBB	Genetics, Protein, RNA	Tbio	7: Potentially targetable by protein family structure: is a member of a gene family which has a protein member with a druggable pocket in the protein structure.	5: Clinical data with evidence of intolerable safety profile/adverse drug reactions in the desired modality and with target engagement. Drug for target withdrawn on those grounds.	3: Cell membrane-bound proteins. Highly accessible to antibody-based therapies, but potentially less so than secreted proteins or ECM components.
	ATP6V1A	16	44.0854	44.1397	44085402	44139705	Chang Lab, MSSM	Mayo, MSBB, ROSMAP	Genetics, RNA	Tbio	7: Potentially targetable by protein family structure: is a member of a gene family which has a protein member with a druggable pocket in the protein structure.	5: Clinical data with evidence of intolerable safety profile/adverse drug reactions in the desired modality and with target engagement. Drug for target withdrawn on those grounds.	4: Limited evidence that target is a secreted protein, ECM component or cell membrane-bound protein.
	BIN1	18	32.3772	32.4357	32377230	32435737	Duke, Mayo-UFL-ISB	ADNI, Mayo	Genetics, Metabolome, RNA	Tbio	7: Potentially targetable by protein family structure: is a member of a gene family which has a protein member with a druggable pocket in the protein structure.	4: More than two of: high off target gene expression, cancer driver, essential gene, associated deleterious genetic disorder, HPO phenotype associated gene, or black box warning on clinically used drug.	5: Protein located in the cytosol. Not practically accessible to antibody-based therapies, but may be more easily accessible to other modalities.
	C1QTNF4	2	90.8859	90.8905	90885860	90890525	Broad-Rush-Columbia, Mayo-UFL-ISB	Mayo, ROSMAP	Genetics, RNA	Tbio	7: Potentially targetable by protein family structure: is a member of a gene family which has a protein member with a druggable pocket in the protein structure.	4: More than two of: high off target gene expression, cancer driver, essential gene, associated deleterious genetic disorder, HPO phenotype associated gene, or black box warning on clinically used drug.	1: Secreted protein. Highly accessible to antibody-based therapies.
	CLIC1	17	35.05	35.0587	35049966	35058749	Chang Lab, MSSM	Mayo, MSBB, ROSMAP	Genetics, RNA	Tbio	3: Targetable by structure: Structurally druggable protein, based on the presence of a druggable pocket in the protein (DrugEBIlity/CanSAR).	3: Two or fewer of: high off-target gene expression, cancer driver, essential gene, associated deleterious genetic disorder, HPO phenotype associated gene, or black box warning on clinically used drug.	4: Limited evidence that target is a secreted protein, ECM component or cell membrane-bound protein.
	CS	10	128.338	128.362	128337734	128362479	Broad-Rush-Columbia, Chang Lab	MSBB, ROSMAP	Clinical, Genetics, Protein	Tbio	3: Targetable by structure: Structurally druggable protein, based on the presence of a druggable pocket in the protein (DrugEBIlity/CanSAR).	4: More than two of: high off target gene expression, cancer driver, essential gene, associated deleterious genetic disorder, HPO phenotype associated gene, or black box warning on clinically used drug.	3: Cell membrane-bound proteins. Highly accessible to antibody-based therapies, but potentially less so than secreted proteins or ECM components.
	CSMD1	8	15.8925	17.5356	15892537	17535586	Duke, MSSM	ADNI, MSBB	Genetics, Metabolome, RNA	Tbio	7: Potentially targetable by protein family structure: is a member of a gene family which has a protein member with a druggable pocket in the protein structure.	4: More than two of: high off target gene expression, cancer driver, essential gene, associated deleterious genetic disorder, HPO phenotype associated gene, or black box warning on clinically used drug.	3: Cell membrane-bound proteins. Highly accessible to antibody-based therapies, but potentially less so than secreted proteins or ECM components.
	DBI	1	120.113	120.121	120113280	120121078	Broad-Rush-Columbia, Emory	ACT, BLSA, ROSMAP	Clinical, Protein	Tbio	3: Targetable by structure: Structurally druggable protein, based on the presence of a druggable pocket in the protein (DrugEBIlity/CanSAR).	3: Two or fewer of: high off-target gene expression, cancer driver, essential gene, associated deleterious genetic disorder, HPO phenotype associated gene, or black box warning on clinically used drug.	7: Dark target. Paucity of biological knowledge means progress will be difficult. Encourage others to investigate.
	DPP6	5	26.8172	27.7275	26817203	27727505	Chang Lab, Emory	ACT, BLSA, Mayo, MSBB	Genetics, Protein, RNA	Tbio	3: Targetable by structure: Structurally druggable protein, based on the presence of a druggable pocket in the protein (DrugEBIlity/CanSAR).	4: More than two of: high off target gene expression, cancer driver, essential gene, associated deleterious genetic disorder, HPO phenotype associated gene, or black box warning on clinically used drug.	3: Cell membrane-bound proteins. Highly accessible to antibody-based therapies, but potentially less so than secreted proteins or ECM components.
	DYNC1I1	6	5.72564	6.02804	5725639	6028039	Chang Lab, MSSM	Mayo, MSBB, ROSMAP	Genetics, RNA	Tbio	4: Targetable by homologous structure: >=40% homologous to a structurally druggable protein, based on the presence of a druggable pocket in the homologous protein (DrugEBIlity/CanSAR).	3: Two or fewer of: high off-target gene expression, cancer driver, essential gene, associated deleterious genetic disorder, HPO phenotype associated gene, or black box warning on clinically used drug.	7: Dark target. Paucity of biological knowledge means progress will be difficult. Encourage others to investigate.
	EPHA1	6	42.3585	42.3733	42358487	42373268	Duke, Mayo-UFL-ISB	ADNI, Mayo	Genetics, Metabolome, RNA	Tchem	1: Small molecule druggable: Protein with a small molecule ligand identified from ChEMBL, meeting TCRD activity criteria.	1: Clinical data, evidence of tolerable safety profile in desired modality; target has a drug in phase IV in the appropriate modality, with good safety profile.	3: Cell membrane-bound proteins. Highly accessible to antibody-based therapies, but potentially less so than secreted proteins or ECM components.
	ERBB3	10	128.568	128.59	128567523	128589652	Broad-Rush-Columbia, Mayo-UFL-ISB	Mayo, ROSMAP	Genetics, RNA	Tchem	1: Small molecule druggable: Protein with a small molecule ligand identified from ChEMBL, meeting TCRD activity criteria.	1: Clinical data, evidence of tolerable safety profile in desired modality; target has a drug in phase IV in the appropriate modality, with good safety profile.	1: Secreted protein. Highly accessible to antibody-based therapies.
	GRIA2	3	80.6814	80.8028	80681450	80802835	Emory, MSSM	ACT, BLSA, MSBB	Genetics, Protein, RNA	Tclin	1: Small molecule druggable: Protein with a small molecule ligand identified from ChEMBL, meeting TCRD activity criteria.	1: Clinical data, evidence of tolerable safety profile in desired modality; target has a drug in phase IV in the appropriate modality, with good safety profile.	1: Secreted protein. Highly accessible to antibody-based therapies.
	GSN	2	35.2564	35.3079	35256380	35307892	Broad-Rush-Columbia, Chang Lab	Kronos, ROSMAP	Clinical, Genetics, Protein, RNA	Tbio	3: Targetable by structure: Structurally druggable protein, based on the presence of a druggable pocket in the protein (DrugEBIlity/CanSAR).	4: More than two of: high off target gene expression, cancer driver, essential gene, associated deleterious genetic disorder, HPO phenotype associated gene, or black box warning on clinically used drug.	1: Secreted protein. Highly accessible to antibody-based therapies.
	HOMER1	13	93.2996	93.4051	93299635	93405129	Chang Lab, Emory	ACT, BLSA, Mayo, ROSMAP	Genetics, Protein, RNA	Tbio	4: Targetable by homologous structure: >=40% homologous to a structurally druggable protein, based on the presence of a druggable pocket in the homologous protein (DrugEBIlity/CanSAR).	4: More than two of: high off target gene expression, cancer driver, essential gene, associated deleterious genetic disorder, HPO phenotype associated gene, or black box warning on clinically used drug.	5: Protein located in the cytosol. Not practically accessible to antibody-based therapies, but may be more easily accessible to other modalities.
	HSPB1	5	135.888	135.89	135887919	135889563	Broad-Rush-Columbia, Emory	ACT, BLSA, ROSMAP	Clinical, Protein	Tchem	1: Small molecule druggable: Protein with a small molecule ligand identified from ChEMBL, meeting TCRD activity criteria.	3: Two or fewer of: high off-target gene expression, cancer driver, essential gene, associated deleterious genetic disorder, HPO phenotype associated gene, or black box warning on clinically used drug.	3: Cell membrane-bound proteins. Highly accessible to antibody-based therapies, but potentially less so than secreted proteins or ECM components.
	KALRN	16	33.9691	34.5735	33969073	34573532	Broad-Rush-Columbia, MSSM	MSBB, ROSMAP	Clinical, Genetics, Protein, RNA	Tbio	7: Potentially targetable by protein family structure: is a member of a gene family which has a protein member with a druggable pocket in the protein structure.	4: More than two of: high off target gene expression, cancer driver, essential gene, associated deleterious genetic disorder, HPO phenotype associated gene, or black box warning on clinically used drug.	3: Cell membrane-bound proteins. Highly accessible to antibody-based therapies, but potentially less so than secreted proteins or ECM components.
	MEF2C	13	83.504	83.6671	83504034	83667080	Duke, MSSM	ADNI, MSBB	Genetics, Metabolome, RNA	Tbio	11: Druggable protein class, no other information: Is a member of a PHAROS druggable class of protein (enzyme, receptor, ion channel, nuclear hormone receptor, kinase) but does not meet any of the criteria above.	4: More than two of: high off target gene expression, cancer driver, essential gene, associated deleterious genetic disorder, HPO phenotype associated gene, or black box warning on clinically used drug.	6: Protein located in intracellular compartment.
	NDUFA10	1	92.439	92.4739	92439010	92473860	Chang Lab, Emory	ACT, BLSA, MSBB	Genetics, Protein	Tclin	1: Small molecule druggable: Protein with a small molecule ligand identified from ChEMBL, meeting TCRD activity criteria.	1: Clinical data, evidence of tolerable safety profile in desired modality; target has a drug in phase IV in the appropriate modality, with good safety profile.	1: Secreted protein. Highly accessible to antibody-based therapies.
	NLRC5	8	94.4344	94.5273	94434356	94527272	Duke, MSSM	ADNI, MSBB	Genetics, Metabolome, RNA	Tbio	7: Potentially targetable by protein family structure: is a member of a gene family which has a protein member with a druggable pocket in the protein structure.	2: No major issues found from gene expression, genetic or pharmacological profiling, but has not been extensively tested in humans.	3: Cell membrane-bound proteins. Highly accessible to antibody-based therapies, but potentially less so than secreted proteins or ECM components.
	NNT	13	119.335	119.409	119335448	119408997	Broad-Rush-Columbia, Emory	ACT, BLSA, ROSMAP	Clinical, Protein	Tbio	3: Targetable by structure: Structurally druggable protein, based on the presence of a druggable pocket in the protein (DrugEBIlity/CanSAR).	4: More than two of: high off target gene expression, cancer driver, essential gene, associated deleterious genetic disorder, HPO phenotype associated gene, or black box warning on clinically used drug.	3: Cell membrane-bound proteins. Highly accessible to antibody-based therapies, but potentially less so than secreted proteins or ECM components.
	NRN1	13	36.7254	36.7351	36725361	36735131	Broad-Rush-Columbia, MSSM	MSBB, ROSMAP	Clinical, Genetics, Protein, RNA	Tbio	13: Unknown: There is no information on ligands or structure in any of the categories above.	3: Two or fewer of: high off-target gene expression, cancer driver, essential gene, associated deleterious genetic disorder, HPO phenotype associated gene, or black box warning on clinically used drug.	3: Cell membrane-bound proteins. Highly accessible to antibody-based therapies, but potentially less so than secreted proteins or ECM components.
	PAFAH1B3	7	25.295	25.298	25295049	25297986	Broad-Rush-Columbia, Emory	ACT, BLSA, ROSMAP	Clinical, Protein	Tbio	2: Targetable by homology: >=40% homologous to a protein with a small molecule ligand identified from ChEMBL, meeting TCRD activity criteria.	3: Two or fewer of: high off-target gene expression, cancer driver, essential gene, associated deleterious genetic disorder, HPO phenotype associated gene, or black box warning on clinically used drug.	6: Protein located in intracellular compartment.
	PAK1	7	97.7885	97.9124	97788541	97912381	Chang Lab, MSSM	Kronos, MSBB, ROSMAP	Genetics, RNA	Tchem	1: Small molecule druggable: Protein with a small molecule ligand identified from ChEMBL, meeting TCRD activity criteria.	4: More than two of: high off target gene expression, cancer driver, essential gene, associated deleterious genetic disorder, HPO phenotype associated gene, or black box warning on clinically used drug.	3: Cell membrane-bound proteins. Highly accessible to antibody-based therapies, but potentially less so than secreted proteins or ECM components.
	PGLS	8	71.5922	71.6011	71592176	71601092	Broad-Rush-Columbia, Emory	ACT, BLSA, ROSMAP	Clinical, Protein	Tbio	11: Druggable protein class, no other information: Is a member of a PHAROS druggable class of protein (enzyme, receptor, ion channel, nuclear hormone receptor, kinase) but does not meet any of the criteria above.	4: More than two of: high off target gene expression, cancer driver, essential gene, associated deleterious genetic disorder, HPO phenotype associated gene, or black box warning on clinically used drug.	6: Protein located in intracellular compartment.
	PLXNB1	9	109.095	109.12	109095389	109119917	Broad-Rush-Columbia, MSSM	MSBB, ROSMAP	Genetics, RNA	Tbio	3: Targetable by structure: Structurally druggable protein, based on the presence of a druggable pocket in the protein (DrugEBIlity/CanSAR).	3: Two or fewer of: high off-target gene expression, cancer driver, essential gene, associated deleterious genetic disorder, HPO phenotype associated gene, or black box warning on clinically used drug.	3: Cell membrane-bound proteins. Highly accessible to antibody-based therapies, but potentially less so than secreted proteins or ECM components.
	PRDX6	1	161.24	161.251	161240112	161251219	Chang Lab, Emory	ACT, BLSA, Kronos, Rush	Genetics, Protein, RNA	Tbio	7: Potentially targetable by protein family structure: is a member of a gene family which has a protein member with a druggable pocket in the protein structure.	3: Two or fewer of: high off-target gene expression, cancer driver, essential gene, associated deleterious genetic disorder, HPO phenotype associated gene, or black box warning on clinically used drug.	4: Limited evidence that target is a secreted protein, ECM component or cell membrane-bound protein.
	PREX1	2	166.566	166.714	166566342	166713832	Broad-Rush-Columbia, Chang Lab	ROSMAP	Genetics, RNA	Tbio	3: Targetable by structure: Structurally druggable protein, based on the presence of a druggable pocket in the protein (DrugEBIlity/CanSAR).	3: Two or fewer of: high off-target gene expression, cancer driver, essential gene, associated deleterious genetic disorder, HPO phenotype associated gene, or black box warning on clinically used drug.	4: Limited evidence that target is a secreted protein, ECM component or cell membrane-bound protein.
	RAB3A	8	70.7547	70.7587	70754679	70758677	Broad-Rush-Columbia, Emory	ACT, BLSA, ROSMAP	Genetics, Protein, RNA	Tbio	6: Probably small molecule druggable by homology: >=40% homologous to a protein with a small molecule ligand identified from ChEMBL data, but the ligand does not meeting TCRD activity criteria.	3: Two or fewer of: high off-target gene expression, cancer driver, essential gene, associated deleterious genetic disorder, HPO phenotype associated gene, or black box warning on clinically used drug.	6: Protein located in intracellular compartment.
	RUFY3	5	88.565	88.6514	88565040	88651392	Duke, Emory	ACT, ADNI, BLSA	Genetics, Metabolome, Protein	Tdark	3: Targetable by structure: Structurally druggable protein, based on the presence of a druggable pocket in the protein (DrugEBIlity/CanSAR).	3: Two or fewer of: high off-target gene expression, cancer driver, essential gene, associated deleterious genetic disorder, HPO phenotype associated gene, or black box warning on clinically used drug.	5: Protein located in the cytosol. Not practically accessible to antibody-based therapies, but may be more easily accessible to other modalities.
	SNAP91	9	86.7659	86.8807	86765923	86880654	Chang Lab, MSSM	Mayo, MSBB, ROSMAP	Genetics, RNA	Tbio	12: Potentially low ligandability: Has a structure but there is no evidence of a druggable pocket.	3: Two or fewer of: high off-target gene expression, cancer driver, essential gene, associated deleterious genetic disorder, HPO phenotype associated gene, or black box warning on clinically used drug.	4: Limited evidence that target is a secreted protein, ECM component or cell membrane-bound protein.
	STAT3	11	100.885	100.94	100885098	100939540	Mayo-UFL-ISB, MSSM	Mayo, MSBB	Genetics, RNA	Tchem	1: Small molecule druggable: Protein with a small molecule ligand identified from ChEMBL, meeting TCRD activity criteria.	4: More than two of: high off target gene expression, cancer driver, essential gene, associated deleterious genetic disorder, HPO phenotype associated gene, or black box warning on clinically used drug.	5: Protein located in the cytosol. Not practically accessible to antibody-based therapies, but may be more easily accessible to other modalities.
	SV2B	7	75.1149	75.3093	75114894	75309262	Emory, MSSM	ACT, BLSA, MSBB	Genetics, Protein, RNA	Tbio	2: Targetable by homology: >=40% homologous to a protein with a small molecule ligand identified from ChEMBL, meeting TCRD activity criteria.	3: Two or fewer of: high off-target gene expression, cancer driver, essential gene, associated deleterious genetic disorder, HPO phenotype associated gene, or black box warning on clinically used drug.	3: Cell membrane-bound proteins. Highly accessible to antibody-based therapies, but potentially less so than secreted proteins or ECM components.
	SYNGAP1	17	26.9413	26.9724	26941253	26972434	Chang Lab, Emory	ACT, BLSA, MSBB	Genetics, Protein	Tbio	3: Targetable by structure: Structurally druggable protein, based on the presence of a druggable pocket in the protein (DrugEBIlity/CanSAR).	4: More than two of: high off target gene expression, cancer driver, essential gene, associated deleterious genetic disorder, HPO phenotype associated gene, or black box warning on clinically used drug.	3: Cell membrane-bound proteins. Highly accessible to antibody-based therapies, but potentially less so than secreted proteins or ECM components.
	TAGLN3	16	45.7112	45.7246	45711230	45724608	Broad-Rush-Columbia, MSSM	MSBB, ROSMAP	Clinical, Genetics, Protein, RNA	Tbio	4: Targetable by homologous structure: >=40% homologous to a structurally druggable protein, based on the presence of a druggable pocket in the homologous protein (DrugEBIlity/CanSAR).	3: Two or fewer of: high off-target gene expression, cancer driver, essential gene, associated deleterious genetic disorder, HPO phenotype associated gene, or black box warning on clinically used drug.	7: Dark target. Paucity of biological knowledge means progress will be difficult. Encourage others to investigate.
	TGFBR2	9	116.084	116.175	116084293	116175360	Mayo-UFL-ISB, MSSM	Mayo, MSBB	Genetics, RNA	Tchem	1: Small molecule druggable: Protein with a small molecule ligand identified from ChEMBL, meeting TCRD activity criteria.	4: More than two of: high off target gene expression, cancer driver, essential gene, associated deleterious genetic disorder, HPO phenotype associated gene, or black box warning on clinically used drug.	3: Cell membrane-bound proteins. Highly accessible to antibody-based therapies, but potentially less so than secreted proteins or ECM components.
	TLN1	4	43.5315	43.5627	43531519	43562691	Chang Lab, MSSM	Mayo, MSBB, ROSMAP	Genetics, RNA	Tbio	3: Targetable by structure: Structurally druggable protein, based on the presence of a druggable pocket in the protein (DrugEBIlity/CanSAR).	4: More than two of: high off target gene expression, cancer driver, essential gene, associated deleterious genetic disorder, HPO phenotype associated gene, or black box warning on clinically used drug.	4: Limited evidence that target is a secreted protein, ECM component or cell membrane-bound protein.
	TNFRSF1A	6	125.349	125.362	125349362	125362484	Chang Lab, MSSM	Mayo, MSBB, ROSMAP	Genetics, RNA	Tchem	1: Small molecule druggable: Protein with a small molecule ligand identified from ChEMBL, meeting TCRD activity criteria.	4: More than two of: high off target gene expression, cancer driver, essential gene, associated deleterious genetic disorder, HPO phenotype associated gene, or black box warning on clinically used drug.	1: Secreted protein. Highly accessible to antibody-based therapies.
	TYROBP	7	30.4138	30.4176	30413760	30417585	Mayo-UFL-ISB, MSSM	HBTRC, Mayo	Genetics, RNA	Tbio	11: Druggable protein class, no other information: Is a member of a PHAROS druggable class of protein (enzyme, receptor, ion channel, nuclear hormone receptor, kinase) but does not meet any of the criteria above.	4: More than two of: high off target gene expression, cancer driver, essential gene, associated deleterious genetic disorder, HPO phenotype associated gene, or black box warning on clinically used drug.	3: Cell membrane-bound proteins. Highly accessible to antibody-based therapies, but potentially less so than secreted proteins or ECM components.
	AADAT	8	60.5059	60.5457	60505932	60545677	Duke	ADNI	Genetics, Metabolome	Tchem	1: Small molecule druggable: Protein with a small molecule ligand identified from ChEMBL, meeting TCRD activity criteria.	5: Clinical data with evidence of intolerable safety profile/adverse drug reactions in the desired modality and with target engagement. Drug for target withdrawn on those grounds.	3: Cell membrane-bound proteins. Highly accessible to antibody-based therapies, but potentially less so than secreted proteins or ECM components.
	ABCA7	10	79.9965	80.0156	79996494	80015572	Duke	ADNI	Genetics, Metabolome	Tbio	10: Potentially small molecule druggable by family (low activity ligand): is a member of a gene family which has a protein member with a ligand which does not meet TCRD activity criteria.	3: Two or fewer of: high off-target gene expression, cancer driver, essential gene, associated deleterious genetic disorder, HPO phenotype associated gene, or black box warning on clinically used drug.	3: Cell membrane-bound proteins. Highly accessible to antibody-based therapies, but potentially less so than secreted proteins or ECM components.
	ABI3	11	95.8301	95.8425	95830074	95842476	Mayo-UFL-ISB	Mayo	RNA	Tbio	13: Unknown: There is no information on ligands or structure in any of the categories above.	4: More than two of: high off target gene expression, cancer driver, essential gene, associated deleterious genetic disorder, HPO phenotype associated gene, or black box warning on clinically used drug.	7: Dark target. Paucity of biological knowledge means progress will be difficult. Encourage others to investigate.
	ACE	11	105.968	105.99	105967945	105989964	Duke	ADNI	Genetics, Metabolome	Tclin	1: Small molecule druggable: Protein with a small molecule ligand identified from ChEMBL, meeting TCRD activity criteria.	1: Clinical data, evidence of tolerable safety profile in desired modality; target has a drug in phase IV in the appropriate modality, with good safety profile.	1: Secreted protein. Highly accessible to antibody-based therapies.
	ACO2	15	81.8723	81.9151	81872309	81915133	Emory	ACT, BLSA	Protein	Tbio	3: Targetable by structure: Structurally druggable protein, based on the presence of a druggable pocket in the protein (DrugEBIlity/CanSAR).	4: More than two of: high off target gene expression, cancer driver, essential gene, associated deleterious genetic disorder, HPO phenotype associated gene, or black box warning on clinically used drug.	3: Cell membrane-bound proteins. Highly accessible to antibody-based therapies, but potentially less so than secreted proteins or ECM components.
	ACSL1	8	46.471	46.5361	46471037	46536051	Duke	ADNI	Genetics, Metabolome	Tbio	7: Potentially targetable by protein family structure: is a member of a gene family which has a protein member with a druggable pocket in the protein structure.	5: Clinical data with evidence of intolerable safety profile/adverse drug reactions in the desired modality and with target engagement. Drug for target withdrawn on those grounds.	3: Cell membrane-bound proteins. Highly accessible to antibody-based therapies, but potentially less so than secreted proteins or ECM components.
	ACTN1	12	80.1675	80.2604	80167547	80260371	Emory	ACT, BLSA	Protein	Tbio	3: Targetable by structure: Structurally druggable protein, based on the presence of a druggable pocket in the protein (DrugEBIlity/CanSAR).	4: More than two of: high off target gene expression, cancer driver, essential gene, associated deleterious genetic disorder, HPO phenotype associated gene, or black box warning on clinically used drug.	3: Cell membrane-bound proteins. Highly accessible to antibody-based therapies, but potentially less so than secreted proteins or ECM components.
	ACTN2	13	12.2694	12.3408	12269426	12340760	Emory	ACT, BLSA	Protein	Tbio	3: Targetable by structure: Structurally druggable protein, based on the presence of a druggable pocket in the protein (DrugEBIlity/CanSAR).	4: More than two of: high off target gene expression, cancer driver, essential gene, associated deleterious genetic disorder, HPO phenotype associated gene, or black box warning on clinically used drug.	3: Cell membrane-bound proteins. Highly accessible to antibody-based therapies, but potentially less so than secreted proteins or ECM components.
	ADAM9	8	24.9496	25.0169	24949611	25016927	Duke	ADNI	Genetics, Metabolome	No value	No value	No value	No value
	ADAMTS4	1	171.25	171.261	171250421	171260637	Duke	ADNI	Genetics, Metabolome	Tchem	1: Small molecule druggable: Protein with a small molecule ligand identified from ChEMBL, meeting TCRD activity criteria.	4: More than two of: high off target gene expression, cancer driver, essential gene, associated deleterious genetic disorder, HPO phenotype associated gene, or black box warning on clinically used drug.	3: Cell membrane-bound proteins. Highly accessible to antibody-based therapies, but potentially less so than secreted proteins or ECM components.
	AIFM1	X	48.4749	48.5136	48474944	48513563	Broad-Rush-Columbia	ROSMAP	Clinical, Protein	Tbio	3: Targetable by structure: Structurally druggable protein, based on the presence of a druggable pocket in the protein (DrugEBIlity/CanSAR).	4: More than two of: high off target gene expression, cancer driver, essential gene, associated deleterious genetic disorder, HPO phenotype associated gene, or black box warning on clinically used drug.	3: Cell membrane-bound proteins. Highly accessible to antibody-based therapies, but potentially less so than secreted proteins or ECM components.
	AK1	2	32.6218	32.6351	32621758	32635058	Emory	ACT, BLSA	Protein	Tbio	3: Targetable by structure: Structurally druggable protein, based on the presence of a druggable pocket in the protein (DrugEBIlity/CanSAR).	4: More than two of: high off target gene expression, cancer driver, essential gene, associated deleterious genetic disorder, HPO phenotype associated gene, or black box warning on clinically used drug.	5: Protein located in the cytosol. Not practically accessible to antibody-based therapies, but may be more easily accessible to other modalities.
	AK4	4	101.419	101.467	101419277	101466995	Broad-Rush-Columbia	ROSMAP	Genetics, RNA	Tbio	3: Targetable by structure: Structurally druggable protein, based on the presence of a druggable pocket in the protein (DrugEBIlity/CanSAR).	4: More than two of: high off target gene expression, cancer driver, essential gene, associated deleterious genetic disorder, HPO phenotype associated gene, or black box warning on clinically used drug.	1: Secreted protein. Highly accessible to antibody-based therapies.
	AKT1	12	112.654	112.675	112653821	112674884	Duke	ADNI	Genetics, Metabolome	Tchem	1: Small molecule druggable: Protein with a small molecule ligand identified from ChEMBL, meeting TCRD activity criteria.	2: No major issues found from gene expression, genetic or pharmacological profiling, but has not been extensively tested in humans.	3: Cell membrane-bound proteins. Highly accessible to antibody-based therapies, but potentially less so than secreted proteins or ECM components.
Gm26457	AL049840.1	14	63.1787	63.1788	63178677	63178754	MSSM	MSBB	Genetics, RNA	No value	No value	No value	No value
	ALK	17	71.869	72.6046	71868972	72604627	Mayo-UFL-ISB	Mayo	RNA	Tclin	1: Small molecule druggable: Protein with a small molecule ligand identified from ChEMBL, meeting TCRD activity criteria.	1: Clinical data, evidence of tolerable safety profile in desired modality; target has a drug in phase IV in the appropriate modality, with good safety profile.	3: Cell membrane-bound proteins. Highly accessible to antibody-based therapies, but potentially less so than secreted proteins or ECM components.
	ANKS1B	10	89.8735	90.9733	89873509	90973300	Emory	ACT, BLSA	Protein	Tbio	3: Targetable by structure: Structurally druggable protein, based on the presence of a druggable pocket in the protein (DrugEBIlity/CanSAR).	3: Two or fewer of: high off-target gene expression, cancer driver, essential gene, associated deleterious genetic disorder, HPO phenotype associated gene, or black box warning on clinically used drug.	4: Limited evidence that target is a secreted protein, ECM component or cell membrane-bound protein.
	ANO6	15	95.7908	95.9748	95790843	95974751	Chang Lab	Mayo	Genetics, RNA	Tbio	9: Potentially small molecule druggable by family (active ligand): is a member of a gene family which has a member with an small molecule ligand identified from ChEMBL data, meeting TCRD activity criteria.	3: Two or fewer of: high off-target gene expression, cancer driver, essential gene, associated deleterious genetic disorder, HPO phenotype associated gene, or black box warning on clinically used drug.	3: Cell membrane-bound proteins. Highly accessible to antibody-based therapies, but potentially less so than secreted proteins or ECM components.
	ANP32B	4	46.4509	46.4727	46450902	46472657	Broad-Rush-Columbia	ROSMAP	Clinical, Protein	Tbio	12: Potentially low ligandability: Has a structure but there is no evidence of a druggable pocket.	4: More than two of: high off target gene expression, cancer driver, essential gene, associated deleterious genetic disorder, HPO phenotype associated gene, or black box warning on clinically used drug.	6: Protein located in intracellular compartment.
	ANXA5	3	36.4489	36.4759	36448923	36475894	Emory	ACT, BLSA	Protein	Tbio	3: Targetable by structure: Structurally druggable protein, based on the presence of a druggable pocket in the protein (DrugEBIlity/CanSAR).	5: Clinical data with evidence of intolerable safety profile/adverse drug reactions in the desired modality and with target engagement. Drug for target withdrawn on those grounds.	6: Protein located in intracellular compartment.
	AP2A1	7	44.9004	44.9295	44900373	44929496	Emory	ACT, BLSA	Protein	Tbio	3: Targetable by structure: Structurally druggable protein, based on the presence of a druggable pocket in the protein (DrugEBIlity/CanSAR).	3: Two or fewer of: high off-target gene expression, cancer driver, essential gene, associated deleterious genetic disorder, HPO phenotype associated gene, or black box warning on clinically used drug.	6: Protein located in intracellular compartment.
	AP3B2	7	81.4604	81.4939	81460399	81493925	Emory	ACT, BLSA	Protein	Tbio	7: Potentially targetable by protein family structure: is a member of a gene family which has a protein member with a druggable pocket in the protein structure.	4: More than two of: high off target gene expression, cancer driver, essential gene, associated deleterious genetic disorder, HPO phenotype associated gene, or black box warning on clinically used drug.	4: Limited evidence that target is a secreted protein, ECM component or cell membrane-bound protein.
	AP3D1	10	80.707	80.7423	80706956	80742264	Emory	ACT, BLSA	Protein	Tbio	7: Potentially targetable by protein family structure: is a member of a gene family which has a protein member with a druggable pocket in the protein structure.	4: More than two of: high off target gene expression, cancer driver, essential gene, associated deleterious genetic disorder, HPO phenotype associated gene, or black box warning on clinically used drug.	4: Limited evidence that target is a secreted protein, ECM component or cell membrane-bound protein.
	APOC1	7	19.6895	19.6927	19689481	19692660	Duke	ADNI	Genetics, Metabolome	Tbio	7: Potentially targetable by protein family structure: is a member of a gene family which has a protein member with a druggable pocket in the protein structure.	4: More than two of: high off target gene expression, cancer driver, essential gene, associated deleterious genetic disorder, HPO phenotype associated gene, or black box warning on clinically used drug.	1: Secreted protein. Highly accessible to antibody-based therapies.
	APOD	16	31.2962	31.3148	31296192	31314808	Mayo-UFL-ISB	APP Mice	Proteomics	Tbio	3: Targetable by structure: Structurally druggable protein, based on the presence of a druggable pocket in the protein (DrugEBIlity/CanSAR).	5: Clinical data with evidence of intolerable safety profile/adverse drug reactions in the desired modality and with target engagement. Drug for target withdrawn on those grounds.	1: Secreted protein. Highly accessible to antibody-based therapies.
	APOE	7	19.6961	19.6992	19696109	19699188	Mayo-UFL-ISB	APP Mice	Proteomics	Tbio	7: Potentially targetable by protein family structure: is a member of a gene family which has a protein member with a druggable pocket in the protein structure.	4: More than two of: high off target gene expression, cancer driver, essential gene, associated deleterious genetic disorder, HPO phenotype associated gene, or black box warning on clinically used drug.	1: Secreted protein. Highly accessible to antibody-based therapies.
	ARHGAP26	18	38.6015	39.3763	38601534	39376284	Chang Lab	MSBB, ROSMAP	Genetics, RNA	Tbio	7: Potentially targetable by protein family structure: is a member of a gene family which has a protein member with a druggable pocket in the protein structure.	4: More than two of: high off target gene expression, cancer driver, essential gene, associated deleterious genetic disorder, HPO phenotype associated gene, or black box warning on clinically used drug.	3: Cell membrane-bound proteins. Highly accessible to antibody-based therapies, but potentially less so than secreted proteins or ECM components.
	ASPM	1	139.455	139.494	139454772	139494091	Duke	ADNI	Genetics, Metabolome	Tbio	13: Unknown: There is no information on ligands or structure in any of the categories above.	4: More than two of: high off target gene expression, cancer driver, essential gene, associated deleterious genetic disorder, HPO phenotype associated gene, or black box warning on clinically used drug.	3: Cell membrane-bound proteins. Highly accessible to antibody-based therapies, but potentially less so than secreted proteins or ECM components.
	ATCAY	10	81.2045	81.2308	81204508	81230833	Emory	ACT, BLSA	Protein	Tbio	7: Potentially targetable by protein family structure: is a member of a gene family which has a protein member with a druggable pocket in the protein structure.	3: Two or fewer of: high off-target gene expression, cancer driver, essential gene, associated deleterious genetic disorder, HPO phenotype associated gene, or black box warning on clinically used drug.	3: Cell membrane-bound proteins. Highly accessible to antibody-based therapies, but potentially less so than secreted proteins or ECM components.
	ATP1A3	7	24.9782	25.006	24978167	25005958	Broad-Rush-Columbia	ROSMAP	Clinical, Protein	Tclin	1: Small molecule druggable: Protein with a small molecule ligand identified from ChEMBL, meeting TCRD activity criteria.	1: Clinical data, evidence of tolerable safety profile in desired modality; target has a drug in phase IV in the appropriate modality, with good safety profile.	3: Cell membrane-bound proteins. Highly accessible to antibody-based therapies, but potentially less so than secreted proteins or ECM components.
	ATP2B2	6	113.744	114.043	113743831	114042613	Emory	ACT, BLSA	Protein	Tbio	7: Potentially targetable by protein family structure: is a member of a gene family which has a protein member with a druggable pocket in the protein structure.	5: Clinical data with evidence of intolerable safety profile/adverse drug reactions in the desired modality and with target engagement. Drug for target withdrawn on those grounds.	3: Cell membrane-bound proteins. Highly accessible to antibody-based therapies, but potentially less so than secreted proteins or ECM components.
Atp5o	ATP5PO	16	91.6844	91.9317	91684398	91931687	Chang Lab	MSBB, Rush	Genetics, RNA	Tbio	3: Targetable by structure: Structurally druggable protein, based on the presence of a druggable pocket in the protein (DrugEBIlity/CanSAR).	4: More than two of: high off target gene expression, cancer driver, essential gene, associated deleterious genetic disorder, HPO phenotype associated gene, or black box warning on clinically used drug.	6: Protein located in intracellular compartment.
	ATP6V0A1	11	101.009	101.064	101009452	101063719	Emory	ACT, BLSA	Protein	Tbio	7: Potentially targetable by protein family structure: is a member of a gene family which has a protein member with a druggable pocket in the protein structure.	3: Two or fewer of: high off-target gene expression, cancer driver, essential gene, associated deleterious genetic disorder, HPO phenotype associated gene, or black box warning on clinically used drug.	3: Cell membrane-bound proteins. Highly accessible to antibody-based therapies, but potentially less so than secreted proteins or ECM components.
	ATP6V0D1	8	105.524	105.566	105524465	105566047	Emory	ACT, BLSA	Protein	Tbio	7: Potentially targetable by protein family structure: is a member of a gene family which has a protein member with a druggable pocket in the protein structure.	4: More than two of: high off target gene expression, cancer driver, essential gene, associated deleterious genetic disorder, HPO phenotype associated gene, or black box warning on clinically used drug.	3: Cell membrane-bound proteins. Highly accessible to antibody-based therapies, but potentially less so than secreted proteins or ECM components.
	ATP6V1B2	8	69.0886	69.1137	69088646	69113711	Chang Lab	ROSMAP, Rush	Genetics, RNA	Tchem	1: Small molecule druggable: Protein with a small molecule ligand identified from ChEMBL, meeting TCRD activity criteria.	4: More than two of: high off target gene expression, cancer driver, essential gene, associated deleterious genetic disorder, HPO phenotype associated gene, or black box warning on clinically used drug.	6: Protein located in intracellular compartment.
	ATP6V1E1	6	120.794	120.823	120794305	120822793	MSSM	MSBB	Genetics, RNA	Tbio	7: Potentially targetable by protein family structure: is a member of a gene family which has a protein member with a druggable pocket in the protein structure.	4: More than two of: high off target gene expression, cancer driver, essential gene, associated deleterious genetic disorder, HPO phenotype associated gene, or black box warning on clinically used drug.	6: Protein located in intracellular compartment.
	ATP6V1H	1	5.07002	5.16253	5070018	5162529	Emory	ACT, BLSA	Protein	Tbio	7: Potentially targetable by protein family structure: is a member of a gene family which has a protein member with a druggable pocket in the protein structure.	4: More than two of: high off target gene expression, cancer driver, essential gene, associated deleterious genetic disorder, HPO phenotype associated gene, or black box warning on clinically used drug.	4: Limited evidence that target is a secreted protein, ECM component or cell membrane-bound protein.
	BAG4	8	25.7645	25.7853	25764538	25785287	MSSM	MSBB	Genetics, RNA	Tbio	12: Potentially low ligandability: Has a structure but there is no evidence of a druggable pocket.	3: Two or fewer of: high off-target gene expression, cancer driver, essential gene, associated deleterious genetic disorder, HPO phenotype associated gene, or black box warning on clinically used drug.	7: Dark target. Paucity of biological knowledge means progress will be difficult. Encourage others to investigate.
	BAIAP2	11	119.943	120.007	119942763	120006782	Emory	ACT, BLSA	Protein	Tbio	3: Targetable by structure: Structurally druggable protein, based on the presence of a druggable pocket in the protein (DrugEBIlity/CanSAR).	4: More than two of: high off target gene expression, cancer driver, essential gene, associated deleterious genetic disorder, HPO phenotype associated gene, or black box warning on clinically used drug.	3: Cell membrane-bound proteins. Highly accessible to antibody-based therapies, but potentially less so than secreted proteins or ECM components.
	BCAS1	2	170.347	170.428	170346991	170427845	Chang Lab	MSBB	Genetics, Protein	Tbio	13: Unknown: There is no information on ligands or structure in any of the categories above.	4: More than two of: high off target gene expression, cancer driver, essential gene, associated deleterious genetic disorder, HPO phenotype associated gene, or black box warning on clinically used drug.	6: Protein located in intracellular compartment.
	BCL2	1	106.538	106.714	106538178	106714274	Chang Lab	ROSMAP	Genetics, RNA	Tclin	1: Small molecule druggable: Protein with a small molecule ligand identified from ChEMBL, meeting TCRD activity criteria.	1: Clinical data, evidence of tolerable safety profile in desired modality; target has a drug in phase IV in the appropriate modality, with good safety profile.	3: Cell membrane-bound proteins. Highly accessible to antibody-based therapies, but potentially less so than secreted proteins or ECM components.
	BDNF	2	109.675	109.727	109674700	109727007	Mayo-UFL-ISB	Mayo	RNA	Tbio	7: Potentially targetable by protein family structure: is a member of a gene family which has a protein member with a druggable pocket in the protein structure.	4: More than two of: high off target gene expression, cancer driver, essential gene, associated deleterious genetic disorder, HPO phenotype associated gene, or black box warning on clinically used drug.	1: Secreted protein. Highly accessible to antibody-based therapies.
	BSN	9	108.096	108.19	108096022	108190384	Emory	ACT, BLSA	Protein	Tbio	7: Potentially targetable by protein family structure: is a member of a gene family which has a protein member with a druggable pocket in the protein structure.	3: Two or fewer of: high off-target gene expression, cancer driver, essential gene, associated deleterious genetic disorder, HPO phenotype associated gene, or black box warning on clinically used drug.	7: Dark target. Paucity of biological knowledge means progress will be difficult. Encourage others to investigate.
	CACNB4	2	52.4283	52.6768	52428320	52676831	MSSM	MSBB	Genetics, RNA	Tbio	3: Targetable by structure: Structurally druggable protein, based on the presence of a druggable pocket in the protein (DrugEBIlity/CanSAR).	2: No major issues found from gene expression, genetic or pharmacological profiling, but has not been extensively tested in humans.	3: Cell membrane-bound proteins. Highly accessible to antibody-based therapies, but potentially less so than secreted proteins or ECM components.
	CADPS	14	12.3726	12.8231	12372563	12823079	Broad-Rush-Columbia	ROSMAP	Clinical, Protein	Tbio	7: Potentially targetable by protein family structure: is a member of a gene family which has a protein member with a druggable pocket in the protein structure.	4: More than two of: high off target gene expression, cancer driver, essential gene, associated deleterious genetic disorder, HPO phenotype associated gene, or black box warning on clinically used drug.	3: Cell membrane-bound proteins. Highly accessible to antibody-based therapies, but potentially less so than secreted proteins or ECM components.
	CAMKK2	5	122.731	122.779	122731170	122779409	MSSM	MSBB	Genetics, RNA	Tchem	1: Small molecule druggable: Protein with a small molecule ligand identified from ChEMBL, meeting TCRD activity criteria.	4: More than two of: high off target gene expression, cancer driver, essential gene, associated deleterious genetic disorder, HPO phenotype associated gene, or black box warning on clinically used drug.	3: Cell membrane-bound proteins. Highly accessible to antibody-based therapies, but potentially less so than secreted proteins or ECM components.
	CAPN2	1	182.467	182.518	182467260	182517608	Emory	ACT, BLSA	Protein	Tchem	1: Small molecule druggable: Protein with a small molecule ligand identified from ChEMBL, meeting TCRD activity criteria.	3: Two or fewer of: high off-target gene expression, cancer driver, essential gene, associated deleterious genetic disorder, HPO phenotype associated gene, or black box warning on clinically used drug.	4: Limited evidence that target is a secreted protein, ECM component or cell membrane-bound protein.
	CBL	9	44.143	44.234	44142976	44234049	Chang Lab	ROSMAP	Genetics, RNA	Tbio	3: Targetable by structure: Structurally druggable protein, based on the presence of a druggable pocket in the protein (DrugEBIlity/CanSAR).	4: More than two of: high off target gene expression, cancer driver, essential gene, associated deleterious genetic disorder, HPO phenotype associated gene, or black box warning on clinically used drug.	5: Protein located in the cytosol. Not practically accessible to antibody-based therapies, but may be more easily accessible to other modalities.
	CCT6B	11	82.7193	82.7643	82719250	82764321	Chang Lab	Mayo	Genetics, RNA	Tdark	3: Targetable by structure: Structurally druggable protein, based on the presence of a druggable pocket in the protein (DrugEBIlity/CanSAR).	4: More than two of: high off target gene expression, cancer driver, essential gene, associated deleterious genetic disorder, HPO phenotype associated gene, or black box warning on clinically used drug.	5: Protein located in the cytosol. Not practically accessible to antibody-based therapies, but may be more easily accessible to other modalities.
	CD33	7	43.5242	43.5444	43524216	43544428	Mayo-UFL-ISB	Mayo	RNA	Tclin	1: Small molecule druggable: Protein with a small molecule ligand identified from ChEMBL, meeting TCRD activity criteria.	4: More than two of: high off target gene expression, cancer driver, essential gene, associated deleterious genetic disorder, HPO phenotype associated gene, or black box warning on clinically used drug.	3: Cell membrane-bound proteins. Highly accessible to antibody-based therapies, but potentially less so than secreted proteins or ECM components.
	CD44	2	102.811	102.902	102811141	102901665	Emory	ACT, BLSA	Protein	Tbio	3: Targetable by structure: Structurally druggable protein, based on the presence of a druggable pocket in the protein (DrugEBIlity/CanSAR).	4: More than two of: high off target gene expression, cancer driver, essential gene, associated deleterious genetic disorder, HPO phenotype associated gene, or black box warning on clinically used drug.	1: Secreted protein. Highly accessible to antibody-based therapies.
	CDCA7	2	72.4762	72.4869	72476159	72486893	Duke	ADNI	Genetics, Metabolome	Tbio	13: Unknown: There is no information on ligands or structure in any of the categories above.	3: Two or fewer of: high off-target gene expression, cancer driver, essential gene, associated deleterious genetic disorder, HPO phenotype associated gene, or black box warning on clinically used drug.	5: Protein located in the cytosol. Not practically accessible to antibody-based therapies, but may be more easily accessible to other modalities.
	CDH22	2	165.112	165.235	165111507	165234853	Duke	ADNI	Genetics, Metabolome	Tbio	4: Targetable by homologous structure: >=40% homologous to a structurally druggable protein, based on the presence of a druggable pocket in the homologous protein (DrugEBIlity/CanSAR).	3: Two or fewer of: high off-target gene expression, cancer driver, essential gene, associated deleterious genetic disorder, HPO phenotype associated gene, or black box warning on clinically used drug.	3: Cell membrane-bound proteins. Highly accessible to antibody-based therapies, but potentially less so than secreted proteins or ECM components.
	CDK18	1	132.112	132.14	132112237	132139684	Chang Lab	Mayo, ROSMAP	Genetics, RNA	Tchem	1: Small molecule druggable: Protein with a small molecule ligand identified from ChEMBL, meeting TCRD activity criteria.	3: Two or fewer of: high off-target gene expression, cancer driver, essential gene, associated deleterious genetic disorder, HPO phenotype associated gene, or black box warning on clinically used drug.	4: Limited evidence that target is a secreted protein, ECM component or cell membrane-bound protein.
	CDYL	13	35.6598	35.8741	35659833	35874063	Duke	ADNI	Genetics, Metabolome	Tbio	3: Targetable by structure: Structurally druggable protein, based on the presence of a druggable pocket in the protein (DrugEBIlity/CanSAR).	3: Two or fewer of: high off-target gene expression, cancer driver, essential gene, associated deleterious genetic disorder, HPO phenotype associated gene, or black box warning on clinically used drug.	3: Cell membrane-bound proteins. Highly accessible to antibody-based therapies, but potentially less so than secreted proteins or ECM components.
	CERCAM	2	29.8692	29.8828	29869164	29882840	Mayo-UFL-ISB	Mayo	RNA	Tdark	11: Druggable protein class, no other information: Is a member of a PHAROS druggable class of protein (enzyme, receptor, ion channel, nuclear hormone receptor, kinase) but does not meet any of the criteria above.	3: Two or fewer of: high off-target gene expression, cancer driver, essential gene, associated deleterious genetic disorder, HPO phenotype associated gene, or black box warning on clinically used drug.	1: Secreted protein. Highly accessible to antibody-based therapies.
None	CETP	NA	NA	NA	#VALUE!	#VALUE!	Duke	ADNI	Genetics, Metabolome	Tchem	1: Small molecule druggable: Protein with a small molecule ligand identified from ChEMBL, meeting TCRD activity criteria.	2: No major issues found from gene expression, genetic or pharmacological profiling, but has not been extensively tested in humans.	1: Secreted protein. Highly accessible to antibody-based therapies.
	CFH	1	140.085	140.184	140084708	140183764	Mayo-UFL-ISB	Mayo	RNA	Tbio	3: Targetable by structure: Structurally druggable protein, based on the presence of a druggable pocket in the protein (DrugEBIlity/CanSAR).	4: More than two of: high off target gene expression, cancer driver, essential gene, associated deleterious genetic disorder, HPO phenotype associated gene, or black box warning on clinically used drug.	1: Secreted protein. Highly accessible to antibody-based therapies.
	CFI	3	129.836	129.875	129835884	129875332	Mayo-UFL-ISB	Mayo	RNA	Tbio	3: Targetable by structure: Structurally druggable protein, based on the presence of a druggable pocket in the protein (DrugEBIlity/CanSAR).	4: More than two of: high off target gene expression, cancer driver, essential gene, associated deleterious genetic disorder, HPO phenotype associated gene, or black box warning on clinically used drug.	1: Secreted protein. Highly accessible to antibody-based therapies.
	CHADL	15	81.6783	81.6973	81678296	81697287	Broad-Rush-Columbia	ROSMAP	Genetics, RNA	Tbio	13: Unknown: There is no information on ligands or structure in any of the categories above.	2: No major issues found from gene expression, genetic or pharmacological profiling, but has not been extensively tested in humans.	1: Secreted protein. Highly accessible to antibody-based therapies.
	CHCHD3	6	32.791	33.0603	32790976	33060260	Chang Lab	MSBB	Genetics, Protein	Tbio	7: Potentially targetable by protein family structure: is a member of a gene family which has a protein member with a druggable pocket in the protein structure.	4: More than two of: high off target gene expression, cancer driver, essential gene, associated deleterious genetic disorder, HPO phenotype associated gene, or black box warning on clinically used drug.	6: Protein located in intracellular compartment.
	CHST11	10	82.9855	83.1959	82985498	83195900	Chang Lab	ROSMAP	Genetics, RNA	Tbio	7: Potentially targetable by protein family structure: is a member of a gene family which has a protein member with a druggable pocket in the protein structure.	3: Two or fewer of: high off-target gene expression, cancer driver, essential gene, associated deleterious genetic disorder, HPO phenotype associated gene, or black box warning on clinically used drug.	1: Secreted protein. Highly accessible to antibody-based therapies.
	CIRBP	10	80.166	80.1728	80165985	80172786	Chang Lab	Mayo, ROSMAP	Genetics, RNA	Tbio	7: Potentially targetable by protein family structure: is a member of a gene family which has a protein member with a druggable pocket in the protein structure.	3: Two or fewer of: high off-target gene expression, cancer driver, essential gene, associated deleterious genetic disorder, HPO phenotype associated gene, or black box warning on clinically used drug.	6: Protein located in intracellular compartment.
	CISD1	10	71.3305	71.345	71330480	71344954	Duke	ADNI	Genetics, Metabolome	Tchem	1: Small molecule druggable: Protein with a small molecule ligand identified from ChEMBL, meeting TCRD activity criteria.	4: More than two of: high off target gene expression, cancer driver, essential gene, associated deleterious genetic disorder, HPO phenotype associated gene, or black box warning on clinically used drug.	3: Cell membrane-bound proteins. Highly accessible to antibody-based therapies, but potentially less so than secreted proteins or ECM components.
	CNKSR2	X	157.821	158.043	157821436	158043294	MSSM	MSBB	Genetics, RNA	Tbio	7: Potentially targetable by protein family structure: is a member of a gene family which has a protein member with a druggable pocket in the protein structure.	3: Two or fewer of: high off-target gene expression, cancer driver, essential gene, associated deleterious genetic disorder, HPO phenotype associated gene, or black box warning on clinically used drug.	3: Cell membrane-bound proteins. Highly accessible to antibody-based therapies, but potentially less so than secreted proteins or ECM components.
	CNP	11	100.575	100.592	100574904	100591729	Mayo-UFL-ISB	Mayo	RNA	Tbio	3: Targetable by structure: Structurally druggable protein, based on the presence of a druggable pocket in the protein (DrugEBIlity/CanSAR).	4: More than two of: high off target gene expression, cancer driver, essential gene, associated deleterious genetic disorder, HPO phenotype associated gene, or black box warning on clinically used drug.	6: Protein located in intracellular compartment.
	CNTNAP2	6	45.0594	47.3042	45059357	47304213	Duke	ADNI	Genetics, Metabolome	No value	No value	No value	No value
	COL1A2	6	4.50481	4.54154	4504814	4541544	MSSM	MSBB	Genetics, RNA	Tbio	7: Potentially targetable by protein family structure: is a member of a gene family which has a protein member with a druggable pocket in the protein structure.	4: More than two of: high off target gene expression, cancer driver, essential gene, associated deleterious genetic disorder, HPO phenotype associated gene, or black box warning on clinically used drug.	1: Secreted protein. Highly accessible to antibody-based therapies.
	COL25A1	3	130.132	130.6	130131501	130599877	Mayo-UFL-ISB	APP Mice	Proteomics	Tbio	7: Potentially targetable by protein family structure: is a member of a gene family which has a protein member with a druggable pocket in the protein structure.	4: More than two of: high off target gene expression, cancer driver, essential gene, associated deleterious genetic disorder, HPO phenotype associated gene, or black box warning on clinically used drug.	2: Component of the extracellular matrix (ECM). Highly accessible to antibody-based therapies, but potentially less so than secreted proteins.
	COX5B	1	36.6914	36.6937	36691449	36693681	Broad-Rush-Columbia	ROSMAP	Clinical, Protein	Tbio	3: Targetable by structure: Structurally druggable protein, based on the presence of a druggable pocket in the protein (DrugEBIlity/CanSAR).	5: Clinical data with evidence of intolerable safety profile/adverse drug reactions in the desired modality and with target engagement. Drug for target withdrawn on those grounds.	4: Limited evidence that target is a secreted protein, ECM component or cell membrane-bound protein.
	COX6B1	7	30.6169	30.6262	30616861	30626151	Chang Lab	Kronos, MSBB	Genetics, RNA	Tbio	7: Potentially targetable by protein family structure: is a member of a gene family which has a protein member with a druggable pocket in the protein structure.	5: Clinical data with evidence of intolerable safety profile/adverse drug reactions in the desired modality and with target engagement. Drug for target withdrawn on those grounds.	6: Protein located in intracellular compartment.
	CPLX1	5	108.519	108.55	108518554	108550024	Broad-Rush-Columbia	ROSMAP	Clinical, Protein	Tbio	12: Potentially low ligandability: Has a structure but there is no evidence of a druggable pocket.	4: More than two of: high off target gene expression, cancer driver, essential gene, associated deleterious genetic disorder, HPO phenotype associated gene, or black box warning on clinically used drug.	6: Protein located in intracellular compartment.
Cr1l	CR1	1	195.104	195.132	195103789	195131570	Mayo-UFL-ISB	Mayo	RNA	Tbio	7: Potentially targetable by protein family structure: is a member of a gene family which has a protein member with a druggable pocket in the protein structure.	4: More than two of: high off target gene expression, cancer driver, essential gene, associated deleterious genetic disorder, HPO phenotype associated gene, or black box warning on clinically used drug.	3: Cell membrane-bound proteins. Highly accessible to antibody-based therapies, but potentially less so than secreted proteins or ECM components.
	CRH	3	19.6934	19.6954	19693401	19695396	Mayo-UFL-ISB	Mayo	RNA	Tbio	7: Potentially targetable by protein family structure: is a member of a gene family which has a protein member with a druggable pocket in the protein structure.	4: More than two of: high off target gene expression, cancer driver, essential gene, associated deleterious genetic disorder, HPO phenotype associated gene, or black box warning on clinically used drug.	1: Secreted protein. Highly accessible to antibody-based therapies.
	CRHR1	11	104.133	104.176	104132855	104175523	Mayo-UFL-ISB	Mayo	RNA	No value	No value	No value	No value
	CSF1	3	107.741	107.76	107741048	107760469	Mayo-UFL-ISB	Mayo	RNA	Tbio	3: Targetable by structure: Structurally druggable protein, based on the presence of a druggable pocket in the protein (DrugEBIlity/CanSAR).	5: Clinical data with evidence of intolerable safety profile/adverse drug reactions in the desired modality and with target engagement. Drug for target withdrawn on those grounds.	1: Secreted protein. Highly accessible to antibody-based therapies.
	CSF1R	18	61.1056	61.1321	61105572	61132149	Mayo-UFL-ISB	Mayo	RNA	Tclin	1: Small molecule druggable: Protein with a small molecule ligand identified from ChEMBL, meeting TCRD activity criteria.	1: Clinical data, evidence of tolerable safety profile in desired modality; target has a drug in phase IV in the appropriate modality, with good safety profile.	1: Secreted protein. Highly accessible to antibody-based therapies.
	CSRP1	1	135.72	135.752	135720061	135752232	Broad-Rush-Columbia	ROSMAP	Clinical, Protein	Tbio	7: Potentially targetable by protein family structure: is a member of a gene family which has a protein member with a druggable pocket in the protein structure.	3: Two or fewer of: high off-target gene expression, cancer driver, essential gene, associated deleterious genetic disorder, HPO phenotype associated gene, or black box warning on clinically used drug.	4: Limited evidence that target is a secreted protein, ECM component or cell membrane-bound protein.
	CTLA4	1	60.887	60.9158	60887000	60915832	Mayo-UFL-ISB	Mayo	RNA	Tclin	1: Small molecule druggable: Protein with a small molecule ligand identified from ChEMBL, meeting TCRD activity criteria.	1: Clinical data, evidence of tolerable safety profile in desired modality; target has a drug in phase IV in the appropriate modality, with good safety profile.	1: Secreted protein. Highly accessible to antibody-based therapies.
	CX3CL1	8	94.772	94.7824	94772009	94782427	Mayo-UFL-ISB	Mayo	RNA	Tbio	3: Targetable by structure: Structurally druggable protein, based on the presence of a druggable pocket in the protein (DrugEBIlity/CanSAR).	4: More than two of: high off target gene expression, cancer driver, essential gene, associated deleterious genetic disorder, HPO phenotype associated gene, or black box warning on clinically used drug.	1: Secreted protein. Highly accessible to antibody-based therapies.
	CX3CR1	9	119.902	120.07	119901616	120069879	Mayo-UFL-ISB	Mayo	RNA	Tchem	1: Small molecule druggable: Protein with a small molecule ligand identified from ChEMBL, meeting TCRD activity criteria.	3: Two or fewer of: high off-target gene expression, cancer driver, essential gene, associated deleterious genetic disorder, HPO phenotype associated gene, or black box warning on clinically used drug.	3: Cell membrane-bound proteins. Highly accessible to antibody-based therapies, but potentially less so than secreted proteins or ECM components.
	CXCL10	5	92.3466	92.3489	92346638	92348889	Mayo-UFL-ISB	Mayo	RNA	Tbio	3: Targetable by structure: Structurally druggable protein, based on the presence of a druggable pocket in the protein (DrugEBIlity/CanSAR).	5: Clinical data with evidence of intolerable safety profile/adverse drug reactions in the desired modality and with target engagement. Drug for target withdrawn on those grounds.	1: Secreted protein. Highly accessible to antibody-based therapies.
	CYBA	8	122.425	122.433	122424776	122432930	Chang Lab	Mayo, ROSMAP	Genetics, RNA	Tbio	12: Potentially low ligandability: Has a structure but there is no evidence of a druggable pocket.	4: More than two of: high off target gene expression, cancer driver, essential gene, associated deleterious genetic disorder, HPO phenotype associated gene, or black box warning on clinically used drug.	3: Cell membrane-bound proteins. Highly accessible to antibody-based therapies, but potentially less so than secreted proteins or ECM components.
	CYFIP2	11	46.1938	46.3129	46193850	46312859	Emory	ACT, BLSA	Protein	Tbio	3: Targetable by structure: Structurally druggable protein, based on the presence of a druggable pocket in the protein (DrugEBIlity/CanSAR).	3: Two or fewer of: high off-target gene expression, cancer driver, essential gene, associated deleterious genetic disorder, HPO phenotype associated gene, or black box warning on clinically used drug.	3: Cell membrane-bound proteins. Highly accessible to antibody-based therapies, but potentially less so than secreted proteins or ECM components.
	CYP19A1	9	54.1659	54.2681	54165937	54268110	Duke	ADNI	Genetics, Metabolome	Tclin	1: Small molecule druggable: Protein with a small molecule ligand identified from ChEMBL, meeting TCRD activity criteria.	1: Clinical data, evidence of tolerable safety profile in desired modality; target has a drug in phase IV in the appropriate modality, with good safety profile.	3: Cell membrane-bound proteins. Highly accessible to antibody-based therapies, but potentially less so than secreted proteins or ECM components.
	CYP27A1	1	74.7136	74.7379	74713574	74737892	Duke	ADNI	Genetics, Metabolome	Tchem	1: Small molecule druggable: Protein with a small molecule ligand identified from ChEMBL, meeting TCRD activity criteria.	5: Clinical data with evidence of intolerable safety profile/adverse drug reactions in the desired modality and with target engagement. Drug for target withdrawn on those grounds.	3: Cell membrane-bound proteins. Highly accessible to antibody-based therapies, but potentially less so than secreted proteins or ECM components.
Cyp3a-locus	CYP3A43	5	137.891	146.113	137890932	146113285	Duke	ADNI	Genetics, Metabolome	Tclin	1: Small molecule druggable: Protein with a small molecule ligand identified from ChEMBL, meeting TCRD activity criteria.	1: Clinical data, evidence of tolerable safety profile in desired modality; target has a drug in phase IV in the appropriate modality, with good safety profile.	3: Cell membrane-bound proteins. Highly accessible to antibody-based therapies, but potentially less so than secreted proteins or ECM components.
	DAAM2	17	49.456	49.5643	49456022	49564343	MSSM	MSBB	Genetics, RNA	Tbio	7: Potentially targetable by protein family structure: is a member of a gene family which has a protein member with a druggable pocket in the protein structure.	2: No major issues found from gene expression, genetic or pharmacological profiling, but has not been extensively tested in humans.	3: Cell membrane-bound proteins. Highly accessible to antibody-based therapies, but potentially less so than secreted proteins or ECM components.
	DAP3	3	88.9208	88.9512	88920803	88951181	Broad-Rush-Columbia	ROSMAP	Clinical, Protein	Tbio	7: Potentially targetable by protein family structure: is a member of a gene family which has a protein member with a druggable pocket in the protein structure.	4: More than two of: high off target gene expression, cancer driver, essential gene, associated deleterious genetic disorder, HPO phenotype associated gene, or black box warning on clinically used drug.	3: Cell membrane-bound proteins. Highly accessible to antibody-based therapies, but potentially less so than secreted proteins or ECM components.
	DBT	3	116.513	116.55	116513070	116549981	Broad-Rush-Columbia	ROSMAP	Clinical, Protein	Tbio	3: Targetable by structure: Structurally druggable protein, based on the presence of a druggable pocket in the protein (DrugEBIlity/CanSAR).	4: More than two of: high off target gene expression, cancer driver, essential gene, associated deleterious genetic disorder, HPO phenotype associated gene, or black box warning on clinically used drug.	4: Limited evidence that target is a secreted protein, ECM component or cell membrane-bound protein.
	DCAF12	4	41.2913	41.3149	41291300	41314889	Chang Lab	Mayo, ROSMAP	Genetics, RNA	Tbio	7: Potentially targetable by protein family structure: is a member of a gene family which has a protein member with a druggable pocket in the protein structure.	2: No major issues found from gene expression, genetic or pharmacological profiling, but has not been extensively tested in humans.	7: Dark target. Paucity of biological knowledge means progress will be difficult. Encourage others to investigate.
	DCLK1	3	55.2424	55.5391	55242364	55539068	Emory	ACT, BLSA	Protein	Tchem	1: Small molecule druggable: Protein with a small molecule ligand identified from ChEMBL, meeting TCRD activity criteria.	4: More than two of: high off target gene expression, cancer driver, essential gene, associated deleterious genetic disorder, HPO phenotype associated gene, or black box warning on clinically used drug.	3: Cell membrane-bound proteins. Highly accessible to antibody-based therapies, but potentially less so than secreted proteins or ECM components.
	DCN	10	97.4796	97.5181	97479609	97518143	MSSM	MSBB	Genetics, RNA	Tbio	12: Potentially low ligandability: Has a structure but there is no evidence of a druggable pocket.	4: More than two of: high off target gene expression, cancer driver, essential gene, associated deleterious genetic disorder, HPO phenotype associated gene, or black box warning on clinically used drug.	1: Secreted protein. Highly accessible to antibody-based therapies.
	DCTN1	6	83.1659	83.2001	83165920	83200117	Emory	ACT, BLSA	Protein	Tbio	3: Targetable by structure: Structurally druggable protein, based on the presence of a druggable pocket in the protein (DrugEBIlity/CanSAR).	4: More than two of: high off target gene expression, cancer driver, essential gene, associated deleterious genetic disorder, HPO phenotype associated gene, or black box warning on clinically used drug.	4: Limited evidence that target is a secreted protein, ECM component or cell membrane-bound protein.
	DDAH2	17	35.059	35.0621	35059035	35062095	Emory	ACT, BLSA	Protein	Tbio	11: Druggable protein class, no other information: Is a member of a PHAROS druggable class of protein (enzyme, receptor, ion channel, nuclear hormone receptor, kinase) but does not meet any of the criteria above.	5: Clinical data with evidence of intolerable safety profile/adverse drug reactions in the desired modality and with target engagement. Drug for target withdrawn on those grounds.	3: Cell membrane-bound proteins. Highly accessible to antibody-based therapies, but potentially less so than secreted proteins or ECM components.
	DESI1	15	81.9925	82.0339	81992523	82033862	Broad-Rush-Columbia	ROSMAP	Genetics, RNA	Tdark	3: Targetable by structure: Structurally druggable protein, based on the presence of a druggable pocket in the protein (DrugEBIlity/CanSAR).	2: No major issues found from gene expression, genetic or pharmacological profiling, but has not been extensively tested in humans.	5: Protein located in the cytosol. Not practically accessible to antibody-based therapies, but may be more easily accessible to other modalities.
	DHCR24	4	106.561	106.589	106561038	106589113	Duke	ADNI	Genetics, Metabolome	Tbio	11: Druggable protein class, no other information: Is a member of a PHAROS druggable class of protein (enzyme, receptor, ion channel, nuclear hormone receptor, kinase) but does not meet any of the criteria above.	4: More than two of: high off target gene expression, cancer driver, essential gene, associated deleterious genetic disorder, HPO phenotype associated gene, or black box warning on clinically used drug.	3: Cell membrane-bound proteins. Highly accessible to antibody-based therapies, but potentially less so than secreted proteins or ECM components.
	DHRS11	11	84.8209	84.829	84820856	84828994	Broad-Rush-Columbia	ROSMAP	Genetics, RNA	Tbio	3: Targetable by structure: Structurally druggable protein, based on the presence of a druggable pocket in the protein (DrugEBIlity/CanSAR).	4: More than two of: high off target gene expression, cancer driver, essential gene, associated deleterious genetic disorder, HPO phenotype associated gene, or black box warning on clinically used drug.	4: Limited evidence that target is a secreted protein, ECM component or cell membrane-bound protein.
	DHTKD1	2	5.89611	5.94279	5896115	5942792	Duke	ADNI	Genetics, Metabolome	Tbio	11: Druggable protein class, no other information: Is a member of a PHAROS druggable class of protein (enzyme, receptor, ion channel, nuclear hormone receptor, kinase) but does not meet any of the criteria above.	3: Two or fewer of: high off-target gene expression, cancer driver, essential gene, associated deleterious genetic disorder, HPO phenotype associated gene, or black box warning on clinically used drug.	6: Protein located in intracellular compartment.
	DIRAS1	10	81.0196	81.0257	81019589	81025662	Broad-Rush-Columbia	ROSMAP	Clinical, Protein	Tbio	3: Targetable by structure: Structurally druggable protein, based on the presence of a druggable pocket in the protein (DrugEBIlity/CanSAR).	4: More than two of: high off target gene expression, cancer driver, essential gene, associated deleterious genetic disorder, HPO phenotype associated gene, or black box warning on clinically used drug.	7: Dark target. Paucity of biological knowledge means progress will be difficult. Encourage others to investigate.
	DLD	12	31.3313	31.3515	31331277	31351453	Broad-Rush-Columbia	ROSMAP	Clinical, Protein	Tbio	3: Targetable by structure: Structurally druggable protein, based on the presence of a druggable pocket in the protein (DrugEBIlity/CanSAR).	4: More than two of: high off target gene expression, cancer driver, essential gene, associated deleterious genetic disorder, HPO phenotype associated gene, or black box warning on clinically used drug.	4: Limited evidence that target is a secreted protein, ECM component or cell membrane-bound protein.
	DLG2	7	90.4767	92.4492	90476672	92449247	Duke	ADNI	Genetics, Metabolome	Tbio	6: Probably small molecule druggable by homology: >=40% homologous to a protein with a small molecule ligand identified from ChEMBL data, but the ligand does not meeting TCRD activity criteria.	4: More than two of: high off target gene expression, cancer driver, essential gene, associated deleterious genetic disorder, HPO phenotype associated gene, or black box warning on clinically used drug.	3: Cell membrane-bound proteins. Highly accessible to antibody-based therapies, but potentially less so than secreted proteins or ECM components.
	DLG4	11	70.0169	70.0475	70016942	70047522	Emory	ACT, BLSA	Protein	Tchem	1: Small molecule druggable: Protein with a small molecule ligand identified from ChEMBL, meeting TCRD activity criteria.	5: Clinical data with evidence of intolerable safety profile/adverse drug reactions in the desired modality and with target engagement. Drug for target withdrawn on those grounds.	1: Secreted protein. Highly accessible to antibody-based therapies.
	DLGAP1	17	69.9691	70.8214	69969073	70821413	MSSM	MSBB	Genetics, RNA	Tbio	3: Targetable by structure: Structurally druggable protein, based on the presence of a druggable pocket in the protein (DrugEBIlity/CanSAR).	3: Two or fewer of: high off-target gene expression, cancer driver, essential gene, associated deleterious genetic disorder, HPO phenotype associated gene, or black box warning on clinically used drug.	7: Dark target. Paucity of biological knowledge means progress will be difficult. Encourage others to investigate.
	DMXL2	9	54.3652	54.5016	54365158	54501626	Emory	ACT, BLSA	Protein	Tbio	7: Potentially targetable by protein family structure: is a member of a gene family which has a protein member with a druggable pocket in the protein structure.	3: Two or fewer of: high off-target gene expression, cancer driver, essential gene, associated deleterious genetic disorder, HPO phenotype associated gene, or black box warning on clinically used drug.	3: Cell membrane-bound proteins. Highly accessible to antibody-based therapies, but potentially less so than secreted proteins or ECM components.
	DNAJC6	4	101.497	101.643	101496648	101642799	Chang Lab	MSBB, ROSMAP	Genetics, RNA	Tbio	7: Potentially targetable by protein family structure: is a member of a gene family which has a protein member with a druggable pocket in the protein structure.	4: More than two of: high off target gene expression, cancer driver, essential gene, associated deleterious genetic disorder, HPO phenotype associated gene, or black box warning on clinically used drug.	3: Cell membrane-bound proteins. Highly accessible to antibody-based therapies, but potentially less so than secreted proteins or ECM components.
	DND1	18	36.7637	36.7662	36763671	36766214	Broad-Rush-Columbia	ROSMAP	Genetics, RNA	Tbio	7: Potentially targetable by protein family structure: is a member of a gene family which has a protein member with a druggable pocket in the protein structure.	3: Two or fewer of: high off-target gene expression, cancer driver, essential gene, associated deleterious genetic disorder, HPO phenotype associated gene, or black box warning on clinically used drug.	7: Dark target. Paucity of biological knowledge means progress will be difficult. Encourage others to investigate.
	DNM2	9	21.4249	21.5078	21424908	21507759	Chang Lab	MSBB	Genetics, Protein	Tchem	1: Small molecule druggable: Protein with a small molecule ligand identified from ChEMBL, meeting TCRD activity criteria.	4: More than two of: high off target gene expression, cancer driver, essential gene, associated deleterious genetic disorder, HPO phenotype associated gene, or black box warning on clinically used drug.	4: Limited evidence that target is a secreted protein, ECM component or cell membrane-bound protein.
	DNM3	1	161.982	162.478	161982453	162478034	Emory	ACT, BLSA	Protein	Tbio	2: Targetable by homology: >=40% homologous to a protein with a small molecule ligand identified from ChEMBL, meeting TCRD activity criteria.	4: More than two of: high off target gene expression, cancer driver, essential gene, associated deleterious genetic disorder, HPO phenotype associated gene, or black box warning on clinically used drug.	4: Limited evidence that target is a secreted protein, ECM component or cell membrane-bound protein.
	DOCK1	7	134.671	135.174	134670654	135173639	Chang Lab	ROSMAP	Genetics, RNA	Tbio	3: Targetable by structure: Structurally druggable protein, based on the presence of a druggable pocket in the protein (DrugEBIlity/CanSAR).	4: More than two of: high off target gene expression, cancer driver, essential gene, associated deleterious genetic disorder, HPO phenotype associated gene, or black box warning on clinically used drug.	4: Limited evidence that target is a secreted protein, ECM component or cell membrane-bound protein.
	DOCK2	11	34.2268	34.7839	34226815	34783892	MSSM	MSBB	Genetics, RNA	Tbio	3: Targetable by structure: Structurally druggable protein, based on the presence of a druggable pocket in the protein (DrugEBIlity/CanSAR).	4: More than two of: high off target gene expression, cancer driver, essential gene, associated deleterious genetic disorder, HPO phenotype associated gene, or black box warning on clinically used drug.	3: Cell membrane-bound proteins. Highly accessible to antibody-based therapies, but potentially less so than secreted proteins or ECM components.
	DOCK3	9	106.893	107.232	106892825	107231909	MSSM	MSBB	Genetics, RNA	Tbio	7: Potentially targetable by protein family structure: is a member of a gene family which has a protein member with a druggable pocket in the protein structure.	4: More than two of: high off target gene expression, cancer driver, essential gene, associated deleterious genetic disorder, HPO phenotype associated gene, or black box warning on clinically used drug.	4: Limited evidence that target is a secreted protein, ECM component or cell membrane-bound protein.
	DOCK4	12	40.446	40.8469	40445952	40846874	Duke	ADNI	Genetics, Metabolome	Tbio	7: Potentially targetable by protein family structure: is a member of a gene family which has a protein member with a druggable pocket in the protein structure.	3: Two or fewer of: high off-target gene expression, cancer driver, essential gene, associated deleterious genetic disorder, HPO phenotype associated gene, or black box warning on clinically used drug.	3: Cell membrane-bound proteins. Highly accessible to antibody-based therapies, but potentially less so than secreted proteins or ECM components.
	DPP10	1	123.321	124.046	123321471	124045559	Duke	ADNI	Genetics, Metabolome	Tbio	3: Targetable by structure: Structurally druggable protein, based on the presence of a druggable pocket in the protein (DrugEBIlity/CanSAR).	4: More than two of: high off target gene expression, cancer driver, essential gene, associated deleterious genetic disorder, HPO phenotype associated gene, or black box warning on clinically used drug.	3: Cell membrane-bound proteins. Highly accessible to antibody-based therapies, but potentially less so than secreted proteins or ECM components.
	DPY30	17	74.2995	74.3239	74299474	74323944	Mayo-UFL-ISB	APP Mice	Proteomics	Tbio	7: Potentially targetable by protein family structure: is a member of a gene family which has a protein member with a druggable pocket in the protein structure.	4: More than two of: high off target gene expression, cancer driver, essential gene, associated deleterious genetic disorder, HPO phenotype associated gene, or black box warning on clinically used drug.	4: Limited evidence that target is a secreted protein, ECM component or cell membrane-bound protein.
	DPYSL3	18	43.321	43.4383	43320979	43438286	Emory	ACT, BLSA	Protein	Tbio	3: Targetable by structure: Structurally druggable protein, based on the presence of a druggable pocket in the protein (DrugEBIlity/CanSAR).	3: Two or fewer of: high off-target gene expression, cancer driver, essential gene, associated deleterious genetic disorder, HPO phenotype associated gene, or black box warning on clinically used drug.	5: Protein located in the cytosol. Not practically accessible to antibody-based therapies, but may be more easily accessible to other modalities.
	DTX3L	16	35.9265	35.9392	35926511	35939151	MSSM	MSBB	Genetics, RNA	Tbio	3: Targetable by structure: Structurally druggable protein, based on the presence of a druggable pocket in the protein (DrugEBIlity/CanSAR).	3: Two or fewer of: high off-target gene expression, cancer driver, essential gene, associated deleterious genetic disorder, HPO phenotype associated gene, or black box warning on clinically used drug.	5: Protein located in the cytosol. Not practically accessible to antibody-based therapies, but may be more easily accessible to other modalities.
	DYNC2LI1	17	84.6265	84.6556	84626496	84655588	Chang Lab	Mayo, ROSMAP	Genetics, RNA	Tbio	7: Potentially targetable by protein family structure: is a member of a gene family which has a protein member with a druggable pocket in the protein structure.	4: More than two of: high off target gene expression, cancer driver, essential gene, associated deleterious genetic disorder, HPO phenotype associated gene, or black box warning on clinically used drug.	4: Limited evidence that target is a secreted protein, ECM component or cell membrane-bound protein.
	EFNA1	3	89.2717	89.2811	89271733	89281142	Duke	ADNI	Genetics, Metabolome	Tbio	7: Potentially targetable by protein family structure: is a member of a gene family which has a protein member with a druggable pocket in the protein structure.	3: Two or fewer of: high off-target gene expression, cancer driver, essential gene, associated deleterious genetic disorder, HPO phenotype associated gene, or black box warning on clinically used drug.	1: Secreted protein. Highly accessible to antibody-based therapies.
	EFNA5	17	62.6042	62.8813	62604184	62881317	Duke	ADNI	Genetics, Metabolome	Tbio	3: Targetable by structure: Structurally druggable protein, based on the presence of a druggable pocket in the protein (DrugEBIlity/CanSAR).	4: More than two of: high off target gene expression, cancer driver, essential gene, associated deleterious genetic disorder, HPO phenotype associated gene, or black box warning on clinically used drug.	3: Cell membrane-bound proteins. Highly accessible to antibody-based therapies, but potentially less so than secreted proteins or ECM components.
	ELAVL2	4	91.2508	91.4008	91250763	91400785	MSSM	MSBB	Genetics, RNA	Tbio	6: Probably small molecule druggable by homology: >=40% homologous to a protein with a small molecule ligand identified from ChEMBL data, but the ligand does not meeting TCRD activity criteria.	4: More than two of: high off target gene expression, cancer driver, essential gene, associated deleterious genetic disorder, HPO phenotype associated gene, or black box warning on clinically used drug.	6: Protein located in intracellular compartment.
	ELAVL4	4	110.204	110.352	110203722	110351909	MSSM	MSBB	Genetics, RNA	Tbio	6: Probably small molecule druggable by homology: >=40% homologous to a protein with a small molecule ligand identified from ChEMBL data, but the ligand does not meeting TCRD activity criteria.	4: More than two of: high off target gene expression, cancer driver, essential gene, associated deleterious genetic disorder, HPO phenotype associated gene, or black box warning on clinically used drug.	6: Protein located in intracellular compartment.
	ENC1	13	97.2411	97.253	97241105	97253034	MSSM	MSBB	Genetics, RNA	Tbio	7: Potentially targetable by protein family structure: is a member of a gene family which has a protein member with a druggable pocket in the protein structure.	4: More than two of: high off target gene expression, cancer driver, essential gene, associated deleterious genetic disorder, HPO phenotype associated gene, or black box warning on clinically used drug.	4: Limited evidence that target is a secreted protein, ECM component or cell membrane-bound protein.
	ENO1	4	150.237	150.249	150236721	150248879	Emory	ACT, BLSA	Protein	Tchem	1: Small molecule druggable: Protein with a small molecule ligand identified from ChEMBL, meeting TCRD activity criteria.	4: More than two of: high off target gene expression, cancer driver, essential gene, associated deleterious genetic disorder, HPO phenotype associated gene, or black box warning on clinically used drug.	3: Cell membrane-bound proteins. Highly accessible to antibody-based therapies, but potentially less so than secreted proteins or ECM components.
	EPB41L3	17	69.0757	69.29	69075683	69289989	Emory	ACT, BLSA	Protein	Tbio	3: Targetable by structure: Structurally druggable protein, based on the presence of a druggable pocket in the protein (DrugEBIlity/CanSAR).	3: Two or fewer of: high off-target gene expression, cancer driver, essential gene, associated deleterious genetic disorder, HPO phenotype associated gene, or black box warning on clinically used drug.	3: Cell membrane-bound proteins. Highly accessible to antibody-based therapies, but potentially less so than secreted proteins or ECM components.
	EPHA5	5	84.0548	84.4174	84054761	84417382	Duke	ADNI	Genetics, Metabolome	Tchem	1: Small molecule druggable: Protein with a small molecule ligand identified from ChEMBL, meeting TCRD activity criteria.	1: Clinical data, evidence of tolerable safety profile in desired modality; target has a drug in phase IV in the appropriate modality, with good safety profile.	3: Cell membrane-bound proteins. Highly accessible to antibody-based therapies, but potentially less so than secreted proteins or ECM components.
	ERBB4	1	68.0322	69.1081	68032186	69108059	Mayo-UFL-ISB	Mayo	RNA	Tclin	1: Small molecule druggable: Protein with a small molecule ligand identified from ChEMBL, meeting TCRD activity criteria.	1: Clinical data, evidence of tolerable safety profile in desired modality; target has a drug in phase IV in the appropriate modality, with good safety profile.	3: Cell membrane-bound proteins. Highly accessible to antibody-based therapies, but potentially less so than secreted proteins or ECM components.
	ERC2	14	27.6224	28.4785	27622428	28478537	MSSM	MSBB	Genetics, RNA	Tbio	13: Unknown: There is no information on ligands or structure in any of the categories above.	3: Two or fewer of: high off-target gene expression, cancer driver, essential gene, associated deleterious genetic disorder, HPO phenotype associated gene, or black box warning on clinically used drug.	7: Dark target. Paucity of biological knowledge means progress will be difficult. Encourage others to investigate.
	ESRRG	1	187.609	188.215	187608791	188214885	Duke	ADNI	Genetics, Metabolome	Tchem	1: Small molecule druggable: Protein with a small molecule ligand identified from ChEMBL, meeting TCRD activity criteria.	5: Clinical data with evidence of intolerable safety profile/adverse drug reactions in the desired modality and with target engagement. Drug for target withdrawn on those grounds.	4: Limited evidence that target is a secreted protein, ECM component or cell membrane-bound protein.
	ETFA	9	55.4545	55.5122	55454508	55512243	Broad-Rush-Columbia	ROSMAP	Clinical, Protein	Tbio	3: Targetable by structure: Structurally druggable protein, based on the presence of a druggable pocket in the protein (DrugEBIlity/CanSAR).	4: More than two of: high off target gene expression, cancer driver, essential gene, associated deleterious genetic disorder, HPO phenotype associated gene, or black box warning on clinically used drug.	4: Limited evidence that target is a secreted protein, ECM component or cell membrane-bound protein.
	FA2H	8	111.345	111.394	111345135	111393824	Mayo-UFL-ISB	Mayo	RNA	Tbio	11: Druggable protein class, no other information: Is a member of a PHAROS druggable class of protein (enzyme, receptor, ion channel, nuclear hormone receptor, kinase) but does not meet any of the criteria above.	4: More than two of: high off target gene expression, cancer driver, essential gene, associated deleterious genetic disorder, HPO phenotype associated gene, or black box warning on clinically used drug.	3: Cell membrane-bound proteins. Highly accessible to antibody-based therapies, but potentially less so than secreted proteins or ECM components.
	FADS1	19	10.1829	10.1969	10182888	10196870	Duke	ADNI	Genetics, Metabolome	Tchem	1: Small molecule druggable: Protein with a small molecule ligand identified from ChEMBL, meeting TCRD activity criteria.	5: Clinical data with evidence of intolerable safety profile/adverse drug reactions in the desired modality and with target engagement. Drug for target withdrawn on those grounds.	3: Cell membrane-bound proteins. Highly accessible to antibody-based therapies, but potentially less so than secreted proteins or ECM components.
	FADS2	19	10.0642	10.1015	10064164	10101503	Duke	ADNI	Genetics, Metabolome	Tbio	2: Targetable by homology: >=40% homologous to a protein with a small molecule ligand identified from ChEMBL, meeting TCRD activity criteria.	5: Clinical data with evidence of intolerable safety profile/adverse drug reactions in the desired modality and with target engagement. Drug for target withdrawn on those grounds.	3: Cell membrane-bound proteins. Highly accessible to antibody-based therapies, but potentially less so than secreted proteins or ECM components.
None	FAHD2CP	NA	NA	NA	#VALUE!	#VALUE!	Chang Lab	Mayo	Genetics, RNA	No value	No value	No value	No value
	FAM107A	14	8.29627	8.31802	8296274	8318023	Mayo-UFL-ISB	Mayo	RNA	Tbio	13: Unknown: There is no information on ligands or structure in any of the categories above.	2: No major issues found from gene expression, genetic or pharmacological profiling, but has not been extensively tested in humans.	6: Protein located in intracellular compartment.
	FAM111A	19	12.5457	12.5898	12545740	12589768	MSSM	MSBB	Genetics, RNA	Tbio	13: Unknown: There is no information on ligands or structure in any of the categories above.	3: Two or fewer of: high off-target gene expression, cancer driver, essential gene, associated deleterious genetic disorder, HPO phenotype associated gene, or black box warning on clinically used drug.	4: Limited evidence that target is a secreted protein, ECM component or cell membrane-bound protein.
	FAN1	7	64.3468	64.3741	64346758	64374095	Chang Lab	Mayo, ROSMAP	Genetics, RNA	Tbio	3: Targetable by structure: Structurally druggable protein, based on the presence of a druggable pocket in the protein (DrugEBIlity/CanSAR).	3: Two or fewer of: high off-target gene expression, cancer driver, essential gene, associated deleterious genetic disorder, HPO phenotype associated gene, or black box warning on clinically used drug.	3: Cell membrane-bound proteins. Highly accessible to antibody-based therapies, but potentially less so than secreted proteins or ECM components.
	FBXL16	17	25.8091	25.8212	25809085	25821244	Broad-Rush-Columbia	ROSMAP	Clinical, Protein	Tdark	7: Potentially targetable by protein family structure: is a member of a gene family which has a protein member with a druggable pocket in the protein structure.	3: Two or fewer of: high off-target gene expression, cancer driver, essential gene, associated deleterious genetic disorder, HPO phenotype associated gene, or black box warning on clinically used drug.	7: Dark target. Paucity of biological knowledge means progress will be difficult. Encourage others to investigate.
	FBXW7	3	84.8153	84.9792	84815268	84979198	MSSM	MSBB	Genetics, RNA	Tbio	3: Targetable by structure: Structurally druggable protein, based on the presence of a druggable pocket in the protein (DrugEBIlity/CanSAR).	4: More than two of: high off target gene expression, cancer driver, essential gene, associated deleterious genetic disorder, HPO phenotype associated gene, or black box warning on clinically used drug.	3: Cell membrane-bound proteins. Highly accessible to antibody-based therapies, but potentially less so than secreted proteins or ECM components.
	FCER1G	1	171.23	171.234	171229572	171234365	Mayo-UFL-ISB	Mayo	RNA	Tbio	13: Unknown: There is no information on ligands or structure in any of the categories above.	3: Two or fewer of: high off-target gene expression, cancer driver, essential gene, associated deleterious genetic disorder, HPO phenotype associated gene, or black box warning on clinically used drug.	3: Cell membrane-bound proteins. Highly accessible to antibody-based therapies, but potentially less so than secreted proteins or ECM components.
Fcgr1	FCGR1A	3	96.2829	96.294	96282909	96293969	Mayo-UFL-ISB	Mayo	RNA	Tchem	1: Small molecule druggable: Protein with a small molecule ligand identified from ChEMBL, meeting TCRD activity criteria.	1: Clinical data, evidence of tolerable safety profile in desired modality; target has a drug in phase IV in the appropriate modality, with good safety profile.	3: Cell membrane-bound proteins. Highly accessible to antibody-based therapies, but potentially less so than secreted proteins or ECM components.
	FERMT3	19	6.99896	7.01947	6998958	7019469	Mayo-UFL-ISB	Mayo	RNA	Tbio	3: Targetable by structure: Structurally druggable protein, based on the presence of a druggable pocket in the protein (DrugEBIlity/CanSAR).	4: More than two of: high off target gene expression, cancer driver, essential gene, associated deleterious genetic disorder, HPO phenotype associated gene, or black box warning on clinically used drug.	6: Protein located in intracellular compartment.
	FGF12	16	28.1601	28.7531	28160098	28753068	MSSM	MSBB	Genetics, RNA	Tbio	12: Potentially low ligandability: Has a structure but there is no evidence of a druggable pocket.	4: More than two of: high off target gene expression, cancer driver, essential gene, associated deleterious genetic disorder, HPO phenotype associated gene, or black box warning on clinically used drug.	6: Protein located in intracellular compartment.
	FGF14	14	123.978	124.677	123977907	124677127	Duke	ADNI	Genetics, Metabolome	Tbio	12: Potentially low ligandability: Has a structure but there is no evidence of a druggable pocket.	4: More than two of: high off target gene expression, cancer driver, essential gene, associated deleterious genetic disorder, HPO phenotype associated gene, or black box warning on clinically used drug.	6: Protein located in intracellular compartment.
	FIBP	19	5.46062	5.46505	5460616	5465051	Chang Lab	Mayo, ROSMAP	Genetics, RNA	Tbio	13: Unknown: There is no information on ligands or structure in any of the categories above.	4: More than two of: high off target gene expression, cancer driver, essential gene, associated deleterious genetic disorder, HPO phenotype associated gene, or black box warning on clinically used drug.	6: Protein located in intracellular compartment.
	FKBP5	17	28.3991	28.5175	28399094	28517527	Mayo-UFL-ISB	Mayo	RNA	Tchem	1: Small molecule druggable: Protein with a small molecule ligand identified from ChEMBL, meeting TCRD activity criteria.	4: More than two of: high off target gene expression, cancer driver, essential gene, associated deleterious genetic disorder, HPO phenotype associated gene, or black box warning on clinically used drug.	6: Protein located in intracellular compartment.
	FOXO1	3	52.2683	52.3532	52268336	52353221	Duke	ADNI	Genetics, Metabolome	Tbio	7: Potentially targetable by protein family structure: is a member of a gene family which has a protein member with a druggable pocket in the protein structure.	4: More than two of: high off target gene expression, cancer driver, essential gene, associated deleterious genetic disorder, HPO phenotype associated gene, or black box warning on clinically used drug.	5: Protein located in the cytosol. Not practically accessible to antibody-based therapies, but may be more easily accessible to other modalities.
	FRAT2	19	41.846	41.8481	41845972	41848132	Broad-Rush-Columbia	ROSMAP	Genetics, RNA	Tdark	13: Unknown: There is no information on ligands or structure in any of the categories above.	2: No major issues found from gene expression, genetic or pharmacological profiling, but has not been extensively tested in humans.	6: Protein located in intracellular compartment.
	FRMPD4	X	167.471	168.577	167471309	168577231	MSSM	MSBB	Genetics, RNA	Tbio	7: Potentially targetable by protein family structure: is a member of a gene family which has a protein member with a druggable pocket in the protein structure.	4: More than two of: high off target gene expression, cancer driver, essential gene, associated deleterious genetic disorder, HPO phenotype associated gene, or black box warning on clinically used drug.	7: Dark target. Paucity of biological knowledge means progress will be difficult. Encourage others to investigate.
	FSCN3	6	28.4278	28.4386	28427789	28438622	Chang Lab	Mayo, ROSMAP	Genetics, RNA	Tbio	7: Potentially targetable by protein family structure: is a member of a gene family which has a protein member with a druggable pocket in the protein structure.	3: Two or fewer of: high off-target gene expression, cancer driver, essential gene, associated deleterious genetic disorder, HPO phenotype associated gene, or black box warning on clinically used drug.	7: Dark target. Paucity of biological knowledge means progress will be difficult. Encourage others to investigate.
	GABARAPL1	6	129.533	129.542	129533160	129542346	Chang Lab	Kronos, ROSMAP	Genetics, RNA	Tbio	3: Targetable by structure: Structurally druggable protein, based on the presence of a druggable pocket in the protein (DrugEBIlity/CanSAR).	3: Two or fewer of: high off-target gene expression, cancer driver, essential gene, associated deleterious genetic disorder, HPO phenotype associated gene, or black box warning on clinically used drug.	4: Limited evidence that target is a secreted protein, ECM component or cell membrane-bound protein.
	GABRA1	11	42.1309	42.1829	42130939	42182930	MSSM	MSBB	Genetics, RNA	Tclin	1: Small molecule druggable: Protein with a small molecule ligand identified from ChEMBL, meeting TCRD activity criteria.	1: Clinical data, evidence of tolerable safety profile in desired modality; target has a drug in phase IV in the appropriate modality, with good safety profile.	1: Secreted protein. Highly accessible to antibody-based therapies.
	GABRA4	5	71.5697	71.6583	71569749	71658308	MSSM	MSBB	Genetics, RNA	Tclin	1: Small molecule druggable: Protein with a small molecule ligand identified from ChEMBL, meeting TCRD activity criteria.	1: Clinical data, evidence of tolerable safety profile in desired modality; target has a drug in phase IV in the appropriate modality, with good safety profile.	3: Cell membrane-bound proteins. Highly accessible to antibody-based therapies, but potentially less so than secreted proteins or ECM components.
	GABRB2	11	42.4198	42.629	42419757	42629028	MSSM	MSBB	Genetics, RNA	Tclin	1: Small molecule druggable: Protein with a small molecule ligand identified from ChEMBL, meeting TCRD activity criteria.	1: Clinical data, evidence of tolerable safety profile in desired modality; target has a drug in phase IV in the appropriate modality, with good safety profile.	3: Cell membrane-bound proteins. Highly accessible to antibody-based therapies, but potentially less so than secreted proteins or ECM components.
	GABRG2	11	41.9102	42.0009	41910203	42000857	MSSM	MSBB	Genetics, RNA	Tclin	1: Small molecule druggable: Protein with a small molecule ligand identified from ChEMBL, meeting TCRD activity criteria.	1: Clinical data, evidence of tolerable safety profile in desired modality; target has a drug in phase IV in the appropriate modality, with good safety profile.	3: Cell membrane-bound proteins. Highly accessible to antibody-based therapies, but potentially less so than secreted proteins or ECM components.
	GAD1	2	70.5531	70.602	70553072	70602014	MSSM	MSBB	Genetics, RNA	Tbio	6: Probably small molecule druggable by homology: >=40% homologous to a protein with a small molecule ligand identified from ChEMBL data, but the ligand does not meeting TCRD activity criteria.	5: Clinical data with evidence of intolerable safety profile/adverse drug reactions in the desired modality and with target engagement. Drug for target withdrawn on those grounds.	4: Limited evidence that target is a secreted protein, ECM component or cell membrane-bound protein.
	GAPDH	6	125.162	125.166	125161715	125166467	Chang Lab	Kronos, Rush	Genetics, RNA	Tchem	1: Small molecule druggable: Protein with a small molecule ligand identified from ChEMBL, meeting TCRD activity criteria.	5: Clinical data with evidence of intolerable safety profile/adverse drug reactions in the desired modality and with target engagement. Drug for target withdrawn on those grounds.	4: Limited evidence that target is a secreted protein, ECM component or cell membrane-bound protein.
None	GBP1	NA	NA	NA	#VALUE!	#VALUE!	Mayo-UFL-ISB	Mayo	RNA	Tbio	3: Targetable by structure: Structurally druggable protein, based on the presence of a druggable pocket in the protein (DrugEBIlity/CanSAR).	3: Two or fewer of: high off-target gene expression, cancer driver, essential gene, associated deleterious genetic disorder, HPO phenotype associated gene, or black box warning on clinically used drug.	3: Cell membrane-bound proteins. Highly accessible to antibody-based therapies, but potentially less so than secreted proteins or ECM components.
	GBP2	3	142.621	142.638	142620602	142638008	Mayo-UFL-ISB	Mayo	RNA	Tbio	3: Targetable by structure: Structurally druggable protein, based on the presence of a druggable pocket in the protein (DrugEBIlity/CanSAR).	3: Two or fewer of: high off-target gene expression, cancer driver, essential gene, associated deleterious genetic disorder, HPO phenotype associated gene, or black box warning on clinically used drug.	3: Cell membrane-bound proteins. Highly accessible to antibody-based therapies, but potentially less so than secreted proteins or ECM components.
	GBP3	3	142.56	142.573	142560026	142573209	Mayo-UFL-ISB	Mayo	RNA	Tbio	3: Targetable by structure: Structurally druggable protein, based on the presence of a druggable pocket in the protein (DrugEBIlity/CanSAR).	2: No major issues found from gene expression, genetic or pharmacological profiling, but has not been extensively tested in humans.	3: Cell membrane-bound proteins. Highly accessible to antibody-based therapies, but potentially less so than secreted proteins or ECM components.
	GDA	19	21.3913	21.4734	21391307	21473445	MSSM	MSBB	Genetics, RNA	Tbio	3: Targetable by structure: Structurally druggable protein, based on the presence of a druggable pocket in the protein (DrugEBIlity/CanSAR).	5: Clinical data with evidence of intolerable safety profile/adverse drug reactions in the desired modality and with target engagement. Drug for target withdrawn on those grounds.	6: Protein located in intracellular compartment.
	GDAP1	1	17.1454	17.1643	17145362	17164271	Chang Lab	Mayo, ROSMAP	Genetics, RNA	Tbio	13: Unknown: There is no information on ligands or structure in any of the categories above.	3: Two or fewer of: high off-target gene expression, cancer driver, essential gene, associated deleterious genetic disorder, HPO phenotype associated gene, or black box warning on clinically used drug.	3: Cell membrane-bound proteins. Highly accessible to antibody-based therapies, but potentially less so than secreted proteins or ECM components.
	GDF10	14	33.9236	33.938	33923587	33937983	Mayo-UFL-ISB	Mayo	RNA	Tbio	7: Potentially targetable by protein family structure: is a member of a gene family which has a protein member with a druggable pocket in the protein structure.	4: More than two of: high off target gene expression, cancer driver, essential gene, associated deleterious genetic disorder, HPO phenotype associated gene, or black box warning on clinically used drug.	1: Secreted protein. Highly accessible to antibody-based therapies.
	GDNF	15	7.81085	7.83758	7810846	7837575	Duke	ADNI	Genetics, Metabolome	Tbio	12: Potentially low ligandability: Has a structure but there is no evidence of a druggable pocket.	4: More than two of: high off target gene expression, cancer driver, essential gene, associated deleterious genetic disorder, HPO phenotype associated gene, or black box warning on clinically used drug.	1: Secreted protein. Highly accessible to antibody-based therapies.
	GFAP	11	102.887	102.901	102887336	102900912	Emory	ACT, BLSA	Protein	Tbio	4: Targetable by homologous structure: >=40% homologous to a structurally druggable protein, based on the presence of a druggable pocket in the homologous protein (DrugEBIlity/CanSAR).	3: Two or fewer of: high off-target gene expression, cancer driver, essential gene, associated deleterious genetic disorder, HPO phenotype associated gene, or black box warning on clinically used drug.	4: Limited evidence that target is a secreted protein, ECM component or cell membrane-bound protein.
	GJA1	10	56.3773	56.4025	56377330	56402513	MSSM	HBTRC	Genetics, RNA	Tbio	6: Probably small molecule druggable by homology: >=40% homologous to a protein with a small molecule ligand identified from ChEMBL data, but the ligand does not meeting TCRD activity criteria.	4: More than two of: high off target gene expression, cancer driver, essential gene, associated deleterious genetic disorder, HPO phenotype associated gene, or black box warning on clinically used drug.	3: Cell membrane-bound proteins. Highly accessible to antibody-based therapies, but potentially less so than secreted proteins or ECM components.
	GMPR	13	45.5074	45.5538	45507444	45553800	Emory	ACT, BLSA	Protein	Tbio	3: Targetable by structure: Structurally druggable protein, based on the presence of a druggable pocket in the protein (DrugEBIlity/CanSAR).	3: Two or fewer of: high off-target gene expression, cancer driver, essential gene, associated deleterious genetic disorder, HPO phenotype associated gene, or black box warning on clinically used drug.	4: Limited evidence that target is a secreted protein, ECM component or cell membrane-bound protein.
	GNB5	9	75.3063	75.3459	75306288	75345876	Chang Lab	MSBB	Genetics, Protein	Tbio	3: Targetable by structure: Structurally druggable protein, based on the presence of a druggable pocket in the protein (DrugEBIlity/CanSAR).	3: Two or fewer of: high off-target gene expression, cancer driver, essential gene, associated deleterious genetic disorder, HPO phenotype associated gene, or black box warning on clinically used drug.	6: Protein located in intracellular compartment.
	GPC2	5	138.274	138.28	138273655	138280005	Duke	ADNI	Genetics, Metabolome	Tbio	7: Potentially targetable by protein family structure: is a member of a gene family which has a protein member with a druggable pocket in the protein structure.	4: More than two of: high off target gene expression, cancer driver, essential gene, associated deleterious genetic disorder, HPO phenotype associated gene, or black box warning on clinically used drug.	1: Secreted protein. Highly accessible to antibody-based therapies.
	GPC6	14	116.925	117.977	116925315	117976544	Duke	ADNI	Genetics, Metabolome	Tbio	4: Targetable by homologous structure: >=40% homologous to a structurally druggable protein, based on the presence of a druggable pocket in the homologous protein (DrugEBIlity/CanSAR).	4: More than two of: high off target gene expression, cancer driver, essential gene, associated deleterious genetic disorder, HPO phenotype associated gene, or black box warning on clinically used drug.	1: Secreted protein. Highly accessible to antibody-based therapies.
Gpi1	GPI	7	34.2021	34.2303	34202122	34230289	Emory	ACT, BLSA	Protein	No value	No value	No value	No value
	GPM6B	X	166.239	166.389	166238911	166388988	Emory	ACT, BLSA	Protein	Tbio	13: Unknown: There is no information on ligands or structure in any of the categories above.	3: Two or fewer of: high off-target gene expression, cancer driver, essential gene, associated deleterious genetic disorder, HPO phenotype associated gene, or black box warning on clinically used drug.	3: Cell membrane-bound proteins. Highly accessible to antibody-based therapies, but potentially less so than secreted proteins or ECM components.
	GPR37	6	25.6659	25.6907	25665878	25690729	Mayo-UFL-ISB	Mayo	RNA	Tbio	7: Potentially targetable by protein family structure: is a member of a gene family which has a protein member with a druggable pocket in the protein structure.	4: More than two of: high off target gene expression, cancer driver, essential gene, associated deleterious genetic disorder, HPO phenotype associated gene, or black box warning on clinically used drug.	3: Cell membrane-bound proteins. Highly accessible to antibody-based therapies, but potentially less so than secreted proteins or ECM components.
	GPR84	15	103.308	103.311	103308235	103310612	Mayo-UFL-ISB	Mayo	RNA	Tchem	1: Small molecule druggable: Protein with a small molecule ligand identified from ChEMBL, meeting TCRD activity criteria.	4: More than two of: high off target gene expression, cancer driver, essential gene, associated deleterious genetic disorder, HPO phenotype associated gene, or black box warning on clinically used drug.	3: Cell membrane-bound proteins. Highly accessible to antibody-based therapies, but potentially less so than secreted proteins or ECM components.
Gramd3	GRAMD2B	18	56.4321	56.5038	56432132	56503792	MSSM	MSBB	Genetics, RNA	Tdark	7: Potentially targetable by protein family structure: is a member of a gene family which has a protein member with a druggable pocket in the protein structure.	2: No major issues found from gene expression, genetic or pharmacological profiling, but has not been extensively tested in humans.	3: Cell membrane-bound proteins. Highly accessible to antibody-based therapies, but potentially less so than secreted proteins or ECM components.
	GRIN2A	16	9.5679	9.99556	9567898	9995560	MSSM	MSBB	Genetics, RNA	Tclin	1: Small molecule druggable: Protein with a small molecule ligand identified from ChEMBL, meeting TCRD activity criteria.	1: Clinical data, evidence of tolerable safety profile in desired modality; target has a drug in phase IV in the appropriate modality, with good safety profile.	3: Cell membrane-bound proteins. Highly accessible to antibody-based therapies, but potentially less so than secreted proteins or ECM components.
	GSTK1	6	42.2459	42.2504	42245935	42250447	Broad-Rush-Columbia	ROSMAP	Clinical, Protein	Tchem	1: Small molecule druggable: Protein with a small molecule ligand identified from ChEMBL, meeting TCRD activity criteria.	5: Clinical data with evidence of intolerable safety profile/adverse drug reactions in the desired modality and with target engagement. Drug for target withdrawn on those grounds.	3: Cell membrane-bound proteins. Highly accessible to antibody-based therapies, but potentially less so than secreted proteins or ECM components.
	GUCY1B1	3	82.032	82.0747	82032006	82074689	MSSM	MSBB	Genetics, RNA	Tclin	1: Small molecule druggable: Protein with a small molecule ligand identified from ChEMBL, meeting TCRD activity criteria.	4: More than two of: high off target gene expression, cancer driver, essential gene, associated deleterious genetic disorder, HPO phenotype associated gene, or black box warning on clinically used drug.	4: Limited evidence that target is a secreted protein, ECM component or cell membrane-bound protein.
	HABP4	13	64.1618	64.1865	64161824	64186537	Broad-Rush-Columbia	ROSMAP	Genetics, RNA	Tbio	13: Unknown: There is no information on ligands or structure in any of the categories above.	2: No major issues found from gene expression, genetic or pharmacological profiling, but has not been extensively tested in humans.	4: Limited evidence that target is a secreted protein, ECM component or cell membrane-bound protein.
None	HCP5	NA	NA	NA	#VALUE!	#VALUE!	Duke	ADNI	Genetics, Metabolome	No value	No value	No value	No value
	HDAC1	4	129.516	129.543	129516104	129542713	Harvard-MIT		RNA	Tclin	1: Small molecule druggable: Protein with a small molecule ligand identified from ChEMBL, meeting TCRD activity criteria.	1: Clinical data, evidence of tolerable safety profile in desired modality; target has a drug in phase IV in the appropriate modality, with good safety profile.	6: Protein located in intracellular compartment.
	HEBP2	10	18.5395	18.5461	18539498	18546076	Broad-Rush-Columbia	ROSMAP	Clinical, Protein	Tbio	3: Targetable by structure: Structurally druggable protein, based on the presence of a druggable pocket in the protein (DrugEBIlity/CanSAR).	3: Two or fewer of: high off-target gene expression, cancer driver, essential gene, associated deleterious genetic disorder, HPO phenotype associated gene, or black box warning on clinically used drug.	7: Dark target. Paucity of biological knowledge means progress will be difficult. Encourage others to investigate.
	HECW2	1	53.8069	54.1952	53806876	54195168	Chang Lab	Mayo	Genetics, RNA	Tbio	7: Potentially targetable by protein family structure: is a member of a gene family which has a protein member with a druggable pocket in the protein structure.	3: Two or fewer of: high off-target gene expression, cancer driver, essential gene, associated deleterious genetic disorder, HPO phenotype associated gene, or black box warning on clinically used drug.	3: Cell membrane-bound proteins. Highly accessible to antibody-based therapies, but potentially less so than secreted proteins or ECM components.
H2-Ea	HLA-DRA	17	34.5609	34563619	34560933	34563600000000	Chang Lab	Mayo, ROSMAP	Genetics, RNA	No value	No value	No value	No value
	HNRNPM	17	33.6462	33.6869	33646233	33686860	Emory	ACT, BLSA	Protein	Tbio	7: Potentially targetable by protein family structure: is a member of a gene family which has a protein member with a druggable pocket in the protein structure.	4: More than two of: high off target gene expression, cancer driver, essential gene, associated deleterious genetic disorder, HPO phenotype associated gene, or black box warning on clinically used drug.	6: Protein located in intracellular compartment.
	HNRNPU	1	178.321	178.338	178321108	178337797	Emory	ACT, BLSA	Protein	Tbio	13: Unknown: There is no information on ligands or structure in any of the categories above.	4: More than two of: high off target gene expression, cancer driver, essential gene, associated deleterious genetic disorder, HPO phenotype associated gene, or black box warning on clinically used drug.	4: Limited evidence that target is a secreted protein, ECM component or cell membrane-bound protein.
	HS3ST5	10	36.5068	36.8344	36506814	36834397	Duke	ADNI	Genetics, Metabolome	Tbio	3: Targetable by structure: Structurally druggable protein, based on the presence of a druggable pocket in the protein (DrugEBIlity/CanSAR).	4: More than two of: high off target gene expression, cancer driver, essential gene, associated deleterious genetic disorder, HPO phenotype associated gene, or black box warning on clinically used drug.	3: Cell membrane-bound proteins. Highly accessible to antibody-based therapies, but potentially less so than secreted proteins or ECM components.
	HSPA2	12	76.4042	76.4069	76404176	76406938	Chang Lab	Kronos, Rush	Genetics, RNA	Tbio	2: Targetable by homology: >=40% homologous to a protein with a small molecule ligand identified from ChEMBL, meeting TCRD activity criteria.	4: More than two of: high off target gene expression, cancer driver, essential gene, associated deleterious genetic disorder, HPO phenotype associated gene, or black box warning on clinically used drug.	6: Protein located in intracellular compartment.
	HSPB2	9	50.7511	50.7524	50751078	50752354	Broad-Rush-Columbia	ROSMAP	Genetics, RNA	Tbio	7: Potentially targetable by protein family structure: is a member of a gene family which has a protein member with a druggable pocket in the protein structure.	4: More than two of: high off target gene expression, cancer driver, essential gene, associated deleterious genetic disorder, HPO phenotype associated gene, or black box warning on clinically used drug.	7: Dark target. Paucity of biological knowledge means progress will be difficult. Encourage others to investigate.
	HTRA1	7	130.936	130.986	130936111	130985660	Mayo-UFL-ISB	APP Mice	Proteomics	Tbio	3: Targetable by structure: Structurally druggable protein, based on the presence of a druggable pocket in the protein (DrugEBIlity/CanSAR).	4: More than two of: high off target gene expression, cancer driver, essential gene, associated deleterious genetic disorder, HPO phenotype associated gene, or black box warning on clinically used drug.	1: Secreted protein. Highly accessible to antibody-based therapies.
	IARS	13	49.6821	49.7343	49682100	49734267	Broad-Rush-Columbia	ROSMAP	Clinical, Protein	Tchem	1: Small molecule druggable: Protein with a small molecule ligand identified from ChEMBL, meeting TCRD activity criteria.	5: Clinical data with evidence of intolerable safety profile/adverse drug reactions in the desired modality and with target engagement. Drug for target withdrawn on those grounds.	3: Cell membrane-bound proteins. Highly accessible to antibody-based therapies, but potentially less so than secreted proteins or ECM components.
	ICA1	6	8.63053	8.77849	8630527	8778488	Chang Lab	Mayo, ROSMAP	Genetics, RNA	Tbio	7: Potentially targetable by protein family structure: is a member of a gene family which has a protein member with a druggable pocket in the protein structure.	3: Two or fewer of: high off-target gene expression, cancer driver, essential gene, associated deleterious genetic disorder, HPO phenotype associated gene, or black box warning on clinically used drug.	3: Cell membrane-bound proteins. Highly accessible to antibody-based therapies, but potentially less so than secreted proteins or ECM components.
	IDH2	7	80.0948	80.1154	80094846	80115392	Chang Lab	Mayo, ROSMAP	Genetics, RNA	Tclin	1: Small molecule druggable: Protein with a small molecule ligand identified from ChEMBL, meeting TCRD activity criteria.	1: Clinical data, evidence of tolerable safety profile in desired modality; target has a drug in phase IV in the appropriate modality, with good safety profile.	4: Limited evidence that target is a secreted protein, ECM component or cell membrane-bound protein.
	IFITM2	7	140.955	140.956	140954837	140955987	Chang Lab	Mayo, ROSMAP	Genetics, RNA	Tbio	13: Unknown: There is no information on ligands or structure in any of the categories above.	4: More than two of: high off target gene expression, cancer driver, essential gene, associated deleterious genetic disorder, HPO phenotype associated gene, or black box warning on clinically used drug.	3: Cell membrane-bound proteins. Highly accessible to antibody-based therapies, but potentially less so than secreted proteins or ECM components.
	IGF1	10	87.8583	87.937	87858265	87937042	Mayo-UFL-ISB	Mayo	RNA	Tbio	3: Targetable by structure: Structurally druggable protein, based on the presence of a druggable pocket in the protein (DrugEBIlity/CanSAR).	4: More than two of: high off target gene expression, cancer driver, essential gene, associated deleterious genetic disorder, HPO phenotype associated gene, or black box warning on clinically used drug.	1: Secreted protein. Highly accessible to antibody-based therapies.
	IGF1R	7	67.9528	68.2337	67952827	68233668	Mayo-UFL-ISB	Mayo	RNA	Tclin	1: Small molecule druggable: Protein with a small molecule ligand identified from ChEMBL, meeting TCRD activity criteria.	2: No major issues found from gene expression, genetic or pharmacological profiling, but has not been extensively tested in humans.	3: Cell membrane-bound proteins. Highly accessible to antibody-based therapies, but potentially less so than secreted proteins or ECM components.
	IGFBP5	1	72.8579	72.8749	72857932	72874884	Broad-Rush-Columbia	ROSMAP	Genetics, RNA	Tchem	1: Small molecule druggable: Protein with a small molecule ligand identified from ChEMBL, meeting TCRD activity criteria.	5: Clinical data with evidence of intolerable safety profile/adverse drug reactions in the desired modality and with target engagement. Drug for target withdrawn on those grounds.	1: Secreted protein. Highly accessible to antibody-based therapies.
	IL10	1	131.02	131.025	131019845	131024974	Mayo-UFL-ISB	Mayo	RNA	Tbio	3: Targetable by structure: Structurally druggable protein, based on the presence of a druggable pocket in the protein (DrugEBIlity/CanSAR).	4: More than two of: high off target gene expression, cancer driver, essential gene, associated deleterious genetic disorder, HPO phenotype associated gene, or black box warning on clinically used drug.	1: Secreted protein. Highly accessible to antibody-based therapies.
	IL10RA	9	45.2538	45.2691	45253837	45269149	Mayo-UFL-ISB	Mayo	RNA	Tbio	3: Targetable by structure: Structurally druggable protein, based on the presence of a druggable pocket in the protein (DrugEBIlity/CanSAR).	4: More than two of: high off target gene expression, cancer driver, essential gene, associated deleterious genetic disorder, HPO phenotype associated gene, or black box warning on clinically used drug.	3: Cell membrane-bound proteins. Highly accessible to antibody-based therapies, but potentially less so than secreted proteins or ECM components.
	IL23R	6	67.4229	67.4919	67422932	67491855	Duke	ADNI	Genetics, Metabolome	Tbio	13: Unknown: There is no information on ligands or structure in any of the categories above.	4: More than two of: high off target gene expression, cancer driver, essential gene, associated deleterious genetic disorder, HPO phenotype associated gene, or black box warning on clinically used drug.	3: Cell membrane-bound proteins. Highly accessible to antibody-based therapies, but potentially less so than secreted proteins or ECM components.
	IL6ST	13	112.464	112.51	112464070	112510086	Chang Lab	ROSMAP	Genetics, RNA	Tclin	1: Small molecule druggable: Protein with a small molecule ligand identified from ChEMBL, meeting TCRD activity criteria.	2: No major issues found from gene expression, genetic or pharmacological profiling, but has not been extensively tested in humans.	1: Secreted protein. Highly accessible to antibody-based therapies.
	IMMT	6	71.8313	71.8774	71831331	71877388	Emory	ACT, BLSA	Protein	Tbio	13: Unknown: There is no information on ligands or structure in any of the categories above.	4: More than two of: high off target gene expression, cancer driver, essential gene, associated deleterious genetic disorder, HPO phenotype associated gene, or black box warning on clinically used drug.	3: Cell membrane-bound proteins. Highly accessible to antibody-based therapies, but potentially less so than secreted proteins or ECM components.
	INPPL1	7	101.823	101.838	101822632	101838229	Mayo-UFL-ISB	Mayo	RNA	Tchem	1: Small molecule druggable: Protein with a small molecule ligand identified from ChEMBL, meeting TCRD activity criteria.	4: More than two of: high off target gene expression, cancer driver, essential gene, associated deleterious genetic disorder, HPO phenotype associated gene, or black box warning on clinically used drug.	4: Limited evidence that target is a secreted protein, ECM component or cell membrane-bound protein.
	INSR	8	3.12206	3.27962	3122061	3279617	Duke	ADNI	Genetics, Metabolome	Tclin	1: Small molecule druggable: Protein with a small molecule ligand identified from ChEMBL, meeting TCRD activity criteria.	4: More than two of: high off target gene expression, cancer driver, essential gene, associated deleterious genetic disorder, HPO phenotype associated gene, or black box warning on clinically used drug.	3: Cell membrane-bound proteins. Highly accessible to antibody-based therapies, but potentially less so than secreted proteins or ECM components.
	IQGAP1	7	80.7116	80.826	80711583	80825974	Chang Lab	ROSMAP	Genetics, RNA	Tbio	3: Targetable by structure: Structurally druggable protein, based on the presence of a druggable pocket in the protein (DrugEBIlity/CanSAR).	4: More than two of: high off target gene expression, cancer driver, essential gene, associated deleterious genetic disorder, HPO phenotype associated gene, or black box warning on clinically used drug.	3: Cell membrane-bound proteins. Highly accessible to antibody-based therapies, but potentially less so than secreted proteins or ECM components.
	IRS1	1	82.2331	82.2914	82233101	82291416	Duke	ADNI	Genetics, Metabolome	Tbio	3: Targetable by structure: Structurally druggable protein, based on the presence of a druggable pocket in the protein (DrugEBIlity/CanSAR).	4: More than two of: high off target gene expression, cancer driver, essential gene, associated deleterious genetic disorder, HPO phenotype associated gene, or black box warning on clinically used drug.	4: Limited evidence that target is a secreted protein, ECM component or cell membrane-bound protein.
	ITIH2	2	10.0946	10.1314	10094593	10131396	Mayo-UFL-ISB	APP Mice	Proteomics	Tbio	7: Potentially targetable by protein family structure: is a member of a gene family which has a protein member with a druggable pocket in the protein structure.	4: More than two of: high off target gene expression, cancer driver, essential gene, associated deleterious genetic disorder, HPO phenotype associated gene, or black box warning on clinically used drug.	1: Secreted protein. Highly accessible to antibody-based therapies.
	ITPK1	12	102.569	102.705	102568582	102704930	Broad-Rush-Columbia	ROSMAP	Genetics, RNA	No value	No value	No value	No value
	ITPR1	6	108.213	108.551	108213096	108551109	MSSM	MSBB	Genetics, RNA	Tchem	1: Small molecule druggable: Protein with a small molecule ligand identified from ChEMBL, meeting TCRD activity criteria.	4: More than two of: high off target gene expression, cancer driver, essential gene, associated deleterious genetic disorder, HPO phenotype associated gene, or black box warning on clinically used drug.	3: Cell membrane-bound proteins. Highly accessible to antibody-based therapies, but potentially less so than secreted proteins or ECM components.
	JMJD6	11	116.837	116.843	116837432	116843449	Chang Lab	Mayo, ROSMAP	Genetics, RNA	Tbio	3: Targetable by structure: Structurally druggable protein, based on the presence of a druggable pocket in the protein (DrugEBIlity/CanSAR).	4: More than two of: high off target gene expression, cancer driver, essential gene, associated deleterious genetic disorder, HPO phenotype associated gene, or black box warning on clinically used drug.	6: Protein located in intracellular compartment.
	KAT2B	17	53.5669	53.6727	53566861	53672720	Chang Lab	ROSMAP	Genetics, RNA	Tchem	1: Small molecule druggable: Protein with a small molecule ligand identified from ChEMBL, meeting TCRD activity criteria.	4: More than two of: high off target gene expression, cancer driver, essential gene, associated deleterious genetic disorder, HPO phenotype associated gene, or black box warning on clinically used drug.	4: Limited evidence that target is a secreted protein, ECM component or cell membrane-bound protein.
	KCNC2	10	112.271	112.467	112271121	112467024	MSSM	MSBB	Genetics, RNA	Tclin	1: Small molecule druggable: Protein with a small molecule ligand identified from ChEMBL, meeting TCRD activity criteria.	1: Clinical data, evidence of tolerable safety profile in desired modality; target has a drug in phase IV in the appropriate modality, with good safety profile.	3: Cell membrane-bound proteins. Highly accessible to antibody-based therapies, but potentially less so than secreted proteins or ECM components.
	KCND3	3	105.452	105.674	105452330	105674002	Duke	ADNI	Genetics, Metabolome	Tclin	1: Small molecule druggable: Protein with a small molecule ligand identified from ChEMBL, meeting TCRD activity criteria.	1: Clinical data, evidence of tolerable safety profile in desired modality; target has a drug in phase IV in the appropriate modality, with good safety profile.	3: Cell membrane-bound proteins. Highly accessible to antibody-based therapies, but potentially less so than secreted proteins or ECM components.
	KCNIP1	11	33.6293	33.9932	33629339	33993152	Duke	ADNI	Genetics, Metabolome	Tbio	3: Targetable by structure: Structurally druggable protein, based on the presence of a druggable pocket in the protein (DrugEBIlity/CanSAR).	4: More than two of: high off target gene expression, cancer driver, essential gene, associated deleterious genetic disorder, HPO phenotype associated gene, or black box warning on clinically used drug.	3: Cell membrane-bound proteins. Highly accessible to antibody-based therapies, but potentially less so than secreted proteins or ECM components.
	KCNJ3	2	55.436	55.5981	55435970	55598145	Duke	ADNI	Genetics, Metabolome	Tchem	1: Small molecule druggable: Protein with a small molecule ligand identified from ChEMBL, meeting TCRD activity criteria.	5: Clinical data with evidence of intolerable safety profile/adverse drug reactions in the desired modality and with target engagement. Drug for target withdrawn on those grounds.	3: Cell membrane-bound proteins. Highly accessible to antibody-based therapies, but potentially less so than secreted proteins or ECM components.
	KCNK4	19	6.92571	6.93452	6925710	6934515	Broad-Rush-Columbia	ROSMAP	Genetics, RNA	Tbio	3: Targetable by structure: Structurally druggable protein, based on the presence of a druggable pocket in the protein (DrugEBIlity/CanSAR).	4: More than two of: high off target gene expression, cancer driver, essential gene, associated deleterious genetic disorder, HPO phenotype associated gene, or black box warning on clinically used drug.	3: Cell membrane-bound proteins. Highly accessible to antibody-based therapies, but potentially less so than secreted proteins or ECM components.
	KCNQ5	1	21.3984	21.9619	21398403	21961942	MSSM	MSBB	Genetics, RNA	Tclin	1: Small molecule druggable: Protein with a small molecule ligand identified from ChEMBL, meeting TCRD activity criteria.	1: Clinical data, evidence of tolerable safety profile in desired modality; target has a drug in phase IV in the appropriate modality, with good safety profile.	3: Cell membrane-bound proteins. Highly accessible to antibody-based therapies, but potentially less so than secreted proteins or ECM components.
	KDM3B	18	34.777	34.8387	34777047	34838660	Chang Lab	Mayo, ROSMAP	Genetics, RNA	Tbio	3: Targetable by structure: Structurally druggable protein, based on the presence of a druggable pocket in the protein (DrugEBIlity/CanSAR).	4: More than two of: high off target gene expression, cancer driver, essential gene, associated deleterious genetic disorder, HPO phenotype associated gene, or black box warning on clinically used drug.	1: Secreted protein. Highly accessible to antibody-based therapies.
	KHDRBS2	1	32.1727	32.6586	32172714	32658568	Duke	ADNI	Genetics, Metabolome	Tbio	3: Targetable by structure: Structurally druggable protein, based on the presence of a druggable pocket in the protein (DrugEBIlity/CanSAR).	4: More than two of: high off target gene expression, cancer driver, essential gene, associated deleterious genetic disorder, HPO phenotype associated gene, or black box warning on clinically used drug.	7: Dark target. Paucity of biological knowledge means progress will be difficult. Encourage others to investigate.
D430041D05Rik	KIAA1549L	2	104.143	104.41	104143073	104410334	MSSM	MSBB	Genetics, RNA	Tdark	13: Unknown: There is no information on ligands or structure in any of the categories above.	4: More than two of: high off target gene expression, cancer driver, essential gene, associated deleterious genetic disorder, HPO phenotype associated gene, or black box warning on clinically used drug.	3: Cell membrane-bound proteins. Highly accessible to antibody-based therapies, but potentially less so than secreted proteins or ECM components.
	KIDINS220	12	24.9749	25.0632	24974925	25063152	Duke	ADNI	Genetics, Metabolome	Tbio	7: Potentially targetable by protein family structure: is a member of a gene family which has a protein member with a druggable pocket in the protein structure.	3: Two or fewer of: high off-target gene expression, cancer driver, essential gene, associated deleterious genetic disorder, HPO phenotype associated gene, or black box warning on clinically used drug.	3: Cell membrane-bound proteins. Highly accessible to antibody-based therapies, but potentially less so than secreted proteins or ECM components.
	KIF13B	14	64.6473	64.8096	64647265	64809617	MSSM	MSBB	Genetics, RNA	Tbio	3: Targetable by structure: Structurally druggable protein, based on the presence of a druggable pocket in the protein (DrugEBIlity/CanSAR).	4: More than two of: high off target gene expression, cancer driver, essential gene, associated deleterious genetic disorder, HPO phenotype associated gene, or black box warning on clinically used drug.	7: Dark target. Paucity of biological knowledge means progress will be difficult. Encourage others to investigate.
	KLF15	6	90.4626	90.4752	90462576	90475238	Duke	ADNI	Genetics, Metabolome	Tbio	7: Potentially targetable by protein family structure: is a member of a gene family which has a protein member with a druggable pocket in the protein structure.	3: Two or fewer of: high off-target gene expression, cancer driver, essential gene, associated deleterious genetic disorder, HPO phenotype associated gene, or black box warning on clinically used drug.	7: Dark target. Paucity of biological knowledge means progress will be difficult. Encourage others to investigate.
	KPNB1	11	97.1597	97.1879	97159714	97187881	Chang Lab	MSBB	Genetics, Protein	Tbio	3: Targetable by structure: Structurally druggable protein, based on the presence of a druggable pocket in the protein (DrugEBIlity/CanSAR).	4: More than two of: high off target gene expression, cancer driver, essential gene, associated deleterious genetic disorder, HPO phenotype associated gene, or black box warning on clinically used drug.	3: Cell membrane-bound proteins. Highly accessible to antibody-based therapies, but potentially less so than secreted proteins or ECM components.
	LAG3	6	124.904	124.912	124904361	124911705	Mayo-UFL-ISB	Mayo	RNA	Tbio	7: Potentially targetable by protein family structure: is a member of a gene family which has a protein member with a druggable pocket in the protein structure.	4: More than two of: high off target gene expression, cancer driver, essential gene, associated deleterious genetic disorder, HPO phenotype associated gene, or black box warning on clinically used drug.	1: Secreted protein. Highly accessible to antibody-based therapies.
	LAPTM5	4	130.913	130.936	130913125	130936141	Chang Lab	Mayo, ROSMAP	Genetics, RNA	Tbio	13: Unknown: There is no information on ligands or structure in any of the categories above.	4: More than two of: high off target gene expression, cancer driver, essential gene, associated deleterious genetic disorder, HPO phenotype associated gene, or black box warning on clinically used drug.	3: Cell membrane-bound proteins. Highly accessible to antibody-based therapies, but potentially less so than secreted proteins or ECM components.
	LDB2	5	44.4721	44.7997	44472132	44799680	Chang Lab	Mayo, ROSMAP	Genetics, RNA	Tbio	3: Targetable by structure: Structurally druggable protein, based on the presence of a druggable pocket in the protein (DrugEBIlity/CanSAR).	3: Two or fewer of: high off-target gene expression, cancer driver, essential gene, associated deleterious genetic disorder, HPO phenotype associated gene, or black box warning on clinically used drug.	4: Limited evidence that target is a secreted protein, ECM component or cell membrane-bound protein.
None	LILRB1	NA	NA	NA	#VALUE!	#VALUE!	Mayo-UFL-ISB	Mayo	RNA	No value	No value	No value	No value
	LMNA	3	88.4801	88.51	88480147	88509956	Emory	ACT, BLSA	Protein	Tbio	12: Potentially low ligandability: Has a structure but there is no evidence of a druggable pocket.	4: More than two of: high off target gene expression, cancer driver, essential gene, associated deleterious genetic disorder, HPO phenotype associated gene, or black box warning on clinically used drug.	4: Limited evidence that target is a secreted protein, ECM component or cell membrane-bound protein.
	LNX1	5	74.5924	74.7029	74592447	74702912	MSSM	MSBB	Genetics, RNA	Tbio	7: Potentially targetable by protein family structure: is a member of a gene family which has a protein member with a druggable pocket in the protein structure.	2: No major issues found from gene expression, genetic or pharmacological profiling, but has not been extensively tested in humans.	1: Secreted protein. Highly accessible to antibody-based therapies.
	LPIN1	12	16.5357	16.611	16535669	16610966	Duke	ADNI	Genetics, Metabolome	Tbio	11: Druggable protein class, no other information: Is a member of a PHAROS druggable class of protein (enzyme, receptor, ion channel, nuclear hormone receptor, kinase) but does not meet any of the criteria above.	3: Two or fewer of: high off-target gene expression, cancer driver, essential gene, associated deleterious genetic disorder, HPO phenotype associated gene, or black box warning on clinically used drug.	3: Cell membrane-bound proteins. Highly accessible to antibody-based therapies, but potentially less so than secreted proteins or ECM components.
	LPP	16	24.3935	24.9926	24393507	24992578	MSSM	MSBB	Genetics, RNA	Tbio	12: Potentially low ligandability: Has a structure but there is no evidence of a druggable pocket.	4: More than two of: high off target gene expression, cancer driver, essential gene, associated deleterious genetic disorder, HPO phenotype associated gene, or black box warning on clinically used drug.	5: Protein located in the cytosol. Not practically accessible to antibody-based therapies, but may be more easily accessible to other modalities.
	LRPPRC	17	84.7052	84.7908	84705247	84790789	Chang Lab	MSBB	Genetics, Protein	Tbio	13: Unknown: There is no information on ligands or structure in any of the categories above.	4: More than two of: high off target gene expression, cancer driver, essential gene, associated deleterious genetic disorder, HPO phenotype associated gene, or black box warning on clinically used drug.	4: Limited evidence that target is a secreted protein, ECM component or cell membrane-bound protein.
	LYL1	8	84.7015	84.7047	84701457	84704715	Mayo-UFL-ISB	Mayo	RNA	Tbio	7: Potentially targetable by protein family structure: is a member of a gene family which has a protein member with a druggable pocket in the protein structure.	4: More than two of: high off target gene expression, cancer driver, essential gene, associated deleterious genetic disorder, HPO phenotype associated gene, or black box warning on clinically used drug.	4: Limited evidence that target is a secreted protein, ECM component or cell membrane-bound protein.
	LYVE1	7	110.851	110.863	110850607	110863239	Mayo-UFL-ISB	Mayo	RNA	Tbio	13: Unknown: There is no information on ligands or structure in any of the categories above.	4: More than two of: high off target gene expression, cancer driver, essential gene, associated deleterious genetic disorder, HPO phenotype associated gene, or black box warning on clinically used drug.	3: Cell membrane-bound proteins. Highly accessible to antibody-based therapies, but potentially less so than secreted proteins or ECM components.
	MAF1	15	76.3513	76.3544	76351294	76354380	Broad-Rush-Columbia	ROSMAP	Genetics, RNA	Tbio	11: Druggable protein class, no other information: Is a member of a PHAROS druggable class of protein (enzyme, receptor, ion channel, nuclear hormone receptor, kinase) but does not meet any of the criteria above.	4: More than two of: high off target gene expression, cancer driver, essential gene, associated deleterious genetic disorder, HPO phenotype associated gene, or black box warning on clinically used drug.	4: Limited evidence that target is a secreted protein, ECM component or cell membrane-bound protein.
	MAP1B	13	99.4214	99.5165	99421446	99516540	Chang Lab	Mayo, ROSMAP	Genetics, RNA	Tchem	1: Small molecule druggable: Protein with a small molecule ligand identified from ChEMBL, meeting TCRD activity criteria.	3: Two or fewer of: high off-target gene expression, cancer driver, essential gene, associated deleterious genetic disorder, HPO phenotype associated gene, or black box warning on clinically used drug.	4: Limited evidence that target is a secreted protein, ECM component or cell membrane-bound protein.
	MAP2	1	66.1753	66.4426	66175273	66442583	Chang Lab	Kronos, ROSMAP	Genetics, RNA	Tchem	1: Small molecule druggable: Protein with a small molecule ligand identified from ChEMBL, meeting TCRD activity criteria.	5: Clinical data with evidence of intolerable safety profile/adverse drug reactions in the desired modality and with target engagement. Drug for target withdrawn on those grounds.	7: Dark target. Paucity of biological knowledge means progress will be difficult. Encourage others to investigate.
	MAP4	9	109.931	110.084	109931460	110083955	Emory	ACT, BLSA	Protein	Tbio	13: Unknown: There is no information on ligands or structure in any of the categories above.	5: Clinical data with evidence of intolerable safety profile/adverse drug reactions in the desired modality and with target engagement. Drug for target withdrawn on those grounds.	3: Cell membrane-bound proteins. Highly accessible to antibody-based therapies, but potentially less so than secreted proteins or ECM components.
	MAP7	10	20.1485	20.2816	20148471	20281590	Emory	ACT, BLSA	Protein	Tbio	13: Unknown: There is no information on ligands or structure in any of the categories above.	3: Two or fewer of: high off-target gene expression, cancer driver, essential gene, associated deleterious genetic disorder, HPO phenotype associated gene, or black box warning on clinically used drug.	5: Protein located in the cytosol. Not practically accessible to antibody-based therapies, but may be more easily accessible to other modalities.
	MAPK1	16	16.9834	17.0475	16983382	17047453	Emory	ACT, BLSA	Protein	Tchem	1: Small molecule druggable: Protein with a small molecule ligand identified from ChEMBL, meeting TCRD activity criteria.	5: Clinical data with evidence of intolerable safety profile/adverse drug reactions in the desired modality and with target engagement. Drug for target withdrawn on those grounds.	3: Cell membrane-bound proteins. Highly accessible to antibody-based therapies, but potentially less so than secreted proteins or ECM components.
	MAPK9	11	49.8468	49.8864	49846751	49886421	MSSM	MSBB	Genetics, RNA	Tchem	1: Small molecule druggable: Protein with a small molecule ligand identified from ChEMBL, meeting TCRD activity criteria.	4: More than two of: high off target gene expression, cancer driver, essential gene, associated deleterious genetic disorder, HPO phenotype associated gene, or black box warning on clinically used drug.	3: Cell membrane-bound proteins. Highly accessible to antibody-based therapies, but potentially less so than secreted proteins or ECM components.
	MARK4	7	19.4248	19.4588	19424775	19458821	Duke	ADNI	Genetics, Metabolome	Tchem	1: Small molecule druggable: Protein with a small molecule ligand identified from ChEMBL, meeting TCRD activity criteria.	4: More than two of: high off target gene expression, cancer driver, essential gene, associated deleterious genetic disorder, HPO phenotype associated gene, or black box warning on clinically used drug.	3: Cell membrane-bound proteins. Highly accessible to antibody-based therapies, but potentially less so than secreted proteins or ECM components.
	MBD3	10	80.3925	80.3996	80392539	80399550	Mayo-UFL-ISB	APP Mice	Proteomics	Tbio	2: Targetable by homology: >=40% homologous to a protein with a small molecule ligand identified from ChEMBL, meeting TCRD activity criteria.	4: More than two of: high off target gene expression, cancer driver, essential gene, associated deleterious genetic disorder, HPO phenotype associated gene, or black box warning on clinically used drug.	6: Protein located in intracellular compartment.
	MDH1	11	21.5568	21.5724	21556787	21572367	MSSM	MSBB	Genetics, RNA	Tbio	3: Targetable by structure: Structurally druggable protein, based on the presence of a druggable pocket in the protein (DrugEBIlity/CanSAR).	5: Clinical data with evidence of intolerable safety profile/adverse drug reactions in the desired modality and with target engagement. Drug for target withdrawn on those grounds.	3: Cell membrane-bound proteins. Highly accessible to antibody-based therapies, but potentially less so than secreted proteins or ECM components.
	MDH2	5	135.778	135.79	135778480	135790398	Chang Lab	Kronos, Mayo	Genetics, RNA	Tchem	1: Small molecule druggable: Protein with a small molecule ligand identified from ChEMBL, meeting TCRD activity criteria.	4: More than two of: high off target gene expression, cancer driver, essential gene, associated deleterious genetic disorder, HPO phenotype associated gene, or black box warning on clinically used drug.	4: Limited evidence that target is a secreted protein, ECM component or cell membrane-bound protein.
	MDK	2	91.9298	91.9323	91929805	91932297	Mayo-UFL-ISB	Mayo	RNA	Tchem	1: Small molecule druggable: Protein with a small molecule ligand identified from ChEMBL, meeting TCRD activity criteria.	4: More than two of: high off target gene expression, cancer driver, essential gene, associated deleterious genetic disorder, HPO phenotype associated gene, or black box warning on clinically used drug.	1: Secreted protein. Highly accessible to antibody-based therapies.
	MFF	1	82.7249	82.7524	82724890	82752394	Duke	ADNI	Genetics, Metabolome	Tbio	13: Unknown: There is no information on ligands or structure in any of the categories above.	4: More than two of: high off target gene expression, cancer driver, essential gene, associated deleterious genetic disorder, HPO phenotype associated gene, or black box warning on clinically used drug.	3: Cell membrane-bound proteins. Highly accessible to antibody-based therapies, but potentially less so than secreted proteins or ECM components.
	MGST3	1	167.372	167.394	167371966	167393841	Duke	ADNI	Genetics, Metabolome	Tbio	11: Druggable protein class, no other information: Is a member of a PHAROS druggable class of protein (enzyme, receptor, ion channel, nuclear hormone receptor, kinase) but does not meet any of the criteria above.	5: Clinical data with evidence of intolerable safety profile/adverse drug reactions in the desired modality and with target engagement. Drug for target withdrawn on those grounds.	3: Cell membrane-bound proteins. Highly accessible to antibody-based therapies, but potentially less so than secreted proteins or ECM components.
	MMP17	5	129.584	129.611	129584169	129611099	Duke	ADNI	Genetics, Metabolome	Tchem	1: Small molecule druggable: Protein with a small molecule ligand identified from ChEMBL, meeting TCRD activity criteria.	3: Two or fewer of: high off-target gene expression, cancer driver, essential gene, associated deleterious genetic disorder, HPO phenotype associated gene, or black box warning on clinically used drug.	1: Secreted protein. Highly accessible to antibody-based therapies.
	MOBP	9	120.15	120.181	120149707	120181484	Mayo-UFL-ISB	Mayo	RNA	Tbio	13: Unknown: There is no information on ligands or structure in any of the categories above.	3: Two or fewer of: high off-target gene expression, cancer driver, essential gene, associated deleterious genetic disorder, HPO phenotype associated gene, or black box warning on clinically used drug.	6: Protein located in intracellular compartment.
	MOG	17	37.0107	37.0234	37010743	37023398	Mayo-UFL-ISB	Mayo	RNA	No value	No value	No value	No value
	MRPL1	5	96.2095	96.2667	96209493	96266727	Broad-Rush-Columbia	ROSMAP	Clinical, Protein	Tdark	7: Potentially targetable by protein family structure: is a member of a gene family which has a protein member with a druggable pocket in the protein structure.	3: Two or fewer of: high off-target gene expression, cancer driver, essential gene, associated deleterious genetic disorder, HPO phenotype associated gene, or black box warning on clinically used drug.	4: Limited evidence that target is a secreted protein, ECM component or cell membrane-bound protein.
	MRPL11	19	4.96231	4.96699	4962306	4966995	Broad-Rush-Columbia	ROSMAP	Clinical, Protein	Tdark	7: Potentially targetable by protein family structure: is a member of a gene family which has a protein member with a druggable pocket in the protein structure.	3: Two or fewer of: high off-target gene expression, cancer driver, essential gene, associated deleterious genetic disorder, HPO phenotype associated gene, or black box warning on clinically used drug.	6: Protein located in intracellular compartment.
	MRPL12	11	120.485	120.489	120484613	120489065	Broad-Rush-Columbia	ROSMAP	Clinical, Protein	Tbio	7: Potentially targetable by protein family structure: is a member of a gene family which has a protein member with a druggable pocket in the protein structure.	3: Two or fewer of: high off-target gene expression, cancer driver, essential gene, associated deleterious genetic disorder, HPO phenotype associated gene, or black box warning on clinically used drug.	6: Protein located in intracellular compartment.
	MRPL14	17	45.6863	45.6985	45686322	45698495	Broad-Rush-Columbia	ROSMAP	Clinical, Protein	Tdark	3: Targetable by structure: Structurally druggable protein, based on the presence of a druggable pocket in the protein (DrugEBIlity/CanSAR).	3: Two or fewer of: high off-target gene expression, cancer driver, essential gene, associated deleterious genetic disorder, HPO phenotype associated gene, or black box warning on clinically used drug.	4: Limited evidence that target is a secreted protein, ECM component or cell membrane-bound protein.
	MRPL15	1	4.77321	4.78574	4773206	4785739	Broad-Rush-Columbia	ROSMAP	Clinical, Protein	Tbio	3: Targetable by structure: Structurally druggable protein, based on the presence of a druggable pocket in the protein (DrugEBIlity/CanSAR).	3: Two or fewer of: high off-target gene expression, cancer driver, essential gene, associated deleterious genetic disorder, HPO phenotype associated gene, or black box warning on clinically used drug.	7: Dark target. Paucity of biological knowledge means progress will be difficult. Encourage others to investigate.
	MRPL16	19	11.7704	11.7749	11770415	11774944	Broad-Rush-Columbia	ROSMAP	Clinical, Protein	Tdark	3: Targetable by structure: Structurally druggable protein, based on the presence of a druggable pocket in the protein (DrugEBIlity/CanSAR).	3: Two or fewer of: high off-target gene expression, cancer driver, essential gene, associated deleterious genetic disorder, HPO phenotype associated gene, or black box warning on clinically used drug.	7: Dark target. Paucity of biological knowledge means progress will be difficult. Encourage others to investigate.
	MRPL17	7	105.803	105.811	105803206	105811099	Broad-Rush-Columbia	ROSMAP	Clinical, Protein	Tdark	7: Potentially targetable by protein family structure: is a member of a gene family which has a protein member with a druggable pocket in the protein structure.	4: More than two of: high off target gene expression, cancer driver, essential gene, associated deleterious genetic disorder, HPO phenotype associated gene, or black box warning on clinically used drug.	7: Dark target. Paucity of biological knowledge means progress will be difficult. Encourage others to investigate.
	MRPL30	1	37.8905	37.8985	37890477	37898535	Broad-Rush-Columbia	ROSMAP	Clinical, Protein	Tdark	7: Potentially targetable by protein family structure: is a member of a gene family which has a protein member with a druggable pocket in the protein structure.	3: Two or fewer of: high off-target gene expression, cancer driver, essential gene, associated deleterious genetic disorder, HPO phenotype associated gene, or black box warning on clinically used drug.	7: Dark target. Paucity of biological knowledge means progress will be difficult. Encourage others to investigate.
	MRPL37	4	107.056	107.067	107055874	107066868	Broad-Rush-Columbia	ROSMAP	Clinical, Protein	Tdark	7: Potentially targetable by protein family structure: is a member of a gene family which has a protein member with a druggable pocket in the protein structure.	4: More than two of: high off target gene expression, cancer driver, essential gene, associated deleterious genetic disorder, HPO phenotype associated gene, or black box warning on clinically used drug.	4: Limited evidence that target is a secreted protein, ECM component or cell membrane-bound protein.
	MRPL39	16	84.7176	84.7357	84717576	84735742	Broad-Rush-Columbia	ROSMAP	Clinical, Protein	Tdark	3: Targetable by structure: Structurally druggable protein, based on the presence of a druggable pocket in the protein (DrugEBIlity/CanSAR).	4: More than two of: high off target gene expression, cancer driver, essential gene, associated deleterious genetic disorder, HPO phenotype associated gene, or black box warning on clinically used drug.	7: Dark target. Paucity of biological knowledge means progress will be difficult. Encourage others to investigate.
	MRPL40	16	18.872	18.8769	18872018	18876862	Broad-Rush-Columbia	ROSMAP	Clinical, Protein	Tbio	7: Potentially targetable by protein family structure: is a member of a gene family which has a protein member with a druggable pocket in the protein structure.	4: More than two of: high off target gene expression, cancer driver, essential gene, associated deleterious genetic disorder, HPO phenotype associated gene, or black box warning on clinically used drug.	6: Protein located in intracellular compartment.
	MRPL43	19	45.005	45.0064	45005014	45006442	Broad-Rush-Columbia	ROSMAP	Clinical, Protein	Tdark	7: Potentially targetable by protein family structure: is a member of a gene family which has a protein member with a druggable pocket in the protein structure.	4: More than two of: high off target gene expression, cancer driver, essential gene, associated deleterious genetic disorder, HPO phenotype associated gene, or black box warning on clinically used drug.	6: Protein located in intracellular compartment.
	MRPL44	1	79.776	79.7814	79776018	79781445	Broad-Rush-Columbia	ROSMAP	Clinical, Protein	Tbio	7: Potentially targetable by protein family structure: is a member of a gene family which has a protein member with a druggable pocket in the protein structure.	4: More than two of: high off target gene expression, cancer driver, essential gene, associated deleterious genetic disorder, HPO phenotype associated gene, or black box warning on clinically used drug.	3: Cell membrane-bound proteins. Highly accessible to antibody-based therapies, but potentially less so than secreted proteins or ECM components.
	MRPL46	7	78.7752	78.7835	78775236	78783531	Broad-Rush-Columbia	ROSMAP	Clinical, Protein	Tdark	3: Targetable by structure: Structurally druggable protein, based on the presence of a druggable pocket in the protein (DrugEBIlity/CanSAR).	3: Two or fewer of: high off-target gene expression, cancer driver, essential gene, associated deleterious genetic disorder, HPO phenotype associated gene, or black box warning on clinically used drug.	4: Limited evidence that target is a secreted protein, ECM component or cell membrane-bound protein.
	MRPL48	7	100.546	100.608	100545751	100608301	Broad-Rush-Columbia	ROSMAP	Clinical, Protein	Tdark	3: Targetable by structure: Structurally druggable protein, based on the presence of a druggable pocket in the protein (DrugEBIlity/CanSAR).	3: Two or fewer of: high off-target gene expression, cancer driver, essential gene, associated deleterious genetic disorder, HPO phenotype associated gene, or black box warning on clinically used drug.	7: Dark target. Paucity of biological knowledge means progress will be difficult. Encourage others to investigate.
	MRPL49	19	6.05363	6.05775	6053630	6057751	Broad-Rush-Columbia	ROSMAP	Clinical, Protein	Tbio	7: Potentially targetable by protein family structure: is a member of a gene family which has a protein member with a druggable pocket in the protein structure.	4: More than two of: high off target gene expression, cancer driver, essential gene, associated deleterious genetic disorder, HPO phenotype associated gene, or black box warning on clinically used drug.	7: Dark target. Paucity of biological knowledge means progress will be difficult. Encourage others to investigate.
	MRPL50	4	49.5126	49.5211	49512596	49521093	Broad-Rush-Columbia	ROSMAP	Clinical, Protein	Tdark	7: Potentially targetable by protein family structure: is a member of a gene family which has a protein member with a druggable pocket in the protein structure.	3: Two or fewer of: high off-target gene expression, cancer driver, essential gene, associated deleterious genetic disorder, HPO phenotype associated gene, or black box warning on clinically used drug.	7: Dark target. Paucity of biological knowledge means progress will be difficult. Encourage others to investigate.
	MRPL53	6	83.109	83.1099	83109040	83109939	Broad-Rush-Columbia	ROSMAP	Clinical, Protein	Tdark	7: Potentially targetable by protein family structure: is a member of a gene family which has a protein member with a druggable pocket in the protein structure.	4: More than two of: high off target gene expression, cancer driver, essential gene, associated deleterious genetic disorder, HPO phenotype associated gene, or black box warning on clinically used drug.	6: Protein located in intracellular compartment.
	MRPL57	14	57.8262	57.8293	57826234	57829296	Broad-Rush-Columbia	ROSMAP	Clinical, Protein	Tdark	7: Potentially targetable by protein family structure: is a member of a gene family which has a protein member with a druggable pocket in the protein structure.	2: No major issues found from gene expression, genetic or pharmacological profiling, but has not been extensively tested in humans.	6: Protein located in intracellular compartment.
	MRPL58	11	115.404	115.413	115403752	115412674	Broad-Rush-Columbia	ROSMAP	Clinical, Protein	Tbio	11: Druggable protein class, no other information: Is a member of a PHAROS druggable class of protein (enzyme, receptor, ion channel, nuclear hormone receptor, kinase) but does not meet any of the criteria above.	4: More than two of: high off target gene expression, cancer driver, essential gene, associated deleterious genetic disorder, HPO phenotype associated gene, or black box warning on clinically used drug.	6: Protein located in intracellular compartment.
	MRPS15	4	126.047	126.056	126046925	126055532	Broad-Rush-Columbia	ROSMAP	Clinical, Protein	Tdark	7: Potentially targetable by protein family structure: is a member of a gene family which has a protein member with a druggable pocket in the protein structure.	4: More than two of: high off target gene expression, cancer driver, essential gene, associated deleterious genetic disorder, HPO phenotype associated gene, or black box warning on clinically used drug.	6: Protein located in intracellular compartment.
	MRPS16	14	20.3893	20.3936	20389304	20393634	Broad-Rush-Columbia	ROSMAP	Clinical, Protein	Tbio	7: Potentially targetable by protein family structure: is a member of a gene family which has a protein member with a druggable pocket in the protein structure.	4: More than two of: high off target gene expression, cancer driver, essential gene, associated deleterious genetic disorder, HPO phenotype associated gene, or black box warning on clinically used drug.	5: Protein located in the cytosol. Not practically accessible to antibody-based therapies, but may be more easily accessible to other modalities.
	MRPS2	2	28.4681	28.4712	28468066	28471178	Broad-Rush-Columbia	ROSMAP	Clinical, Protein	Tdark	3: Targetable by structure: Structurally druggable protein, based on the presence of a druggable pocket in the protein (DrugEBIlity/CanSAR).	4: More than two of: high off target gene expression, cancer driver, essential gene, associated deleterious genetic disorder, HPO phenotype associated gene, or black box warning on clinically used drug.	6: Protein located in intracellular compartment.
	MRPS22	9	98.5887	98.6017	98588730	98601660	Broad-Rush-Columbia	ROSMAP	Clinical, Protein	Tbio	7: Potentially targetable by protein family structure: is a member of a gene family which has a protein member with a druggable pocket in the protein structure.	4: More than two of: high off target gene expression, cancer driver, essential gene, associated deleterious genetic disorder, HPO phenotype associated gene, or black box warning on clinically used drug.	1: Secreted protein. Highly accessible to antibody-based therapies.
	MRPS23	11	88.2044	88.2115	88204388	88211507	Broad-Rush-Columbia	ROSMAP	Clinical, Protein	Tdark	3: Targetable by structure: Structurally druggable protein, based on the presence of a druggable pocket in the protein (DrugEBIlity/CanSAR).	4: More than two of: high off target gene expression, cancer driver, essential gene, associated deleterious genetic disorder, HPO phenotype associated gene, or black box warning on clinically used drug.	6: Protein located in intracellular compartment.
	MS4A2	19	11.6155	11.6237	11615523	11623719	Duke	ADNI	Genetics, Metabolome	Tbio	10: Potentially small molecule druggable by family (low activity ligand): is a member of a gene family which has a protein member with a ligand which does not meet TCRD activity criteria.	4: More than two of: high off target gene expression, cancer driver, essential gene, associated deleterious genetic disorder, HPO phenotype associated gene, or black box warning on clinically used drug.	3: Cell membrane-bound proteins. Highly accessible to antibody-based therapies, but potentially less so than secreted proteins or ECM components.
	MS4A4A	19	11.3755	11.3928	11375523	11392790	Mayo-UFL-ISB	Mayo	RNA	Tbio	10: Potentially small molecule druggable by family (low activity ligand): is a member of a gene family which has a protein member with a ligand which does not meet TCRD activity criteria.	4: More than two of: high off target gene expression, cancer driver, essential gene, associated deleterious genetic disorder, HPO phenotype associated gene, or black box warning on clinically used drug.	3: Cell membrane-bound proteins. Highly accessible to antibody-based therapies, but potentially less so than secreted proteins or ECM components.
MS4a-locus	MS4A6A	19	11.4694	11.6048	11469368	11604849	Mayo-UFL-ISB	Mayo	RNA	Tbio	10: Potentially small molecule druggable by family (low activity ligand): is a member of a gene family which has a protein member with a ligand which does not meet TCRD activity criteria.	3: Two or fewer of: high off-target gene expression, cancer driver, essential gene, associated deleterious genetic disorder, HPO phenotype associated gene, or black box warning on clinically used drug.	3: Cell membrane-bound proteins. Highly accessible to antibody-based therapies, but potentially less so than secreted proteins or ECM components.
	MTMR10	7	64.2877	64.3408	64287653	64340806	Chang Lab	Kronos, ROSMAP	Genetics, RNA	Tdark	7: Potentially targetable by protein family structure: is a member of a gene family which has a protein member with a druggable pocket in the protein structure.	3: Two or fewer of: high off-target gene expression, cancer driver, essential gene, associated deleterious genetic disorder, HPO phenotype associated gene, or black box warning on clinically used drug.	4: Limited evidence that target is a secreted protein, ECM component or cell membrane-bound protein.
	MYO1D	11	80.4821	80.78	80482126	80780025	Chang Lab	Kronos, MSBB	Genetics, RNA	Tbio	7: Potentially targetable by protein family structure: is a member of a gene family which has a protein member with a druggable pocket in the protein structure.	3: Two or fewer of: high off-target gene expression, cancer driver, essential gene, associated deleterious genetic disorder, HPO phenotype associated gene, or black box warning on clinically used drug.	5: Protein located in the cytosol. Not practically accessible to antibody-based therapies, but may be more easily accessible to other modalities.
	MYRF	19	10.2083	10.2407	10208272	10240748	Mayo-UFL-ISB	Mayo	RNA	Tbio	11: Druggable protein class, no other information: Is a member of a PHAROS druggable class of protein (enzyme, receptor, ion channel, nuclear hormone receptor, kinase) but does not meet any of the criteria above.	4: More than two of: high off target gene expression, cancer driver, essential gene, associated deleterious genetic disorder, HPO phenotype associated gene, or black box warning on clinically used drug.	3: Cell membrane-bound proteins. Highly accessible to antibody-based therapies, but potentially less so than secreted proteins or ECM components.
	N4BP3	11	51.6431	51.6508	51643063	51650842	Duke	ADNI	Genetics, Metabolome	Tdark	13: Unknown: There is no information on ligands or structure in any of the categories above.	3: Two or fewer of: high off-target gene expression, cancer driver, essential gene, associated deleterious genetic disorder, HPO phenotype associated gene, or black box warning on clinically used drug.	6: Protein located in intracellular compartment.
	NDUFA11	17	56.7178	56.7221	56717767	56722141	Chang Lab	MSBB	Genetics, Protein	Tclin	1: Small molecule druggable: Protein with a small molecule ligand identified from ChEMBL, meeting TCRD activity criteria.	1: Clinical data, evidence of tolerable safety profile in desired modality; target has a drug in phase IV in the appropriate modality, with good safety profile.	3: Cell membrane-bound proteins. Highly accessible to antibody-based therapies, but potentially less so than secreted proteins or ECM components.
	NDUFA13	8	69.8942	69.9026	69894180	69902558	Chang Lab	Mayo, ROSMAP	Genetics, RNA	Tclin	1: Small molecule druggable: Protein with a small molecule ligand identified from ChEMBL, meeting TCRD activity criteria.	1: Clinical data, evidence of tolerable safety profile in desired modality; target has a drug in phase IV in the appropriate modality, with good safety profile.	3: Cell membrane-bound proteins. Highly accessible to antibody-based therapies, but potentially less so than secreted proteins or ECM components.
	NDUFA9	6	126.822	126.849	126821721	126849136	Emory	ACT, BLSA	Protein	Tclin	1: Small molecule druggable: Protein with a small molecule ligand identified from ChEMBL, meeting TCRD activity criteria.	1: Clinical data, evidence of tolerable safety profile in desired modality; target has a drug in phase IV in the appropriate modality, with good safety profile.	3: Cell membrane-bound proteins. Highly accessible to antibody-based therapies, but potentially less so than secreted proteins or ECM components.
	NDUFS1	1	63.1436	63.1768	63143596	63176833	Emory	ACT, BLSA	Protein	Tclin	1: Small molecule druggable: Protein with a small molecule ligand identified from ChEMBL, meeting TCRD activity criteria.	1: Clinical data, evidence of tolerable safety profile in desired modality; target has a drug in phase IV in the appropriate modality, with good safety profile.	6: Protein located in intracellular compartment.
	NDUFS2	1	171.235	171.251	171234853	171251388	Emory	ACT, BLSA	Protein	Tclin	1: Small molecule druggable: Protein with a small molecule ligand identified from ChEMBL, meeting TCRD activity criteria.	1: Clinical data, evidence of tolerable safety profile in desired modality; target has a drug in phase IV in the appropriate modality, with good safety profile.	3: Cell membrane-bound proteins. Highly accessible to antibody-based therapies, but potentially less so than secreted proteins or ECM components.
	NDUFS7	10	80.2491	80.2568	80249121	80256794	Emory	ACT, BLSA	Protein	Tclin	1: Small molecule druggable: Protein with a small molecule ligand identified from ChEMBL, meeting TCRD activity criteria.	1: Clinical data, evidence of tolerable safety profile in desired modality; target has a drug in phase IV in the appropriate modality, with good safety profile.	3: Cell membrane-bound proteins. Highly accessible to antibody-based therapies, but potentially less so than secreted proteins or ECM components.
	NDUFV1	19	4.0075	4.01281	4007497	4012806	Emory	ACT, BLSA	Protein	Tclin	1: Small molecule druggable: Protein with a small molecule ligand identified from ChEMBL, meeting TCRD activity criteria.	1: Clinical data, evidence of tolerable safety profile in desired modality; target has a drug in phase IV in the appropriate modality, with good safety profile.	1: Secreted protein. Highly accessible to antibody-based therapies.
	NEFL	14	68.0839	68.0891	68083863	68089095	MSSM	MSBB	Genetics, RNA	Tbio	7: Potentially targetable by protein family structure: is a member of a gene family which has a protein member with a druggable pocket in the protein structure.	4: More than two of: high off target gene expression, cancer driver, essential gene, associated deleterious genetic disorder, HPO phenotype associated gene, or black box warning on clinically used drug.	6: Protein located in intracellular compartment.
	NEUROD6	6	55.6778	55.6813	55677822	55681263	Mayo-UFL-ISB	Mayo	RNA	Tbio	3: Targetable by structure: Structurally druggable protein, based on the presence of a druggable pocket in the protein (DrugEBIlity/CanSAR).	3: Two or fewer of: high off-target gene expression, cancer driver, essential gene, associated deleterious genetic disorder, HPO phenotype associated gene, or black box warning on clinically used drug.	7: Dark target. Paucity of biological knowledge means progress will be difficult. Encourage others to investigate.
	NFKBIA	12	55.4894	55.4926	55489410	55492647	Mayo-UFL-ISB	Mayo	RNA	Tchem	1: Small molecule druggable: Protein with a small molecule ligand identified from ChEMBL, meeting TCRD activity criteria.	5: Clinical data with evidence of intolerable safety profile/adverse drug reactions in the desired modality and with target engagement. Drug for target withdrawn on those grounds.	4: Limited evidence that target is a secreted protein, ECM component or cell membrane-bound protein.
	NFKBIZ	16	55.8114	55.8389	55811375	55838899	Mayo-UFL-ISB	Mayo	RNA	Tbio	7: Potentially targetable by protein family structure: is a member of a gene family which has a protein member with a druggable pocket in the protein structure.	2: No major issues found from gene expression, genetic or pharmacological profiling, but has not been extensively tested in humans.	6: Protein located in intracellular compartment.
	NFS1	2	156.124	156.144	156123639	156144186	Broad-Rush-Columbia	ROSMAP	Clinical, Protein	Tbio	3: Targetable by structure: Structurally druggable protein, based on the presence of a druggable pocket in the protein (DrugEBIlity/CanSAR).	5: Clinical data with evidence of intolerable safety profile/adverse drug reactions in the desired modality and with target engagement. Drug for target withdrawn on those grounds.	4: Limited evidence that target is a secreted protein, ECM component or cell membrane-bound protein.
	NHSL1	10	18.319	18.5339	18318985	18533892	MSSM	MSBB	Genetics, RNA	Tbio	13: Unknown: There is no information on ligands or structure in any of the categories above.	2: No major issues found from gene expression, genetic or pharmacological profiling, but has not been extensively tested in humans.	6: Protein located in intracellular compartment.
	NIPSNAP2	5	129.725	129.758	129725063	129758327	Duke	ADNI	Genetics, Metabolome	Tbio	13: Unknown: There is no information on ligands or structure in any of the categories above.	2: No major issues found from gene expression, genetic or pharmacological profiling, but has not been extensively tested in humans.	4: Limited evidence that target is a secreted protein, ECM component or cell membrane-bound protein.
	NMNAT2	1	152.955	153.119	152954993	153119261	MSSM	MSBB	Genetics, RNA	Tbio	11: Druggable protein class, no other information: Is a member of a PHAROS druggable class of protein (enzyme, receptor, ion channel, nuclear hormone receptor, kinase) but does not meet any of the criteria above.	2: No major issues found from gene expression, genetic or pharmacological profiling, but has not been extensively tested in humans.	7: Dark target. Paucity of biological knowledge means progress will be difficult. Encourage others to investigate.
	NONO	X	101.429	101.449	101429318	101448591	Emory	ACT, BLSA	Protein	Tbio	3: Targetable by structure: Structurally druggable protein, based on the presence of a druggable pocket in the protein (DrugEBIlity/CanSAR).	4: More than two of: high off target gene expression, cancer driver, essential gene, associated deleterious genetic disorder, HPO phenotype associated gene, or black box warning on clinically used drug.	6: Protein located in intracellular compartment.
	NPM3	19	45.7477	45.7496	45747734	45749591	Broad-Rush-Columbia	ROSMAP	Genetics, RNA	Tbio	13: Unknown: There is no information on ligands or structure in any of the categories above.	4: More than two of: high off target gene expression, cancer driver, essential gene, associated deleterious genetic disorder, HPO phenotype associated gene, or black box warning on clinically used drug.	4: Limited evidence that target is a secreted protein, ECM component or cell membrane-bound protein.
	NR1H2	7	44.5496	44.554	44549616	44553951	Duke	ADNI	Genetics, Metabolome	Tchem	1: Small molecule druggable: Protein with a small molecule ligand identified from ChEMBL, meeting TCRD activity criteria.	4: More than two of: high off target gene expression, cancer driver, essential gene, associated deleterious genetic disorder, HPO phenotype associated gene, or black box warning on clinically used drug.	6: Protein located in intracellular compartment.
	NR1H3	2	91.1841	91.2028	91184061	91202834	Duke	ADNI	Genetics, Metabolome	Tchem	1: Small molecule druggable: Protein with a small molecule ligand identified from ChEMBL, meeting TCRD activity criteria.	5: Clinical data with evidence of intolerable safety profile/adverse drug reactions in the desired modality and with target engagement. Drug for target withdrawn on those grounds.	4: Limited evidence that target is a secreted protein, ECM component or cell membrane-bound protein.
	NR1H4	10	89.4542	89.5336	89454234	89533585	Duke	ADNI	Genetics, Metabolome	Tclin	1: Small molecule druggable: Protein with a small molecule ligand identified from ChEMBL, meeting TCRD activity criteria.	1: Clinical data, evidence of tolerable safety profile in desired modality; target has a drug in phase IV in the appropriate modality, with good safety profile.	4: Limited evidence that target is a secreted protein, ECM component or cell membrane-bound protein.
	NR3C1	18	39.4105	39.4913	39410545	39491301	Mayo-UFL-ISB	Mayo	RNA	Tclin	1: Small molecule druggable: Protein with a small molecule ligand identified from ChEMBL, meeting TCRD activity criteria.	5: Clinical data with evidence of intolerable safety profile/adverse drug reactions in the desired modality and with target engagement. Drug for target withdrawn on those grounds.	4: Limited evidence that target is a secreted protein, ECM component or cell membrane-bound protein.
	NR5A2	1	136.843	136.96	136842571	136960448	Duke	ADNI	Genetics, Metabolome	Tchem	1: Small molecule druggable: Protein with a small molecule ligand identified from ChEMBL, meeting TCRD activity criteria.	4: More than two of: high off target gene expression, cancer driver, essential gene, associated deleterious genetic disorder, HPO phenotype associated gene, or black box warning on clinically used drug.	4: Limited evidence that target is a secreted protein, ECM component or cell membrane-bound protein.
	NRG1	8	31.8146	32.884	31814551	32884029	Mayo-UFL-ISB	Mayo	RNA	Tbio	7: Potentially targetable by protein family structure: is a member of a gene family which has a protein member with a druggable pocket in the protein structure.	4: More than two of: high off target gene expression, cancer driver, essential gene, associated deleterious genetic disorder, HPO phenotype associated gene, or black box warning on clinically used drug.	1: Secreted protein. Highly accessible to antibody-based therapies.
	NRXN3	12	88.7229	90.3349	88722876	90334935	Duke	ADNI	Genetics, Metabolome	undefined	7: Potentially targetable by protein family structure: is a member of a gene family which has a protein member with a druggable pocket in the protein structure.	3: Two or fewer of: high off-target gene expression, cancer driver, essential gene, associated deleterious genetic disorder, HPO phenotype associated gene, or black box warning on clinically used drug.	3: Cell membrane-bound proteins. Highly accessible to antibody-based therapies, but potentially less so than secreted proteins or ECM components.
	NSF	11	103.822	103.954	103821782	103954056	Chang Lab	Mayo, ROSMAP	Genetics, RNA	No value	No value	No value	No value
	NUAK2	1	132.316	132.333	132316126	132333488	Duke	ADNI	Genetics, Metabolome	Tchem	1: Small molecule druggable: Protein with a small molecule ligand identified from ChEMBL, meeting TCRD activity criteria.	3: Two or fewer of: high off-target gene expression, cancer driver, essential gene, associated deleterious genetic disorder, HPO phenotype associated gene, or black box warning on clinically used drug.	3: Cell membrane-bound proteins. Highly accessible to antibody-based therapies, but potentially less so than secreted proteins or ECM components.
	NUPR1	7	126.623	126.631	126623249	126630861	Broad-Rush-Columbia	ROSMAP	Genetics, RNA	Tbio	13: Unknown: There is no information on ligands or structure in any of the categories above.	3: Two or fewer of: high off-target gene expression, cancer driver, essential gene, associated deleterious genetic disorder, HPO phenotype associated gene, or black box warning on clinically used drug.	4: Limited evidence that target is a secreted protein, ECM component or cell membrane-bound protein.
	NYAP1	5	137.73	137.742	137729899	137741607	Duke	ADNI	Genetics, Metabolome	Tdark	11: Druggable protein class, no other information: Is a member of a PHAROS druggable class of protein (enzyme, receptor, ion channel, nuclear hormone receptor, kinase) but does not meet any of the criteria above.	3: Two or fewer of: high off-target gene expression, cancer driver, essential gene, associated deleterious genetic disorder, HPO phenotype associated gene, or black box warning on clinically used drug.	4: Limited evidence that target is a secreted protein, ECM component or cell membrane-bound protein.
	OLFM1	2	28.193	28.2307	28192992	28230736	Emory	ACT, BLSA	Protein	Tbio	3: Targetable by structure: Structurally druggable protein, based on the presence of a druggable pocket in the protein (DrugEBIlity/CanSAR).	3: Two or fewer of: high off-target gene expression, cancer driver, essential gene, associated deleterious genetic disorder, HPO phenotype associated gene, or black box warning on clinically used drug.	1: Secreted protein. Highly accessible to antibody-based therapies.
	OLFM3	3	114.904	115.126	114904078	115125722	MSSM	MSBB	Genetics, RNA	Tbio	4: Targetable by homologous structure: >=40% homologous to a structurally druggable protein, based on the presence of a druggable pocket in the homologous protein (DrugEBIlity/CanSAR).	2: No major issues found from gene expression, genetic or pharmacological profiling, but has not been extensively tested in humans.	1: Secreted protein. Highly accessible to antibody-based therapies.
	OPALIN	19	41.0625	41.0771	41062474	41077113	Mayo-UFL-ISB	Mayo	RNA	Tdark	13: Unknown: There is no information on ligands or structure in any of the categories above.	2: No major issues found from gene expression, genetic or pharmacological profiling, but has not been extensively tested in humans.	3: Cell membrane-bound proteins. Highly accessible to antibody-based therapies, but potentially less so than secreted proteins or ECM components.
	OXR1	15	41.4475	41.861	41447482	41861048	MSSM	MSBB	Genetics, RNA	Tbio	12: Potentially low ligandability: Has a structure but there is no evidence of a druggable pocket.	3: Two or fewer of: high off-target gene expression, cancer driver, essential gene, associated deleterious genetic disorder, HPO phenotype associated gene, or black box warning on clinically used drug.	6: Protein located in intracellular compartment.
	P2RY12	3	59.2163	59.2629	59216272	59262871	Mayo-UFL-ISB	Mayo	RNA	Tclin	1: Small molecule druggable: Protein with a small molecule ligand identified from ChEMBL, meeting TCRD activity criteria.	1: Clinical data, evidence of tolerable safety profile in desired modality; target has a drug in phase IV in the appropriate modality, with good safety profile.	3: Cell membrane-bound proteins. Highly accessible to antibody-based therapies, but potentially less so than secreted proteins or ECM components.
	P2RY13	3	59.2079	59.2109	59207892	59210882	Mayo-UFL-ISB	Mayo	RNA	Tchem	1: Small molecule druggable: Protein with a small molecule ligand identified from ChEMBL, meeting TCRD activity criteria.	4: More than two of: high off target gene expression, cancer driver, essential gene, associated deleterious genetic disorder, HPO phenotype associated gene, or black box warning on clinically used drug.	3: Cell membrane-bound proteins. Highly accessible to antibody-based therapies, but potentially less so than secreted proteins or ECM components.
	PACSIN1	17	27.6555	27.7115	27655509	27711482	Emory	ACT, BLSA	Protein	Tbio	3: Targetable by structure: Structurally druggable protein, based on the presence of a druggable pocket in the protein (DrugEBIlity/CanSAR).	3: Two or fewer of: high off-target gene expression, cancer driver, essential gene, associated deleterious genetic disorder, HPO phenotype associated gene, or black box warning on clinically used drug.	6: Protein located in intracellular compartment.
	PADI2	4	140.906	140.953	140906344	140952586	Emory	ACT, BLSA	Protein	Tchem	1: Small molecule druggable: Protein with a small molecule ligand identified from ChEMBL, meeting TCRD activity criteria.	5: Clinical data with evidence of intolerable safety profile/adverse drug reactions in the desired modality and with target engagement. Drug for target withdrawn on those grounds.	7: Dark target. Paucity of biological knowledge means progress will be difficult. Encourage others to investigate.
	PAPOLA	12	105.785	105.839	105784694	105838944	Chang Lab	Mayo, ROSMAP	Genetics, RNA	Tbio	3: Targetable by structure: Structurally druggable protein, based on the presence of a druggable pocket in the protein (DrugEBIlity/CanSAR).	4: More than two of: high off target gene expression, cancer driver, essential gene, associated deleterious genetic disorder, HPO phenotype associated gene, or black box warning on clinically used drug.	3: Cell membrane-bound proteins. Highly accessible to antibody-based therapies, but potentially less so than secreted proteins or ECM components.
	PARP9	16	35.9385	35.9726	35938470	35972605	MSSM	MSBB	Genetics, RNA	Tbio	7: Potentially targetable by protein family structure: is a member of a gene family which has a protein member with a druggable pocket in the protein structure.	3: Two or fewer of: high off-target gene expression, cancer driver, essential gene, associated deleterious genetic disorder, HPO phenotype associated gene, or black box warning on clinically used drug.	4: Limited evidence that target is a secreted protein, ECM component or cell membrane-bound protein.
	PAX6	2	105.669	105.697	105668900	105697364	Duke	ADNI	Genetics, Metabolome	Tbio	3: Targetable by structure: Structurally druggable protein, based on the presence of a druggable pocket in the protein (DrugEBIlity/CanSAR).	4: More than two of: high off target gene expression, cancer driver, essential gene, associated deleterious genetic disorder, HPO phenotype associated gene, or black box warning on clinically used drug.	3: Cell membrane-bound proteins. Highly accessible to antibody-based therapies, but potentially less so than secreted proteins or ECM components.
	PDCD1	1	94.0383	94.0526	94038305	94052553	Mayo-UFL-ISB	Mayo	RNA	No value	No value	No value	No value
	PDHA1	X	160.122	160.138	160122209	160138413	Broad-Rush-Columbia	ROSMAP	Clinical, Protein	Tbio	3: Targetable by structure: Structurally druggable protein, based on the presence of a druggable pocket in the protein (DrugEBIlity/CanSAR).	5: Clinical data with evidence of intolerable safety profile/adverse drug reactions in the desired modality and with target engagement. Drug for target withdrawn on those grounds.	1: Secreted protein. Highly accessible to antibody-based therapies.
	PFKP	13	6.57977	6.64878	6579768	6648777	Chang Lab	MSBB, ROSMAP	Genetics, RNA	Tbio	3: Targetable by structure: Structurally druggable protein, based on the presence of a druggable pocket in the protein (DrugEBIlity/CanSAR).	4: More than two of: high off target gene expression, cancer driver, essential gene, associated deleterious genetic disorder, HPO phenotype associated gene, or black box warning on clinically used drug.	1: Secreted protein. Highly accessible to antibody-based therapies.
	PGM2L1	7	100.227	100.279	100227394	100278868	MSSM	MSBB	Genetics, RNA	Tbio	11: Druggable protein class, no other information: Is a member of a PHAROS druggable class of protein (enzyme, receptor, ion channel, nuclear hormone receptor, kinase) but does not meet any of the criteria above.	2: No major issues found from gene expression, genetic or pharmacological profiling, but has not been extensively tested in humans.	4: Limited evidence that target is a secreted protein, ECM component or cell membrane-bound protein.
	PHF24	4	42.9167	42.9448	42916660	42944752	Emory	ACT, BLSA	Protein	Tdark	7: Potentially targetable by protein family structure: is a member of a gene family which has a protein member with a druggable pocket in the protein structure.	3: Two or fewer of: high off-target gene expression, cancer driver, essential gene, associated deleterious genetic disorder, HPO phenotype associated gene, or black box warning on clinically used drug.	7: Dark target. Paucity of biological knowledge means progress will be difficult. Encourage others to investigate.
	PHGDH	3	98.3132	98.34	98313170	98339990	Broad-Rush-Columbia	ROSMAP	Clinical, Protein	Tbio	3: Targetable by structure: Structurally druggable protein, based on the presence of a druggable pocket in the protein (DrugEBIlity/CanSAR).	4: More than two of: high off target gene expression, cancer driver, essential gene, associated deleterious genetic disorder, HPO phenotype associated gene, or black box warning on clinically used drug.	3: Cell membrane-bound proteins. Highly accessible to antibody-based therapies, but potentially less so than secreted proteins or ECM components.
	PICALM	7	90.1302	90.2135	90130213	90213465	Duke	ADNI	Genetics, Metabolome	Tbio	12: Potentially low ligandability: Has a structure but there is no evidence of a druggable pocket.	4: More than two of: high off target gene expression, cancer driver, essential gene, associated deleterious genetic disorder, HPO phenotype associated gene, or black box warning on clinically used drug.	3: Cell membrane-bound proteins. Highly accessible to antibody-based therapies, but potentially less so than secreted proteins or ECM components.
	PIK3CA	3	32.3977	32.4685	32397671	32468486	Duke	ADNI	Genetics, Metabolome	Tclin	1: Small molecule druggable: Protein with a small molecule ligand identified from ChEMBL, meeting TCRD activity criteria.	1: Clinical data, evidence of tolerable safety profile in desired modality; target has a drug in phase IV in the appropriate modality, with good safety profile.	5: Protein located in the cytosol. Not practically accessible to antibody-based therapies, but may be more easily accessible to other modalities.
	PIK3CB	9	99.0367	99.1406	99036654	99140621	Duke	ADNI	Genetics, Metabolome	Tchem	1: Small molecule druggable: Protein with a small molecule ligand identified from ChEMBL, meeting TCRD activity criteria.	1: Clinical data, evidence of tolerable safety profile in desired modality; target has a drug in phase IV in the appropriate modality, with good safety profile.	4: Limited evidence that target is a secreted protein, ECM component or cell membrane-bound protein.
	PLCB1	2	134.786	135.475	134786067	135475258	Emory	ACT, BLSA	Protein	Tbio	3: Targetable by structure: Structurally druggable protein, based on the presence of a druggable pocket in the protein (DrugEBIlity/CanSAR).	4: More than two of: high off target gene expression, cancer driver, essential gene, associated deleterious genetic disorder, HPO phenotype associated gene, or black box warning on clinically used drug.	3: Cell membrane-bound proteins. Highly accessible to antibody-based therapies, but potentially less so than secreted proteins or ECM components.
	PLCG2	8	117.498	117.635	117498291	117635142	Mayo-UFL-ISB	Mayo	RNA	Tchem	1: Small molecule druggable: Protein with a small molecule ligand identified from ChEMBL, meeting TCRD activity criteria.	4: More than two of: high off target gene expression, cancer driver, essential gene, associated deleterious genetic disorder, HPO phenotype associated gene, or black box warning on clinically used drug.	6: Protein located in intracellular compartment.
	PLD4	12	112.761	112.769	112760655	112768990	Mayo-UFL-ISB	Mayo	RNA	Tbio	7: Potentially targetable by protein family structure: is a member of a gene family which has a protein member with a druggable pocket in the protein structure.	4: More than two of: high off target gene expression, cancer driver, essential gene, associated deleterious genetic disorder, HPO phenotype associated gene, or black box warning on clinically used drug.	3: Cell membrane-bound proteins. Highly accessible to antibody-based therapies, but potentially less so than secreted proteins or ECM components.
	PLEKHH1	12	79.0292	79.0817	79029163	79081655	Duke	ADNI	Genetics, Metabolome	Tdark	7: Potentially targetable by protein family structure: is a member of a gene family which has a protein member with a druggable pocket in the protein structure.	4: More than two of: high off target gene expression, cancer driver, essential gene, associated deleterious genetic disorder, HPO phenotype associated gene, or black box warning on clinically used drug.	3: Cell membrane-bound proteins. Highly accessible to antibody-based therapies, but potentially less so than secreted proteins or ECM components.
	PLIN4	17	56.1006	56.1098	56100591	56109803	Mayo-UFL-ISB	Mayo	RNA	Tbio	13: Unknown: There is no information on ligands or structure in any of the categories above.	4: More than two of: high off target gene expression, cancer driver, essential gene, associated deleterious genetic disorder, HPO phenotype associated gene, or black box warning on clinically used drug.	4: Limited evidence that target is a secreted protein, ECM component or cell membrane-bound protein.
	PLLP	8	94.6749	94.6963	94674894	94696278	Mayo-UFL-ISB	Mayo	RNA	Tbio	7: Potentially targetable by protein family structure: is a member of a gene family which has a protein member with a druggable pocket in the protein structure.	3: Two or fewer of: high off-target gene expression, cancer driver, essential gene, associated deleterious genetic disorder, HPO phenotype associated gene, or black box warning on clinically used drug.	3: Cell membrane-bound proteins. Highly accessible to antibody-based therapies, but potentially less so than secreted proteins or ECM components.
	PLP1	X	136.823	136.84	136822671	136839733	Mayo-UFL-ISB	Mayo	RNA	Tbio	12: Potentially low ligandability: Has a structure but there is no evidence of a druggable pocket.	4: More than two of: high off target gene expression, cancer driver, essential gene, associated deleterious genetic disorder, HPO phenotype associated gene, or black box warning on clinically used drug.	3: Cell membrane-bound proteins. Highly accessible to antibody-based therapies, but potentially less so than secreted proteins or ECM components.
	PLPPR4	3	117.319	117.361	117319139	117360876	MSSM	MSBB	Genetics, RNA	Tbio	11: Druggable protein class, no other information: Is a member of a PHAROS druggable class of protein (enzyme, receptor, ion channel, nuclear hormone receptor, kinase) but does not meet any of the criteria above.	3: Two or fewer of: high off-target gene expression, cancer driver, essential gene, associated deleterious genetic disorder, HPO phenotype associated gene, or black box warning on clinically used drug.	3: Cell membrane-bound proteins. Highly accessible to antibody-based therapies, but potentially less so than secreted proteins or ECM components.
	PLXNA1	6	89.3163	89.3626	89316314	89362620	Emory	ACT, BLSA	Protein	Tbio	3: Targetable by structure: Structurally druggable protein, based on the presence of a druggable pocket in the protein (DrugEBIlity/CanSAR).	4: More than two of: high off target gene expression, cancer driver, essential gene, associated deleterious genetic disorder, HPO phenotype associated gene, or black box warning on clinically used drug.	3: Cell membrane-bound proteins. Highly accessible to antibody-based therapies, but potentially less so than secreted proteins or ECM components.
	PNMA2	14	66.9112	66.921	66911170	66921023	MSSM	MSBB	Genetics, RNA	Tbio	13: Unknown: There is no information on ligands or structure in any of the categories above.	3: Two or fewer of: high off-target gene expression, cancer driver, essential gene, associated deleterious genetic disorder, HPO phenotype associated gene, or black box warning on clinically used drug.	7: Dark target. Paucity of biological knowledge means progress will be difficult. Encourage others to investigate.
	PPARA	15	85.735	85.8028	85734983	85802819	Duke	ADNI	Genetics, Metabolome	Tclin	1: Small molecule druggable: Protein with a small molecule ligand identified from ChEMBL, meeting TCRD activity criteria.	1: Clinical data, evidence of tolerable safety profile in desired modality; target has a drug in phase IV in the appropriate modality, with good safety profile.	6: Protein located in intracellular compartment.
	PPP1CC	5	122.158	122.175	122158278	122175273	Chang Lab	Mayo, ROSMAP	Genetics, RNA	Tchem	1: Small molecule druggable: Protein with a small molecule ligand identified from ChEMBL, meeting TCRD activity criteria.	4: More than two of: high off target gene expression, cancer driver, essential gene, associated deleterious genetic disorder, HPO phenotype associated gene, or black box warning on clinically used drug.	3: Cell membrane-bound proteins. Highly accessible to antibody-based therapies, but potentially less so than secreted proteins or ECM components.
	PPP1R18	17	35.8656	35.8756	35865593	35875596	Chang Lab	Mayo, ROSMAP	Genetics, RNA	No value	No value	No value	No value
	PPP1R7	1	93.3429	93.3735	93342854	93373489	Emory	ACT, BLSA	Protein	Tbio	7: Potentially targetable by protein family structure: is a member of a gene family which has a protein member with a druggable pocket in the protein structure.	4: More than two of: high off target gene expression, cancer driver, essential gene, associated deleterious genetic disorder, HPO phenotype associated gene, or black box warning on clinically used drug.	6: Protein located in intracellular compartment.
	PPP3CA	3	136.67	136.938	136670124	136937727	MSSM	MSBB	Genetics, RNA	Tchem	1: Small molecule druggable: Protein with a small molecule ligand identified from ChEMBL, meeting TCRD activity criteria.	4: More than two of: high off target gene expression, cancer driver, essential gene, associated deleterious genetic disorder, HPO phenotype associated gene, or black box warning on clinically used drug.	3: Cell membrane-bound proteins. Highly accessible to antibody-based therapies, but potentially less so than secreted proteins or ECM components.
	PREPL	17	85.0635	85.0902	85063470	85090241	MSSM	MSBB	Genetics, RNA	Tchem	1: Small molecule druggable: Protein with a small molecule ligand identified from ChEMBL, meeting TCRD activity criteria.	4: More than two of: high off target gene expression, cancer driver, essential gene, associated deleterious genetic disorder, HPO phenotype associated gene, or black box warning on clinically used drug.	7: Dark target. Paucity of biological knowledge means progress will be difficult. Encourage others to investigate.
	PRKAR2B	12	31.9585	32.0613	31958476	32061296	Emory	ACT, BLSA	Protein	Tbio	3: Targetable by structure: Structurally druggable protein, based on the presence of a druggable pocket in the protein (DrugEBIlity/CanSAR).	4: More than two of: high off target gene expression, cancer driver, essential gene, associated deleterious genetic disorder, HPO phenotype associated gene, or black box warning on clinically used drug.	6: Protein located in intracellular compartment.
	PSAP	10	60.2776	60.3026	60277627	60302597	Mayo-UFL-ISB	Mayo	RNA	Tbio	3: Targetable by structure: Structurally druggable protein, based on the presence of a druggable pocket in the protein (DrugEBIlity/CanSAR).	4: More than two of: high off target gene expression, cancer driver, essential gene, associated deleterious genetic disorder, HPO phenotype associated gene, or black box warning on clinically used drug.	1: Secreted protein. Highly accessible to antibody-based therapies.
	PSPH	5	129.766	129.787	129765558	129787449	Duke	ADNI	Genetics, Metabolome	Tbio	3: Targetable by structure: Structurally druggable protein, based on the presence of a druggable pocket in the protein (DrugEBIlity/CanSAR).	4: More than two of: high off target gene expression, cancer driver, essential gene, associated deleterious genetic disorder, HPO phenotype associated gene, or black box warning on clinically used drug.	5: Protein located in the cytosol. Not practically accessible to antibody-based therapies, but may be more easily accessible to other modalities.
	PTN	6	36.7149	36.8102	36714929	36810220	Mayo-UFL-ISB	Mayo	RNA	Tbio	7: Potentially targetable by protein family structure: is a member of a gene family which has a protein member with a druggable pocket in the protein structure.	4: More than two of: high off target gene expression, cancer driver, essential gene, associated deleterious genetic disorder, HPO phenotype associated gene, or black box warning on clinically used drug.	1: Secreted protein. Highly accessible to antibody-based therapies.
	PTPRR	10	116.018	116.275	116018213	116274932	MSSM	MSBB	Genetics, RNA	Tbio	2: Targetable by homology: >=40% homologous to a protein with a small molecule ligand identified from ChEMBL, meeting TCRD activity criteria.	4: More than two of: high off target gene expression, cancer driver, essential gene, associated deleterious genetic disorder, HPO phenotype associated gene, or black box warning on clinically used drug.	3: Cell membrane-bound proteins. Highly accessible to antibody-based therapies, but potentially less so than secreted proteins or ECM components.
	PTPRZ1	6	22.8755	23.0529	22875502	23052916	Chang Lab	ROSMAP	Genetics, RNA	Tbio	3: Targetable by structure: Structurally druggable protein, based on the presence of a druggable pocket in the protein (DrugEBIlity/CanSAR).	3: Two or fewer of: high off-target gene expression, cancer driver, essential gene, associated deleterious genetic disorder, HPO phenotype associated gene, or black box warning on clinically used drug.	3: Cell membrane-bound proteins. Highly accessible to antibody-based therapies, but potentially less so than secreted proteins or ECM components.
	PTTG1IP	10	77.5817	77.5987	77581720	77598732	MSSM	MSBB	Genetics, RNA	Tbio	13: Unknown: There is no information on ligands or structure in any of the categories above.	3: Two or fewer of: high off-target gene expression, cancer driver, essential gene, associated deleterious genetic disorder, HPO phenotype associated gene, or black box warning on clinically used drug.	1: Secreted protein. Highly accessible to antibody-based therapies.
	RAB21	10	115.287	115.316	115287084	115315594	Duke	ADNI	Genetics, Metabolome	Tbio	3: Targetable by structure: Structurally druggable protein, based on the presence of a druggable pocket in the protein (DrugEBIlity/CanSAR).	4: More than two of: high off target gene expression, cancer driver, essential gene, associated deleterious genetic disorder, HPO phenotype associated gene, or black box warning on clinically used drug.	7: Dark target. Paucity of biological knowledge means progress will be difficult. Encourage others to investigate.
	RAB27B	18	69.9791	70.1416	69979131	70141605	MSSM	MSBB	Genetics, RNA	Tbio	6: Probably small molecule druggable by homology: >=40% homologous to a protein with a small molecule ligand identified from ChEMBL data, but the ligand does not meeting TCRD activity criteria.	4: More than two of: high off target gene expression, cancer driver, essential gene, associated deleterious genetic disorder, HPO phenotype associated gene, or black box warning on clinically used drug.	3: Cell membrane-bound proteins. Highly accessible to antibody-based therapies, but potentially less so than secreted proteins or ECM components.
	RABEP1	11	70.8448	70.9431	70844778	70943105	Duke	ADNI	Genetics, Metabolome	Tbio	11: Druggable protein class, no other information: Is a member of a PHAROS druggable class of protein (enzyme, receptor, ion channel, nuclear hormone receptor, kinase) but does not meet any of the criteria above.	4: More than two of: high off target gene expression, cancer driver, essential gene, associated deleterious genetic disorder, HPO phenotype associated gene, or black box warning on clinically used drug.	6: Protein located in intracellular compartment.
	RABEP2	7	126.429	126.449	126428759	126449245	Broad-Rush-Columbia	ROSMAP	Genetics, RNA	Tdark	11: Druggable protein class, no other information: Is a member of a PHAROS druggable class of protein (enzyme, receptor, ion channel, nuclear hormone receptor, kinase) but does not meet any of the criteria above.	3: Two or fewer of: high off-target gene expression, cancer driver, essential gene, associated deleterious genetic disorder, HPO phenotype associated gene, or black box warning on clinically used drug.	5: Protein located in the cytosol. Not practically accessible to antibody-based therapies, but may be more easily accessible to other modalities.
	REST	5	77.2655	77.2864	77265491	77286432	Harvard-MIT		RNA	Tbio	11: Druggable protein class, no other information: Is a member of a PHAROS druggable class of protein (enzyme, receptor, ion channel, nuclear hormone receptor, kinase) but does not meet any of the criteria above.	4: More than two of: high off target gene expression, cancer driver, essential gene, associated deleterious genetic disorder, HPO phenotype associated gene, or black box warning on clinically used drug.	5: Protein located in the cytosol. Not practically accessible to antibody-based therapies, but may be more easily accessible to other modalities.
	RET	6	118.152	118.198	118151745	118197718	Duke	ADNI	Genetics, Metabolome	Tclin	1: Small molecule druggable: Protein with a small molecule ligand identified from ChEMBL, meeting TCRD activity criteria.	1: Clinical data, evidence of tolerable safety profile in desired modality; target has a drug in phase IV in the appropriate modality, with good safety profile.	1: Secreted protein. Highly accessible to antibody-based therapies.
	RIMS2	15	39.1983	39.6844	39198261	39684372	MSSM	MSBB	Genetics, RNA	Tbio	3: Targetable by structure: Structurally druggable protein, based on the presence of a druggable pocket in the protein (DrugEBIlity/CanSAR).	4: More than two of: high off target gene expression, cancer driver, essential gene, associated deleterious genetic disorder, HPO phenotype associated gene, or black box warning on clinically used drug.	3: Cell membrane-bound proteins. Highly accessible to antibody-based therapies, but potentially less so than secreted proteins or ECM components.
	RIN3	12	102.283	102.391	102283048	102390855	Mayo-UFL-ISB	Mayo	RNA	Tbio	7: Potentially targetable by protein family structure: is a member of a gene family which has a protein member with a druggable pocket in the protein structure.	4: More than two of: high off target gene expression, cancer driver, essential gene, associated deleterious genetic disorder, HPO phenotype associated gene, or black box warning on clinically used drug.	4: Limited evidence that target is a secreted protein, ECM component or cell membrane-bound protein.
	ROBO1	16	72.3083	73.0461	72308306	73046095	Duke	ADNI	Genetics, Metabolome	Tbio	7: Potentially targetable by protein family structure: is a member of a gene family which has a protein member with a druggable pocket in the protein structure.	3: Two or fewer of: high off-target gene expression, cancer driver, essential gene, associated deleterious genetic disorder, HPO phenotype associated gene, or black box warning on clinically used drug.	3: Cell membrane-bound proteins. Highly accessible to antibody-based therapies, but potentially less so than secreted proteins or ECM components.
	RPS6KA2	17	7.17012	7.30331	7170115	7303315	Broad-Rush-Columbia	ROSMAP	Clinical, Protein	Tchem	1: Small molecule druggable: Protein with a small molecule ligand identified from ChEMBL, meeting TCRD activity criteria.	4: More than two of: high off target gene expression, cancer driver, essential gene, associated deleterious genetic disorder, HPO phenotype associated gene, or black box warning on clinically used drug.	3: Cell membrane-bound proteins. Highly accessible to antibody-based therapies, but potentially less so than secreted proteins or ECM components.
	RREB1	13	37.7784	37.952	37778400	37952005	MSSM	MSBB	Genetics, RNA	Tbio	7: Potentially targetable by protein family structure: is a member of a gene family which has a protein member with a druggable pocket in the protein structure.	4: More than two of: high off target gene expression, cancer driver, essential gene, associated deleterious genetic disorder, HPO phenotype associated gene, or black box warning on clinically used drug.	6: Protein located in intracellular compartment.
	RRM1	7	102.442	102.47	102441695	102469771	Duke	ADNI	Genetics, Metabolome	Tclin	1: Small molecule druggable: Protein with a small molecule ligand identified from ChEMBL, meeting TCRD activity criteria.	1: Clinical data, evidence of tolerable safety profile in desired modality; target has a drug in phase IV in the appropriate modality, with good safety profile.	5: Protein located in the cytosol. Not practically accessible to antibody-based therapies, but may be more easily accessible to other modalities.
	RRM2B	15	37.924	37.9613	37923952	37961318	Duke	ADNI	Genetics, Metabolome	Tbio	3: Targetable by structure: Structurally druggable protein, based on the presence of a druggable pocket in the protein (DrugEBIlity/CanSAR).	2: No major issues found from gene expression, genetic or pharmacological profiling, but has not been extensively tested in humans.	3: Cell membrane-bound proteins. Highly accessible to antibody-based therapies, but potentially less so than secreted proteins or ECM components.
	RTN1	12	72.2118	72.4091	72211752	72409054	Chang Lab	Mayo, ROSMAP	Genetics, RNA	Tbio	13: Unknown: There is no information on ligands or structure in any of the categories above.	3: Two or fewer of: high off-target gene expression, cancer driver, essential gene, associated deleterious genetic disorder, HPO phenotype associated gene, or black box warning on clinically used drug.	3: Cell membrane-bound proteins. Highly accessible to antibody-based therapies, but potentially less so than secreted proteins or ECM components.
	RTN3	19	7.4259	7.48329	7425901	7483289	Emory	ACT, BLSA	Protein	Tbio	13: Unknown: There is no information on ligands or structure in any of the categories above.	3: Two or fewer of: high off-target gene expression, cancer driver, essential gene, associated deleterious genetic disorder, HPO phenotype associated gene, or black box warning on clinically used drug.	3: Cell membrane-bound proteins. Highly accessible to antibody-based therapies, but potentially less so than secreted proteins or ECM components.
	RTN4	11	29.6929	29.7443	29692947	29744331	Emory	ACT, BLSA	Protein	Tbio	12: Potentially low ligandability: Has a structure but there is no evidence of a druggable pocket.	3: Two or fewer of: high off-target gene expression, cancer driver, essential gene, associated deleterious genetic disorder, HPO phenotype associated gene, or black box warning on clinically used drug.	3: Cell membrane-bound proteins. Highly accessible to antibody-based therapies, but potentially less so than secreted proteins or ECM components.
	RXRA	2	27.6764	27.763	27676440	27762957	Duke	ADNI	Genetics, Metabolome	Tclin	1: Small molecule druggable: Protein with a small molecule ligand identified from ChEMBL, meeting TCRD activity criteria.	1: Clinical data, evidence of tolerable safety profile in desired modality; target has a drug in phase IV in the appropriate modality, with good safety profile.	4: Limited evidence that target is a secreted protein, ECM component or cell membrane-bound protein.
	S100A4	3	90.6038	90.606	90603771	90606045	Mayo-UFL-ISB	Mayo	RNA	Tbio	6: Probably small molecule druggable by homology: >=40% homologous to a protein with a small molecule ligand identified from ChEMBL data, but the ligand does not meeting TCRD activity criteria.	5: Clinical data with evidence of intolerable safety profile/adverse drug reactions in the desired modality and with target engagement. Drug for target withdrawn on those grounds.	3: Cell membrane-bound proteins. Highly accessible to antibody-based therapies, but potentially less so than secreted proteins or ECM components.
	S100A6	3	90.6129	90.6242	90612882	90624181	Chang Lab	MSBB	Genetics, Protein	Tbio	4: Targetable by homologous structure: >=40% homologous to a structurally druggable protein, based on the presence of a druggable pocket in the homologous protein (DrugEBIlity/CanSAR).	4: More than two of: high off target gene expression, cancer driver, essential gene, associated deleterious genetic disorder, HPO phenotype associated gene, or black box warning on clinically used drug.	3: Cell membrane-bound proteins. Highly accessible to antibody-based therapies, but potentially less so than secreted proteins or ECM components.
	S100A8	3	90.669	90.67	90668978	90670035	Mayo-UFL-ISB	Mayo	RNA	Tbio	7: Potentially targetable by protein family structure: is a member of a gene family which has a protein member with a druggable pocket in the protein structure.	4: More than two of: high off target gene expression, cancer driver, essential gene, associated deleterious genetic disorder, HPO phenotype associated gene, or black box warning on clinically used drug.	4: Limited evidence that target is a secreted protein, ECM component or cell membrane-bound protein.
	S100A9	3	90.6926	90.6957	90692632	90695721	Mayo-UFL-ISB	Mayo	RNA	Tbio	3: Targetable by structure: Structurally druggable protein, based on the presence of a druggable pocket in the protein (DrugEBIlity/CanSAR).	4: More than two of: high off target gene expression, cancer driver, essential gene, associated deleterious genetic disorder, HPO phenotype associated gene, or black box warning on clinically used drug.	4: Limited evidence that target is a secreted protein, ECM component or cell membrane-bound protein.
	S1PR1	3	115.71	115.715	115710433	115715072	Duke	ADNI	Genetics, Metabolome	Tclin	1: Small molecule druggable: Protein with a small molecule ligand identified from ChEMBL, meeting TCRD activity criteria.	1: Clinical data, evidence of tolerable safety profile in desired modality; target has a drug in phase IV in the appropriate modality, with good safety profile.	3: Cell membrane-bound proteins. Highly accessible to antibody-based therapies, but potentially less so than secreted proteins or ECM components.
	SASH1	10	8.72222	8.88607	8722219	8886070	Chang Lab	Mayo, ROSMAP	Genetics, RNA	Tbio	7: Potentially targetable by protein family structure: is a member of a gene family which has a protein member with a druggable pocket in the protein structure.	3: Two or fewer of: high off-target gene expression, cancer driver, essential gene, associated deleterious genetic disorder, HPO phenotype associated gene, or black box warning on clinically used drug.	6: Protein located in intracellular compartment.
	SCARA3	14	65.9194	65.9539	65919394	65953935	Duke	ADNI	Genetics, Metabolome	Tbio	7: Potentially targetable by protein family structure: is a member of a gene family which has a protein member with a druggable pocket in the protein structure.	3: Two or fewer of: high off-target gene expression, cancer driver, essential gene, associated deleterious genetic disorder, HPO phenotype associated gene, or black box warning on clinically used drug.	3: Cell membrane-bound proteins. Highly accessible to antibody-based therapies, but potentially less so than secreted proteins or ECM components.
	SCG3	9	75.6432	75.6841	75643189	75684056	Broad-Rush-Columbia	ROSMAP	Genetics, RNA	Tbio	7: Potentially targetable by protein family structure: is a member of a gene family which has a protein member with a druggable pocket in the protein structure.	3: Two or fewer of: high off-target gene expression, cancer driver, essential gene, associated deleterious genetic disorder, HPO phenotype associated gene, or black box warning on clinically used drug.	1: Secreted protein. Highly accessible to antibody-based therapies.
	SCN2A	2	65.6208	65.7674	65620771	65767447	MSSM	MSBB	Genetics, RNA	Tclin	1: Small molecule druggable: Protein with a small molecule ligand identified from ChEMBL, meeting TCRD activity criteria.	1: Clinical data, evidence of tolerable safety profile in desired modality; target has a drug in phase IV in the appropriate modality, with good safety profile.	3: Cell membrane-bound proteins. Highly accessible to antibody-based therapies, but potentially less so than secreted proteins or ECM components.
	SCN7A	2	66.6734	66.7849	66673425	66784914	Duke	ADNI	Genetics, Metabolome	Tclin	1: Small molecule druggable: Protein with a small molecule ligand identified from ChEMBL, meeting TCRD activity criteria.	1: Clinical data, evidence of tolerable safety profile in desired modality; target has a drug in phase IV in the appropriate modality, with good safety profile.	3: Cell membrane-bound proteins. Highly accessible to antibody-based therapies, but potentially less so than secreted proteins or ECM components.
	SCN8A	15	100.87	101.046	100869858	101045938	MSSM	MSBB	Genetics, RNA	Tclin	1: Small molecule druggable: Protein with a small molecule ligand identified from ChEMBL, meeting TCRD activity criteria.	1: Clinical data, evidence of tolerable safety profile in desired modality; target has a drug in phase IV in the appropriate modality, with good safety profile.	3: Cell membrane-bound proteins. Highly accessible to antibody-based therapies, but potentially less so than secreted proteins or ECM components.
	SCN9A	2	66.4801	66.635	66480080	66634962	Duke	ADNI	Genetics, Metabolome	Tclin	1: Small molecule druggable: Protein with a small molecule ligand identified from ChEMBL, meeting TCRD activity criteria.	1: Clinical data, evidence of tolerable safety profile in desired modality; target has a drug in phase IV in the appropriate modality, with good safety profile.	3: Cell membrane-bound proteins. Highly accessible to antibody-based therapies, but potentially less so than secreted proteins or ECM components.
	SDHA	13	74.3223	74.3503	74322254	74350280	Emory	ACT, BLSA	Protein	Tbio	3: Targetable by structure: Structurally druggable protein, based on the presence of a druggable pocket in the protein (DrugEBIlity/CanSAR).	5: Clinical data with evidence of intolerable safety profile/adverse drug reactions in the desired modality and with target engagement. Drug for target withdrawn on those grounds.	4: Limited evidence that target is a secreted protein, ECM component or cell membrane-bound protein.
	SDR9C7	10	127.899	127.912	127898518	127911761	Duke	ADNI	Genetics, Metabolome	Tbio	7: Potentially targetable by protein family structure: is a member of a gene family which has a protein member with a druggable pocket in the protein structure.	4: More than two of: high off target gene expression, cancer driver, essential gene, associated deleterious genetic disorder, HPO phenotype associated gene, or black box warning on clinically used drug.	7: Dark target. Paucity of biological knowledge means progress will be difficult. Encourage others to investigate.
	SEMA3F	9	107.681	107.71	107681500	107710475	Broad-Rush-Columbia	ROSMAP	Genetics, RNA	Tbio	4: Targetable by homologous structure: >=40% homologous to a structurally druggable protein, based on the presence of a druggable pocket in the homologous protein (DrugEBIlity/CanSAR).	3: Two or fewer of: high off-target gene expression, cancer driver, essential gene, associated deleterious genetic disorder, HPO phenotype associated gene, or black box warning on clinically used drug.	1: Secreted protein. Highly accessible to antibody-based therapies.
	SENP1	15	98.0387	98.0937	98038744	98093744	Chang Lab	ROSMAP	Genetics, RNA	Tchem	1: Small molecule druggable: Protein with a small molecule ligand identified from ChEMBL, meeting TCRD activity criteria.	4: More than two of: high off target gene expression, cancer driver, essential gene, associated deleterious genetic disorder, HPO phenotype associated gene, or black box warning on clinically used drug.	4: Limited evidence that target is a secreted protein, ECM component or cell membrane-bound protein.
	2023-09-10	10	59.1641	59.2218	59164113	59221847	Chang Lab	Mayo, MSBB	Genetics, RNA	Tbio	13: Unknown: There is no information on ligands or structure in any of the categories above.	2: No major issues found from gene expression, genetic or pharmacological profiling, but has not been extensively tested in humans.	4: Limited evidence that target is a secreted protein, ECM component or cell membrane-bound protein.
	2023-09-11	5	93.0935	93.175	93093457	93174958	Emory	ACT, BLSA	Protein	Tbio	12: Potentially low ligandability: Has a structure but there is no evidence of a druggable pocket.	2: No major issues found from gene expression, genetic or pharmacological profiling, but has not been extensively tested in humans.	5: Protein located in the cytosol. Not practically accessible to antibody-based therapies, but may be more easily accessible to other modalities.
	2023-09-05	16	18.6218	18.6299	18621811	18629938	Emory	ACT, BLSA	Protein	Tbio	4: Targetable by homologous structure: >=40% homologous to a structurally druggable protein, based on the presence of a druggable pocket in the homologous protein (DrugEBIlity/CanSAR).	4: More than two of: high off target gene expression, cancer driver, essential gene, associated deleterious genetic disorder, HPO phenotype associated gene, or black box warning on clinically used drug.	5: Protein located in the cytosol. Not practically accessible to antibody-based therapies, but may be more easily accessible to other modalities.
Serpina3-locus	SERPINA3	12	104.113	104.414	104112724	104414329	Mayo-UFL-ISB	APP Mice	Proteomics	Tbio	6: Probably small molecule druggable by homology: >=40% homologous to a protein with a small molecule ligand identified from ChEMBL data, but the ligand does not meeting TCRD activity criteria.	4: More than two of: high off target gene expression, cancer driver, essential gene, associated deleterious genetic disorder, HPO phenotype associated gene, or black box warning on clinically used drug.	1: Secreted protein. Highly accessible to antibody-based therapies.
	SFRP1	8	23.4115	23.4496	23411502	23449632	Mayo-UFL-ISB	APP Mice	Proteomics	Tchem	1: Small molecule druggable: Protein with a small molecule ligand identified from ChEMBL, meeting TCRD activity criteria.	4: More than two of: high off target gene expression, cancer driver, essential gene, associated deleterious genetic disorder, HPO phenotype associated gene, or black box warning on clinically used drug.	1: Secreted protein. Highly accessible to antibody-based therapies.
	SGIP1	4	102.741	102.974	102741297	102973628	Emory	ACT, BLSA	Protein	Tbio	12: Potentially low ligandability: Has a structure but there is no evidence of a druggable pocket.	3: Two or fewer of: high off-target gene expression, cancer driver, essential gene, associated deleterious genetic disorder, HPO phenotype associated gene, or black box warning on clinically used drug.	4: Limited evidence that target is a secreted protein, ECM component or cell membrane-bound protein.
	SGPL1	10	61.0986	61.1477	61098642	61147703	Duke	ADNI	Genetics, Metabolome	Tchem	1: Small molecule druggable: Protein with a small molecule ligand identified from ChEMBL, meeting TCRD activity criteria.	4: More than two of: high off target gene expression, cancer driver, essential gene, associated deleterious genetic disorder, HPO phenotype associated gene, or black box warning on clinically used drug.	3: Cell membrane-bound proteins. Highly accessible to antibody-based therapies, but potentially less so than secreted proteins or ECM components.
	SGPP1	12	75.7142	75.7357	75714249	75735729	Duke	ADNI	Genetics, Metabolome	Tbio	11: Druggable protein class, no other information: Is a member of a PHAROS druggable class of protein (enzyme, receptor, ion channel, nuclear hormone receptor, kinase) but does not meet any of the criteria above.	3: Two or fewer of: high off-target gene expression, cancer driver, essential gene, associated deleterious genetic disorder, HPO phenotype associated gene, or black box warning on clinically used drug.	3: Cell membrane-bound proteins. Highly accessible to antibody-based therapies, but potentially less so than secreted proteins or ECM components.
	SH3GLB2	2	30.3448	30.3593	30344809	30359337	Emory	ACT, BLSA	Protein	Tbio	7: Potentially targetable by protein family structure: is a member of a gene family which has a protein member with a druggable pocket in the protein structure.	2: No major issues found from gene expression, genetic or pharmacological profiling, but has not been extensively tested in humans.	4: Limited evidence that target is a secreted protein, ECM component or cell membrane-bound protein.
	SIGLEC1	2	131.069	131.087	131069220	131086765	Mayo-UFL-ISB	Mayo	RNA	Tbio	7: Potentially targetable by protein family structure: is a member of a gene family which has a protein member with a druggable pocket in the protein structure.	3: Two or fewer of: high off-target gene expression, cancer driver, essential gene, associated deleterious genetic disorder, HPO phenotype associated gene, or black box warning on clinically used drug.	3: Cell membrane-bound proteins. Highly accessible to antibody-based therapies, but potentially less so than secreted proteins or ECM components.
None	SIGLEC14	NA	NA	NA	#VALUE!	#VALUE!	Mayo-UFL-ISB	Mayo	RNA	Tbio	7: Potentially targetable by protein family structure: is a member of a gene family which has a protein member with a druggable pocket in the protein structure.	4: More than two of: high off target gene expression, cancer driver, essential gene, associated deleterious genetic disorder, HPO phenotype associated gene, or black box warning on clinically used drug.	3: Cell membrane-bound proteins. Highly accessible to antibody-based therapies, but potentially less so than secreted proteins or ECM components.
Siclgece	SIGLEC8	7	43.6511	43.6602	43651070	43660161	Mayo-UFL-ISB	Mayo	RNA	Tbio	7: Potentially targetable by protein family structure: is a member of a gene family which has a protein member with a druggable pocket in the protein structure.	3: Two or fewer of: high off-target gene expression, cancer driver, essential gene, associated deleterious genetic disorder, HPO phenotype associated gene, or black box warning on clinically used drug.	3: Cell membrane-bound proteins. Highly accessible to antibody-based therapies, but potentially less so than secreted proteins or ECM components.
	SIGLEC9	NA	NA	NA	#VALUE!	#VALUE!	Mayo-UFL-ISB	Mayo	RNA	Tbio	7: Potentially targetable by protein family structure: is a member of a gene family which has a protein member with a druggable pocket in the protein structure.	4: More than two of: high off target gene expression, cancer driver, essential gene, associated deleterious genetic disorder, HPO phenotype associated gene, or black box warning on clinically used drug.	3: Cell membrane-bound proteins. Highly accessible to antibody-based therapies, but potentially less so than secreted proteins or ECM components.
	SIPA1	19	5.65118	5.66371	5651185	5663707	MSSM	MSBB	Genetics, RNA	Tbio	7: Potentially targetable by protein family structure: is a member of a gene family which has a protein member with a druggable pocket in the protein structure.	4: More than two of: high off target gene expression, cancer driver, essential gene, associated deleterious genetic disorder, HPO phenotype associated gene, or black box warning on clinically used drug.	3: Cell membrane-bound proteins. Highly accessible to antibody-based therapies, but potentially less so than secreted proteins or ECM components.
	SLC1A2	2	102.659	102.791	102658659	102790784	Chang Lab	Mayo, ROSMAP	Genetics, RNA	Tchem	1: Small molecule druggable: Protein with a small molecule ligand identified from ChEMBL, meeting TCRD activity criteria.	5: Clinical data with evidence of intolerable safety profile/adverse drug reactions in the desired modality and with target engagement. Drug for target withdrawn on those grounds.	3: Cell membrane-bound proteins. Highly accessible to antibody-based therapies, but potentially less so than secreted proteins or ECM components.
	SLC22A23	13	34.1792	34.3452	34179158	34345182	Broad-Rush-Columbia	ROSMAP	Genetics, RNA	Tdark	7: Potentially targetable by protein family structure: is a member of a gene family which has a protein member with a druggable pocket in the protein structure.	3: Two or fewer of: high off-target gene expression, cancer driver, essential gene, associated deleterious genetic disorder, HPO phenotype associated gene, or black box warning on clinically used drug.	3: Cell membrane-bound proteins. Highly accessible to antibody-based therapies, but potentially less so than secreted proteins or ECM components.
	SLC25A45	19	5.87781	5.88577	5877808	5885766	Chang Lab	Mayo, ROSMAP	Genetics, RNA	Tdark	7: Potentially targetable by protein family structure: is a member of a gene family which has a protein member with a druggable pocket in the protein structure.	4: More than two of: high off target gene expression, cancer driver, essential gene, associated deleterious genetic disorder, HPO phenotype associated gene, or black box warning on clinically used drug.	3: Cell membrane-bound proteins. Highly accessible to antibody-based therapies, but potentially less so than secreted proteins or ECM components.
	SLC2A8	2	32.973	32.9821	32972990	32982083	Duke	ADNI	Genetics, Metabolome	Tbio	7: Potentially targetable by protein family structure: is a member of a gene family which has a protein member with a druggable pocket in the protein structure.	3: Two or fewer of: high off-target gene expression, cancer driver, essential gene, associated deleterious genetic disorder, HPO phenotype associated gene, or black box warning on clinically used drug.	3: Cell membrane-bound proteins. Highly accessible to antibody-based therapies, but potentially less so than secreted proteins or ECM components.
	SLC30A3	5	31.0861	31.1082	31086106	31108237	Emory	ACT, BLSA	Protein	Tbio	7: Potentially targetable by protein family structure: is a member of a gene family which has a protein member with a druggable pocket in the protein structure.	4: More than two of: high off target gene expression, cancer driver, essential gene, associated deleterious genetic disorder, HPO phenotype associated gene, or black box warning on clinically used drug.	3: Cell membrane-bound proteins. Highly accessible to antibody-based therapies, but potentially less so than secreted proteins or ECM components.
	SLC38A2	15	96.6874	96.6997	96687392	96699730	Chang Lab	Mayo, ROSMAP	Genetics, RNA	Tbio	6: Probably small molecule druggable by homology: >=40% homologous to a protein with a small molecule ligand identified from ChEMBL data, but the ligand does not meeting TCRD activity criteria.	4: More than two of: high off target gene expression, cancer driver, essential gene, associated deleterious genetic disorder, HPO phenotype associated gene, or black box warning on clinically used drug.	3: Cell membrane-bound proteins. Highly accessible to antibody-based therapies, but potentially less so than secreted proteins or ECM components.
	SLC4A10	2	62.0465	62.3267	62046462	62326730	MSSM	MSBB	Genetics, RNA	Tbio	7: Potentially targetable by protein family structure: is a member of a gene family which has a protein member with a druggable pocket in the protein structure.	3: Two or fewer of: high off-target gene expression, cancer driver, essential gene, associated deleterious genetic disorder, HPO phenotype associated gene, or black box warning on clinically used drug.	3: Cell membrane-bound proteins. Highly accessible to antibody-based therapies, but potentially less so than secreted proteins or ECM components.
	SLC5A3	16	92.0583	92.0875	92058322	92087473	Chang Lab	Mayo, ROSMAP	Genetics, RNA	Tbio	2: Targetable by homology: >=40% homologous to a protein with a small molecule ligand identified from ChEMBL, meeting TCRD activity criteria.	4: More than two of: high off target gene expression, cancer driver, essential gene, associated deleterious genetic disorder, HPO phenotype associated gene, or black box warning on clinically used drug.	3: Cell membrane-bound proteins. Highly accessible to antibody-based therapies, but potentially less so than secreted proteins or ECM components.
	SLC8A2	7	16.1298	16.1611	16129826	16161063	Emory	ACT, BLSA	Protein	Tbio	2: Targetable by homology: >=40% homologous to a protein with a small molecule ligand identified from ChEMBL, meeting TCRD activity criteria.	3: Two or fewer of: high off-target gene expression, cancer driver, essential gene, associated deleterious genetic disorder, HPO phenotype associated gene, or black box warning on clinically used drug.	3: Cell membrane-bound proteins. Highly accessible to antibody-based therapies, but potentially less so than secreted proteins or ECM components.
Slco1a-locus	SLCO1A2	6	141.708	142.323	141708118	142322981	Mayo-UFL-ISB	Mayo	RNA	Tchem	1: Small molecule druggable: Protein with a small molecule ligand identified from ChEMBL, meeting TCRD activity criteria.	5: Clinical data with evidence of intolerable safety profile/adverse drug reactions in the desired modality and with target engagement. Drug for target withdrawn on those grounds.	1: Secreted protein. Highly accessible to antibody-based therapies.
	SLIT2	5	47.9831	48.3077	47983138	48307733	Duke	ADNI	Genetics, Metabolome	Tbio	3: Targetable by structure: Structurally druggable protein, based on the presence of a druggable pocket in the protein (DrugEBIlity/CanSAR).	3: Two or fewer of: high off-target gene expression, cancer driver, essential gene, associated deleterious genetic disorder, HPO phenotype associated gene, or black box warning on clinically used drug.	1: Secreted protein. Highly accessible to antibody-based therapies.
	SLIT3	11	35.1212	35.7085	35121224	35708507	Duke	ADNI	Genetics, Metabolome	Tbio	3: Targetable by structure: Structurally druggable protein, based on the presence of a druggable pocket in the protein (DrugEBIlity/CanSAR).	3: Two or fewer of: high off-target gene expression, cancer driver, essential gene, associated deleterious genetic disorder, HPO phenotype associated gene, or black box warning on clinically used drug.	1: Secreted protein. Highly accessible to antibody-based therapies.
	SLITRK4	X	64.2649	64.277	64264885	64276996	MSSM	MSBB	Genetics, RNA	Tbio	13: Unknown: There is no information on ligands or structure in any of the categories above.	4: More than two of: high off target gene expression, cancer driver, essential gene, associated deleterious genetic disorder, HPO phenotype associated gene, or black box warning on clinically used drug.	3: Cell membrane-bound proteins. Highly accessible to antibody-based therapies, but potentially less so than secreted proteins or ECM components.
	SMAD4	18	73.639	73.7038	73639009	73703780	Mayo-UFL-ISB	Mayo	RNA	Tbio	3: Targetable by structure: Structurally druggable protein, based on the presence of a druggable pocket in the protein (DrugEBIlity/CanSAR).	4: More than two of: high off target gene expression, cancer driver, essential gene, associated deleterious genetic disorder, HPO phenotype associated gene, or black box warning on clinically used drug.	4: Limited evidence that target is a secreted protein, ECM component or cell membrane-bound protein.
	SNAP25	2	136.713	136.782	136713453	136782428	MSSM	MSBB	Genetics, RNA	Tbio	3: Targetable by structure: Structurally druggable protein, based on the presence of a druggable pocket in the protein (DrugEBIlity/CanSAR).	1: Clinical data, evidence of tolerable safety profile in desired modality; target has a drug in phase IV in the appropriate modality, with good safety profile.	3: Cell membrane-bound proteins. Highly accessible to antibody-based therapies, but potentially less so than secreted proteins or ECM components.
	SNCA	6	60.7316	60.8299	60731575	60829855	Chang Lab	Mayo, Rush	Genetics, RNA	Tchem	1: Small molecule druggable: Protein with a small molecule ligand identified from ChEMBL, meeting TCRD activity criteria.	5: Clinical data with evidence of intolerable safety profile/adverse drug reactions in the desired modality and with target engagement. Drug for target withdrawn on those grounds.	7: Dark target. Paucity of biological knowledge means progress will be difficult. Encourage others to investigate.
	SNTB1	15	55.6364	55.9069	55636388	55906949	Emory	ACT, BLSA	Protein	Tbio	7: Potentially targetable by protein family structure: is a member of a gene family which has a protein member with a druggable pocket in the protein structure.	4: More than two of: high off target gene expression, cancer driver, essential gene, associated deleterious genetic disorder, HPO phenotype associated gene, or black box warning on clinically used drug.	1: Secreted protein. Highly accessible to antibody-based therapies.
	SP1	15	102.406	102.436	102406143	102436404	Mayo-UFL-ISB	Mayo	RNA	Tbio	7: Potentially targetable by protein family structure: is a member of a gene family which has a protein member with a druggable pocket in the protein structure.	4: More than two of: high off target gene expression, cancer driver, essential gene, associated deleterious genetic disorder, HPO phenotype associated gene, or black box warning on clinically used drug.	6: Protein located in intracellular compartment.
	SPCS1	14	30.9998	31.0017	30999826	31001672	Broad-Rush-Columbia	ROSMAP	Genetics, RNA	Tdark	11: Druggable protein class, no other information: Is a member of a PHAROS druggable class of protein (enzyme, receptor, ion channel, nuclear hormone receptor, kinase) but does not meet any of the criteria above.	2: No major issues found from gene expression, genetic or pharmacological profiling, but has not been extensively tested in humans.	3: Cell membrane-bound proteins. Highly accessible to antibody-based therapies, but potentially less so than secreted proteins or ECM components.
	SPG7	8	123.063	123.098	123062942	123097760	Broad-Rush-Columbia	ROSMAP	Clinical, Protein	Tbio	3: Targetable by structure: Structurally druggable protein, based on the presence of a druggable pocket in the protein (DrugEBIlity/CanSAR).	3: Two or fewer of: high off-target gene expression, cancer driver, essential gene, associated deleterious genetic disorder, HPO phenotype associated gene, or black box warning on clinically used drug.	1: Secreted protein. Highly accessible to antibody-based therapies.
	SPI1	2	91.0824	91.1158	91082390	91115756	Mayo-UFL-ISB	Mayo	RNA	Tbio	7: Potentially targetable by protein family structure: is a member of a gene family which has a protein member with a druggable pocket in the protein structure.	4: More than two of: high off target gene expression, cancer driver, essential gene, associated deleterious genetic disorder, HPO phenotype associated gene, or black box warning on clinically used drug.	3: Cell membrane-bound proteins. Highly accessible to antibody-based therapies, but potentially less so than secreted proteins or ECM components.
	SPTLC3	2	139.494	139.638	139493913	139637674	Duke	ADNI	Genetics, Metabolome	Tbio	2: Targetable by homology: >=40% homologous to a protein with a small molecule ligand identified from ChEMBL, meeting TCRD activity criteria.	3: Two or fewer of: high off-target gene expression, cancer driver, essential gene, associated deleterious genetic disorder, HPO phenotype associated gene, or black box warning on clinically used drug.	3: Cell membrane-bound proteins. Highly accessible to antibody-based therapies, but potentially less so than secreted proteins or ECM components.
	SREBF1	11	60.1991	60.2226	60199089	60222581	Duke	ADNI	Genetics, Metabolome	Tbio	2: Targetable by homology: >=40% homologous to a protein with a small molecule ligand identified from ChEMBL, meeting TCRD activity criteria.	5: Clinical data with evidence of intolerable safety profile/adverse drug reactions in the desired modality and with target engagement. Drug for target withdrawn on those grounds.	3: Cell membrane-bound proteins. Highly accessible to antibody-based therapies, but potentially less so than secreted proteins or ECM components.
	SREBF2	15	82.1472	82.2054	82147181	82205379	Duke	ADNI	Genetics, Metabolome	Tchem	1: Small molecule druggable: Protein with a small molecule ligand identified from ChEMBL, meeting TCRD activity criteria.	4: More than two of: high off target gene expression, cancer driver, essential gene, associated deleterious genetic disorder, HPO phenotype associated gene, or black box warning on clinically used drug.	3: Cell membrane-bound proteins. Highly accessible to antibody-based therapies, but potentially less so than secreted proteins or ECM components.
	SRR	11	74.9064	74.9259	74906359	74925948	Duke	ADNI	Genetics, Metabolome	Tbio	3: Targetable by structure: Structurally druggable protein, based on the presence of a druggable pocket in the protein (DrugEBIlity/CanSAR).	5: Clinical data with evidence of intolerable safety profile/adverse drug reactions in the desired modality and with target engagement. Drug for target withdrawn on those grounds.	3: Cell membrane-bound proteins. Highly accessible to antibody-based therapies, but potentially less so than secreted proteins or ECM components.
	SRSF2	11	116.85	116.853	116849901	116853094	Emory	ACT, BLSA	Protein	Tbio	3: Targetable by structure: Structurally druggable protein, based on the presence of a druggable pocket in the protein (DrugEBIlity/CanSAR).	4: More than two of: high off target gene expression, cancer driver, essential gene, associated deleterious genetic disorder, HPO phenotype associated gene, or black box warning on clinically used drug.	6: Protein located in intracellular compartment.
	ST8SIA3	18	64.2544	64.2761	64254359	64276146	MSSM	MSBB	Genetics, RNA	Tbio	3: Targetable by structure: Structurally druggable protein, based on the presence of a druggable pocket in the protein (DrugEBIlity/CanSAR).	4: More than two of: high off target gene expression, cancer driver, essential gene, associated deleterious genetic disorder, HPO phenotype associated gene, or black box warning on clinically used drug.	3: Cell membrane-bound proteins. Highly accessible to antibody-based therapies, but potentially less so than secreted proteins or ECM components.
	STARD10	7	101.317	101.347	101317086	101346626	Chang Lab	ROSMAP	Genetics, RNA	Tbio	7: Potentially targetable by protein family structure: is a member of a gene family which has a protein member with a druggable pocket in the protein structure.	4: More than two of: high off target gene expression, cancer driver, essential gene, associated deleterious genetic disorder, HPO phenotype associated gene, or black box warning on clinically used drug.	5: Protein located in the cytosol. Not practically accessible to antibody-based therapies, but may be more easily accessible to other modalities.
	STAU1	2	166.948	166.996	166947549	166996299	Broad-Rush-Columbia	ROSMAP	Genetics, RNA	Tbio	7: Potentially targetable by protein family structure: is a member of a gene family which has a protein member with a druggable pocket in the protein structure.	4: More than two of: high off target gene expression, cancer driver, essential gene, associated deleterious genetic disorder, HPO phenotype associated gene, or black box warning on clinically used drug.	5: Protein located in the cytosol. Not practically accessible to antibody-based therapies, but may be more easily accessible to other modalities.
	STX1A	5	135.023	135.051	135023482	135051100	Emory	ACT, BLSA	Protein	Tbio	12: Potentially low ligandability: Has a structure but there is no evidence of a druggable pocket.	4: More than two of: high off target gene expression, cancer driver, essential gene, associated deleterious genetic disorder, HPO phenotype associated gene, or black box warning on clinically used drug.	3: Cell membrane-bound proteins. Highly accessible to antibody-based therapies, but potentially less so than secreted proteins or ECM components.
	STXBP5L	16	37.1149	37.385	37114942	37384962	MSSM	MSBB	Genetics, RNA	Tbio	7: Potentially targetable by protein family structure: is a member of a gene family which has a protein member with a druggable pocket in the protein structure.	4: More than two of: high off target gene expression, cancer driver, essential gene, associated deleterious genetic disorder, HPO phenotype associated gene, or black box warning on clinically used drug.	3: Cell membrane-bound proteins. Highly accessible to antibody-based therapies, but potentially less so than secreted proteins or ECM components.
	SULT2A1	7	13.7962	13.8374	13796246	13837409	Duke	ADNI	Genetics, Metabolome	Tbio	3: Targetable by structure: Structurally druggable protein, based on the presence of a druggable pocket in the protein (DrugEBIlity/CanSAR).	5: Clinical data with evidence of intolerable safety profile/adverse drug reactions in the desired modality and with target engagement. Drug for target withdrawn on those grounds.	5: Protein located in the cytosol. Not practically accessible to antibody-based therapies, but may be more easily accessible to other modalities.
	SULT4A1	15	84.0761	84.1058	84076097	84105754	Chang Lab	Mayo, ROSMAP	Genetics, RNA	Tbio	7: Potentially targetable by protein family structure: is a member of a gene family which has a protein member with a druggable pocket in the protein structure.	4: More than two of: high off target gene expression, cancer driver, essential gene, associated deleterious genetic disorder, HPO phenotype associated gene, or black box warning on clinically used drug.	7: Dark target. Paucity of biological knowledge means progress will be difficult. Encourage others to investigate.
	SYK	13	52.5832	52.6488	52583173	52648792	MSSM	MSBB	Genetics, RNA	Tchem	1: Small molecule druggable: Protein with a small molecule ligand identified from ChEMBL, meeting TCRD activity criteria.	2: No major issues found from gene expression, genetic or pharmacological profiling, but has not been extensively tested in humans.	3: Cell membrane-bound proteins. Highly accessible to antibody-based therapies, but potentially less so than secreted proteins or ECM components.
	SYN1	X	20.8605	20.921	20860511	20921004	Chang Lab	Mayo, ROSMAP	Genetics, RNA	Tbio	3: Targetable by structure: Structurally druggable protein, based on the presence of a druggable pocket in the protein (DrugEBIlity/CanSAR).	3: Two or fewer of: high off-target gene expression, cancer driver, essential gene, associated deleterious genetic disorder, HPO phenotype associated gene, or black box warning on clinically used drug.	7: Dark target. Paucity of biological knowledge means progress will be difficult. Encourage others to investigate.
	SYN2	6	115.135	115.282	115134902	115282006	MSSM	MSBB	Genetics, RNA	Tbio	3: Targetable by structure: Structurally druggable protein, based on the presence of a druggable pocket in the protein (DrugEBIlity/CanSAR).	3: Two or fewer of: high off-target gene expression, cancer driver, essential gene, associated deleterious genetic disorder, HPO phenotype associated gene, or black box warning on clinically used drug.	6: Protein located in intracellular compartment.
	SYNPO	18	60.594	60.6601	60593973	60660142	Emory	ACT, BLSA	Protein	Tbio	13: Unknown: There is no information on ligands or structure in any of the categories above.	4: More than two of: high off target gene expression, cancer driver, essential gene, associated deleterious genetic disorder, HPO phenotype associated gene, or black box warning on clinically used drug.	5: Protein located in the cytosol. Not practically accessible to antibody-based therapies, but may be more easily accessible to other modalities.
	SYP	X	7.63847	7.65326	7638471	7653256	MSSM	MSBB	Genetics, RNA	Tbio	13: Unknown: There is no information on ligands or structure in any of the categories above.	3: Two or fewer of: high off-target gene expression, cancer driver, essential gene, associated deleterious genetic disorder, HPO phenotype associated gene, or black box warning on clinically used drug.	3: Cell membrane-bound proteins. Highly accessible to antibody-based therapies, but potentially less so than secreted proteins or ECM components.
	SYT12	19	4.44591	4.47745	4445908	4477447	Emory	ACT, BLSA	Protein	Tdark	7: Potentially targetable by protein family structure: is a member of a gene family which has a protein member with a druggable pocket in the protein structure.	4: More than two of: high off target gene expression, cancer driver, essential gene, associated deleterious genetic disorder, HPO phenotype associated gene, or black box warning on clinically used drug.	3: Cell membrane-bound proteins. Highly accessible to antibody-based therapies, but potentially less so than secreted proteins or ECM components.
	SYT13	2	92.9151	92.9561	92915098	92956058	MSSM	MSBB	Genetics, RNA	Tbio	3: Targetable by structure: Structurally druggable protein, based on the presence of a druggable pocket in the protein (DrugEBIlity/CanSAR).	4: More than two of: high off target gene expression, cancer driver, essential gene, associated deleterious genetic disorder, HPO phenotype associated gene, or black box warning on clinically used drug.	3: Cell membrane-bound proteins. Highly accessible to antibody-based therapies, but potentially less so than secreted proteins or ECM components.
	TESPA1	10	130.323	130.364	130322870	130364111	MSSM	MSBB	Genetics, RNA	Tbio	13: Unknown: There is no information on ligands or structure in any of the categories above.	3: Two or fewer of: high off-target gene expression, cancer driver, essential gene, associated deleterious genetic disorder, HPO phenotype associated gene, or black box warning on clinically used drug.	7: Dark target. Paucity of biological knowledge means progress will be difficult. Encourage others to investigate.
	TGFB1	7	25.687	25.7051	25687002	25705077	Mayo-UFL-ISB	Mayo	RNA	Tchem	1: Small molecule druggable: Protein with a small molecule ligand identified from ChEMBL, meeting TCRD activity criteria.	5: Clinical data with evidence of intolerable safety profile/adverse drug reactions in the desired modality and with target engagement. Drug for target withdrawn on those grounds.	1: Secreted protein. Highly accessible to antibody-based therapies.
	TIMM13	10	80.8995	80.901	80899450	80900969	Broad-Rush-Columbia	ROSMAP	Clinical, Protein	Tbio	11: Druggable protein class, no other information: Is a member of a PHAROS druggable class of protein (enzyme, receptor, ion channel, nuclear hormone receptor, kinase) but does not meet any of the criteria above.	4: More than two of: high off target gene expression, cancer driver, essential gene, associated deleterious genetic disorder, HPO phenotype associated gene, or black box warning on clinically used drug.	6: Protein located in intracellular compartment.
	TIMP3	10	86.3004	86.3495	86300372	86349506	Mayo-UFL-ISB	Mayo	RNA	Tbio	3: Targetable by structure: Structurally druggable protein, based on the presence of a druggable pocket in the protein (DrugEBIlity/CanSAR).	4: More than two of: high off target gene expression, cancer driver, essential gene, associated deleterious genetic disorder, HPO phenotype associated gene, or black box warning on clinically used drug.	1: Secreted protein. Highly accessible to antibody-based therapies.
	TLR1	5	64.9247	64.9336	64924679	64933563	Mayo-UFL-ISB	Mayo	RNA	Tbio	3: Targetable by structure: Structurally druggable protein, based on the presence of a druggable pocket in the protein (DrugEBIlity/CanSAR).	3: Two or fewer of: high off-target gene expression, cancer driver, essential gene, associated deleterious genetic disorder, HPO phenotype associated gene, or black box warning on clinically used drug.	1: Secreted protein. Highly accessible to antibody-based therapies.
	TLR2	3	83.8363	83.8418	83836272	83841767	Mayo-UFL-ISB	Mayo	RNA	Tchem	1: Small molecule druggable: Protein with a small molecule ligand identified from ChEMBL, meeting TCRD activity criteria.	4: More than two of: high off target gene expression, cancer driver, essential gene, associated deleterious genetic disorder, HPO phenotype associated gene, or black box warning on clinically used drug.	1: Secreted protein. Highly accessible to antibody-based therapies.
	TLR4	4	66.8276	66.9303	66827584	66930284	Mayo-UFL-ISB	Mayo	RNA	Tchem	1: Small molecule druggable: Protein with a small molecule ligand identified from ChEMBL, meeting TCRD activity criteria.	2: No major issues found from gene expression, genetic or pharmacological profiling, but has not been extensively tested in humans.	1: Secreted protein. Highly accessible to antibody-based therapies.
	TLR5	1	182.955	182.976	182954788	182976044	Mayo-UFL-ISB	Mayo	RNA	Tbio	7: Potentially targetable by protein family structure: is a member of a gene family which has a protein member with a druggable pocket in the protein structure.	3: Two or fewer of: high off-target gene expression, cancer driver, essential gene, associated deleterious genetic disorder, HPO phenotype associated gene, or black box warning on clinically used drug.	3: Cell membrane-bound proteins. Highly accessible to antibody-based therapies, but potentially less so than secreted proteins or ECM components.
	TMBIM1	1	74.2882	74.3056	74288247	74305622	MSSM	MSBB	Genetics, RNA	Tbio	13: Unknown: There is no information on ligands or structure in any of the categories above.	3: Two or fewer of: high off-target gene expression, cancer driver, essential gene, associated deleterious genetic disorder, HPO phenotype associated gene, or black box warning on clinically used drug.	3: Cell membrane-bound proteins. Highly accessible to antibody-based therapies, but potentially less so than secreted proteins or ECM components.
	TMEM184B	15	79.3607	79.4036	79360684	79403569	Chang Lab	Mayo, ROSMAP	Genetics, RNA	Tdark	13: Unknown: There is no information on ligands or structure in any of the categories above.	3: Two or fewer of: high off-target gene expression, cancer driver, essential gene, associated deleterious genetic disorder, HPO phenotype associated gene, or black box warning on clinically used drug.	3: Cell membrane-bound proteins. Highly accessible to antibody-based therapies, but potentially less so than secreted proteins or ECM components.
	TMEM229B	12	78.9618	79.0076	78961795	79007627	Duke	ADNI	Genetics, Metabolome	Tdark	13: Unknown: There is no information on ligands or structure in any of the categories above.	3: Two or fewer of: high off-target gene expression, cancer driver, essential gene, associated deleterious genetic disorder, HPO phenotype associated gene, or black box warning on clinically used drug.	3: Cell membrane-bound proteins. Highly accessible to antibody-based therapies, but potentially less so than secreted proteins or ECM components.
	TMPO	10	91.1476	91.1813	91147571	91181315	Emory	ACT, BLSA	Protein	undefined	13: Unknown: There is no information on ligands or structure in any of the categories above.	4: More than two of: high off target gene expression, cancer driver, essential gene, associated deleterious genetic disorder, HPO phenotype associated gene, or black box warning on clinically used drug.	3: Cell membrane-bound proteins. Highly accessible to antibody-based therapies, but potentially less so than secreted proteins or ECM components.
	TMX3	18	90.5102	90.5433	90510154	90543267	Broad-Rush-Columbia	ROSMAP	Clinical, Protein	Tbio	7: Potentially targetable by protein family structure: is a member of a gene family which has a protein member with a druggable pocket in the protein structure.	4: More than two of: high off target gene expression, cancer driver, essential gene, associated deleterious genetic disorder, HPO phenotype associated gene, or black box warning on clinically used drug.	1: Secreted protein. Highly accessible to antibody-based therapies.
Tomm70a	TOMM70	16	57.1217	57.1545	57121714	57154530	Emory	ACT, BLSA	Protein	Tbio	7: Potentially targetable by protein family structure: is a member of a gene family which has a protein member with a druggable pocket in the protein structure.	3: Two or fewer of: high off-target gene expression, cancer driver, essential gene, associated deleterious genetic disorder, HPO phenotype associated gene, or black box warning on clinically used drug.	3: Cell membrane-bound proteins. Highly accessible to antibody-based therapies, but potentially less so than secreted proteins or ECM components.
	TPST1	5	130.073	130.136	130073326	130135729	Chang Lab	Mayo, ROSMAP	Genetics, RNA	Tbio	3: Targetable by structure: Structurally druggable protein, based on the presence of a druggable pocket in the protein (DrugEBIlity/CanSAR).	4: More than two of: high off target gene expression, cancer driver, essential gene, associated deleterious genetic disorder, HPO phenotype associated gene, or black box warning on clinically used drug.	1: Secreted protein. Highly accessible to antibody-based therapies.
	TREM2	17	48.3464	48.3541	48346401	48354147	Mayo-UFL-ISB	Mayo	RNA	Tbio	7: Potentially targetable by protein family structure: is a member of a gene family which has a protein member with a druggable pocket in the protein structure.	4: More than two of: high off target gene expression, cancer driver, essential gene, associated deleterious genetic disorder, HPO phenotype associated gene, or black box warning on clinically used drug.	1: Secreted protein. Highly accessible to antibody-based therapies.
	TREML1	17	48.3599	48.3672	48359916	48367176	Mayo-UFL-ISB	Mayo	RNA	Tbio	3: Targetable by structure: Structurally druggable protein, based on the presence of a druggable pocket in the protein (DrugEBIlity/CanSAR).	4: More than two of: high off target gene expression, cancer driver, essential gene, associated deleterious genetic disorder, HPO phenotype associated gene, or black box warning on clinically used drug.	3: Cell membrane-bound proteins. Highly accessible to antibody-based therapies, but potentially less so than secreted proteins or ECM components.
	TRIOBP	15	78.9477	79.0059	78947724	79005869	Broad-Rush-Columbia	ROSMAP	Genetics, RNA	Tbio	7: Potentially targetable by protein family structure: is a member of a gene family which has a protein member with a druggable pocket in the protein structure.	3: Two or fewer of: high off-target gene expression, cancer driver, essential gene, associated deleterious genetic disorder, HPO phenotype associated gene, or black box warning on clinically used drug.	7: Dark target. Paucity of biological knowledge means progress will be difficult. Encourage others to investigate.
	TTYH2	11	114.675	114.721	114675431	114720977	Chang Lab	Mayo, ROSMAP	Genetics, RNA	Tdark	11: Druggable protein class, no other information: Is a member of a PHAROS druggable class of protein (enzyme, receptor, ion channel, nuclear hormone receptor, kinase) but does not meet any of the criteria above.	3: Two or fewer of: high off-target gene expression, cancer driver, essential gene, associated deleterious genetic disorder, HPO phenotype associated gene, or black box warning on clinically used drug.	3: Cell membrane-bound proteins. Highly accessible to antibody-based therapies, but potentially less so than secreted proteins or ECM components.
	TUBB3	8	123.411	123.422	123411424	123422015	Emory	ACT, BLSA	Protein	Tclin	1: Small molecule druggable: Protein with a small molecule ligand identified from ChEMBL, meeting TCRD activity criteria.	5: Clinical data with evidence of intolerable safety profile/adverse drug reactions in the desired modality and with target engagement. Drug for target withdrawn on those grounds.	3: Cell membrane-bound proteins. Highly accessible to antibody-based therapies, but potentially less so than secreted proteins or ECM components.
	TUFM	7	126.487	126.491	126487361	126490731	Broad-Rush-Columbia	ROSMAP	Clinical, Protein	Tbio	3: Targetable by structure: Structurally druggable protein, based on the presence of a druggable pocket in the protein (DrugEBIlity/CanSAR).	4: More than two of: high off target gene expression, cancer driver, essential gene, associated deleterious genetic disorder, HPO phenotype associated gene, or black box warning on clinically used drug.	4: Limited evidence that target is a secreted protein, ECM component or cell membrane-bound protein.
	UBE2T	1	134.963	134.974	134962565	134974162	Chang Lab	ROSMAP	Genetics, RNA	Tbio	3: Targetable by structure: Structurally druggable protein, based on the presence of a druggable pocket in the protein (DrugEBIlity/CanSAR).	4: More than two of: high off target gene expression, cancer driver, essential gene, associated deleterious genetic disorder, HPO phenotype associated gene, or black box warning on clinically used drug.	6: Protein located in intracellular compartment.
Ugt8a	UGT8	3	125.865	125.939	125865359	125938550	Mayo-UFL-ISB	Mayo	RNA	Tbio	7: Potentially targetable by protein family structure: is a member of a gene family which has a protein member with a druggable pocket in the protein structure.	3: Two or fewer of: high off-target gene expression, cancer driver, essential gene, associated deleterious genetic disorder, HPO phenotype associated gene, or black box warning on clinically used drug.	1: Secreted protein. Highly accessible to antibody-based therapies.
	UNC119B	5	115.123	115.135	115122550	115134975	Chang Lab	Mayo	Genetics, RNA	Tbio	13: Unknown: There is no information on ligands or structure in any of the categories above.	4: More than two of: high off target gene expression, cancer driver, essential gene, associated deleterious genetic disorder, HPO phenotype associated gene, or black box warning on clinically used drug.	4: Limited evidence that target is a secreted protein, ECM component or cell membrane-bound protein.
	UNC13A	8	71.6244	71.6718	71624417	71671757	MSSM	MSBB	Genetics, RNA	Tbio	3: Targetable by structure: Structurally druggable protein, based on the presence of a druggable pocket in the protein (DrugEBIlity/CanSAR).	3: Two or fewer of: high off-target gene expression, cancer driver, essential gene, associated deleterious genetic disorder, HPO phenotype associated gene, or black box warning on clinically used drug.	7: Dark target. Paucity of biological knowledge means progress will be difficult. Encourage others to investigate.
	UNC5C	3	141.465	141.835	141465216	141834924	Mayo-UFL-ISB	Mayo	RNA	Tbio	4: Targetable by homologous structure: >=40% homologous to a structurally druggable protein, based on the presence of a druggable pocket in the homologous protein (DrugEBIlity/CanSAR).	4: More than two of: high off target gene expression, cancer driver, essential gene, associated deleterious genetic disorder, HPO phenotype associated gene, or black box warning on clinically used drug.	1: Secreted protein. Highly accessible to antibody-based therapies.
	UNC79	12	102.949	103.184	102948859	103184065	MSSM	MSBB	Genetics, RNA	No value	No value	No value	No value
	UQCRC1	9	108.937	108.95	108936633	108949623	Broad-Rush-Columbia	ROSMAP	Clinical, Protein	Tbio	3: Targetable by structure: Structurally druggable protein, based on the presence of a druggable pocket in the protein (DrugEBIlity/CanSAR).	4: More than two of: high off target gene expression, cancer driver, essential gene, associated deleterious genetic disorder, HPO phenotype associated gene, or black box warning on clinically used drug.	6: Protein located in intracellular compartment.
	VCAN	13	89.6553	89.7425	89655312	89742509	Emory	ACT, BLSA	Protein	Tbio	7: Potentially targetable by protein family structure: is a member of a gene family which has a protein member with a druggable pocket in the protein structure.	4: More than two of: high off target gene expression, cancer driver, essential gene, associated deleterious genetic disorder, HPO phenotype associated gene, or black box warning on clinically used drug.	1: Secreted protein. Highly accessible to antibody-based therapies.
	VCP	4	42.98	43.0005	42979963	43000507	Emory	ACT, BLSA	Protein	Tchem	1: Small molecule druggable: Protein with a small molecule ligand identified from ChEMBL, meeting TCRD activity criteria.	4: More than two of: high off target gene expression, cancer driver, essential gene, associated deleterious genetic disorder, HPO phenotype associated gene, or black box warning on clinically used drug.	5: Protein located in the cytosol. Not practically accessible to antibody-based therapies, but may be more easily accessible to other modalities.
	VSNL1	12	11.3252	11.4366	11325242	11436613	MSSM	MSBB	Genetics, RNA	Tbio	4: Targetable by homologous structure: >=40% homologous to a structurally druggable protein, based on the presence of a druggable pocket in the homologous protein (DrugEBIlity/CanSAR).	4: More than two of: high off target gene expression, cancer driver, essential gene, associated deleterious genetic disorder, HPO phenotype associated gene, or black box warning on clinically used drug.	5: Protein located in the cytosol. Not practically accessible to antibody-based therapies, but may be more easily accessible to other modalities.
	VTN	11	78.4991	78.5023	78499091	78502324	Mayo-UFL-ISB	APP Mice	Proteomics	Tbio	3: Targetable by structure: Structurally druggable protein, based on the presence of a druggable pocket in the protein (DrugEBIlity/CanSAR).	4: More than two of: high off target gene expression, cancer driver, essential gene, associated deleterious genetic disorder, HPO phenotype associated gene, or black box warning on clinically used drug.	1: Secreted protein. Highly accessible to antibody-based therapies.
	WDFY4	14	32.9595	33.1855	32959547	33185508	MSSM	MSBB	Genetics, RNA	Tdark	7: Potentially targetable by protein family structure: is a member of a gene family which has a protein member with a druggable pocket in the protein structure.	4: More than two of: high off target gene expression, cancer driver, essential gene, associated deleterious genetic disorder, HPO phenotype associated gene, or black box warning on clinically used drug.	3: Cell membrane-bound proteins. Highly accessible to antibody-based therapies, but potentially less so than secreted proteins or ECM components.
	WDR1	5	38.5268	38.5632	38526813	38563221	Chang Lab	MSBB	Genetics, Protein	Tbio	7: Potentially targetable by protein family structure: is a member of a gene family which has a protein member with a druggable pocket in the protein structure.	4: More than two of: high off target gene expression, cancer driver, essential gene, associated deleterious genetic disorder, HPO phenotype associated gene, or black box warning on clinically used drug.	4: Limited evidence that target is a secreted protein, ECM component or cell membrane-bound protein.
	WDR7	18	63.7087	63.9898	63708695	63989760	Emory	ACT, BLSA	Protein	Tbio	7: Potentially targetable by protein family structure: is a member of a gene family which has a protein member with a druggable pocket in the protein structure.	4: More than two of: high off target gene expression, cancer driver, essential gene, associated deleterious genetic disorder, HPO phenotype associated gene, or black box warning on clinically used drug.	4: Limited evidence that target is a secreted protein, ECM component or cell membrane-bound protein.
	WNT10B	15	98.7707	98.7781	98770712	98778150	Mayo-UFL-ISB	Mayo	RNA	Tbio	9: Potentially small molecule druggable by family (active ligand): is a member of a gene family which has a member with an small molecule ligand identified from ChEMBL data, meeting TCRD activity criteria.	4: More than two of: high off target gene expression, cancer driver, essential gene, associated deleterious genetic disorder, HPO phenotype associated gene, or black box warning on clinically used drug.	1: Secreted protein. Highly accessible to antibody-based therapies.
	YAP1	9	7.932	8.0046	7931999	8004596	MSSM	MSBB	Genetics, RNA	Tbio	12: Potentially low ligandability: Has a structure but there is no evidence of a druggable pocket.	4: More than two of: high off target gene expression, cancer driver, essential gene, associated deleterious genetic disorder, HPO phenotype associated gene, or black box warning on clinically used drug.	6: Protein located in intracellular compartment.
	YARS	4	129.19	129.22	129189760	129219607	Emory	ACT, BLSA	Protein	Tchem	1: Small molecule druggable: Protein with a small molecule ligand identified from ChEMBL, meeting TCRD activity criteria.	5: Clinical data with evidence of intolerable safety profile/adverse drug reactions in the desired modality and with target engagement. Drug for target withdrawn on those grounds.	5: Protein located in the cytosol. Not practically accessible to antibody-based therapies, but may be more easily accessible to other modalities.
	YIF1B	7	29.2383	29.2476	29238329	29247597	Chang Lab	ROSMAP	Genetics, RNA	Tbio	13: Unknown: There is no information on ligands or structure in any of the categories above.	2: No major issues found from gene expression, genetic or pharmacological profiling, but has not been extensively tested in humans.	3: Cell membrane-bound proteins. Highly accessible to antibody-based therapies, but potentially less so than secreted proteins or ECM components.
	ZBTB16	9	48.6543	48.8362	48654297	48836222	Mayo-UFL-ISB	Mayo	RNA	Tbio	7: Potentially targetable by protein family structure: is a member of a gene family which has a protein member with a druggable pocket in the protein structure.	4: More than two of: high off target gene expression, cancer driver, essential gene, associated deleterious genetic disorder, HPO phenotype associated gene, or black box warning on clinically used drug.	7: Dark target. Paucity of biological knowledge means progress will be difficult. Encourage others to investigate.
Zfp536	ZNF536	7	37.4721	37.7736	37472135	37773641	Duke	ADNI	Genetics, Metabolome	Tdark	7: Potentially targetable by protein family structure: is a member of a gene family which has a protein member with a druggable pocket in the protein structure.	3: Two or fewer of: high off-target gene expression, cancer driver, essential gene, associated deleterious genetic disorder, HPO phenotype associated gene, or black box warning on clinically used drug.	6: Protein located in intracellular compartment.

## Sheet: SuppTable1B
SuppTable1B. Summary of genotyped markers in AMP-AD nominated targets
	hgnc_symbol..looked.up.location.using.ENSEMBL.vlookup.	chr	locus_start	locus_end	gigaMUGAmarkers
1	VGF	5	137026392	137033351	0
2	CLU	14	65968483	65981547	0
3	DNM1	2	32308471	32353338	2
4	INPP5D	1	87620312	87720507	5
5	MSN	X	96096042	96168552	10
6	PDHB	14	8165996	8173025	4
7	PLEC	15	76170974	76232574	7
8	PRDX1	4	116685544	116700822	2
9	RPH3A	5	120940499	121010092	4
10	SLC25A11	11	70644196	70647479	1
11	SYT1	10	108497650	109010982	25
12	AP2B1	11	83299024	83405035	8
13	ATP1B1	1	164437109	164458355	3
14	ATP2A2	5	122453513	122502225	4
15	ATP2B1	10	98914406	99026143	10
16	ATP6V1A	16	44085402	44139705	4
17	BIN1	18	32377230	32435737	1
18	C1QTNF4	2	90885860	90890525	0
19	CLIC1	17	35049966	35058749	0
20	CS	10	128337734	128362479	6
21	CSMD1	8	15892537	17535586	94
22	DBI	1	120113280	120121078	1
23	DPP6	5	26817203	27727505	55
24	DYNC1I1	6	5725639	6028039	97
25	EPHA1	6	42358487	42373268	2
26	ERBB3	10	128567523	128589652	4
27	GRIA2	3	80681450	80802835	5
28	GSN	2	35256380	35307892	2
29	HOMER1	13	93299635	93405129	16
30	HSPB1	5	135887919	135889563	0
31	KALRN	16	33969073	34573532	60
32	MEF2C	13	83504034	83667080	6
33	NDUFA10	1	92439010	92473860	7
34	NLRC5	8	94434356	94527272	7
35	NNT	13	119335448	119408997	17
36	NRN1	13	36725361	36735131	0
37	PAFAH1B3	7	25295049	25297986	0
38	PAK1	7	97788541	97912381	13
39	PGLS	8	71592176	71601092	0
40	PLXNB1	9	109095389	109119917	0
41	PRDX6	1	161240112	161251219	0
42	PREX1	2	166566342	166713832	13
43	RAB3A	8	70754679	70758677	0
44	RUFY3	5	88565040	88651392	3
45	SNAP91	9	86765923	86880654	11
46	STAT3	11	100885098	100939540	4
47	SV2B	7	75114894	75309262	7
48	SYNGAP1	17	26941253	26972434	2
49	TAGLN3	16	45711230	45724608	3
50	TGFBR2	9	116084293	116175360	10
51	TLN1	4	43531519	43562691	2
52	TNFRSF1A	6	125349362	125362484	0
53	TYROBP	7	30413760	30417585	0
54	AADAT	8	60505932	60545677	0
55	ABCA7	10	79996494	80015572	1
56	ABI3	11	95830074	95842476	0
57	ACE	11	105967945	105989964	0
58	ACO2	15	81872309	81915133	3
59	ACSL1	8	46471037	46536051	5
60	ACTN1	12	80167547	80260371	10
61	ACTN2	13	12269426	12340760	2
62	ADAM9	8	24949611	25016927	1
63	ADAMTS4	1	171250421	171260637	2
64	AIFM1	X	48474944	48513563	5
65	AK1	2	32621758	32635058	1
66	AK4	4	101419277	101466995	5
67	AKT1	12	112653821	112674884	2
68	AL049840.1	14	63178677	63178754	0
69	ALK	17	71868972	72604627	72
70	ANKS1B	10	89873509	90973300	62
71	ANO6	15	95790843	95974751	16
72	ANP32B	4	46450902	46472657	0
73	ANXA5	3	36448923	36475894	1
74	AP2A1	7	44900373	44929496	2
75	AP3B2	7	81460399	81493925	6
76	AP3D1	10	80706956	80742264	6
77	APOC1	7	19689481	19692660	0
78	APOD	16	31296192	31314808	3
79	APOE	7	19696109	19699188	0
80	ARHGAP26	18	38601534	39376284	80
81	ASPM	1	139454772	139494091	5
82	ATCAY	10	81204508	81230833	1
83	ATP1A3	7	24978167	25005958	2
84	ATP2B2	6	113743831	114042613	42
85	ATP5PO	16	91684398	91931687	18
86	ATP6V0A1	11	101009452	101063719	5
87	ATP6V0D1	8	105524465	105566047	3
88	ATP6V1B2	8	69088646	69113711	1
89	ATP6V1E1	6	120794305	120822793	0
90	ATP6V1H	1	5070018	5162529	58
91	BAG4	8	25764538	25785287	0
92	BAIAP2	11	119942763	120006782	2
93	BCAS1	2	170346991	170427845	3
94	BCL2	1	106538178	106714274	11
95	BDNF	2	109674700	109727007	1
96	BSN	9	108096022	108190384	7
97	CACNB4	2	52428320	52676831	17
98	CADPS	14	12372563	12823079	88
99	CAMKK2	5	122731170	122779409	0
100	CAPN2	1	182467260	182517608	1
101	CBL	9	44142976	44234049	8
102	CCT6B	11	82719250	82764321	3
103	CD33	7	43524216	43544428	0
104	CD44	2	102811141	102901665	7
105	CDCA7	2	72476159	72486893	1
106	CDH22	2	165111507	165234853	12
107	CDK18	1	132112237	132139684	1
108	CDYL	13	35659833	35874063	18
109	CERCAM	2	29869164	29882840	1
110	CETP	NA	#VALUE!	#VALUE!	0
111	CFH	1	140084708	140183764	6
112	CFI	3	129835884	129875332	3
113	CHADL	15	81678296	81697287	0
114	CHCHD3	6	32790976	33060260	25
115	CHST11	10	82985498	83195900	11
116	CIRBP	10	80165985	80172786	0
117	CISD1	10	71330480	71344954	0
118	CNKSR2	X	157821436	158043294	14
119	CNP	11	100574904	100591729	2
120	CNTNAP2	6	45059357	47304213	104
121	COL1A2	6	4504814	4541544	9
122	COL25A1	3	130131501	130599877	37
123	COX5B	1	36691449	36693681	0
124	COX6B1	7	30616861	30626151	3
125	CPLX1	5	108518554	108550024	5
126	CR1	1	195103789	195131570	3
127	CRH	3	19693401	19695396	0
128	CRHR1	11	104132855	104175523	3
129	CSF1	3	107741048	107760469	1
130	CSF1R	18	61105572	61132149	1
131	CSRP1	1	135720061	135752232	5
132	CTLA4	1	60887000	60915832	1
133	CX3CL1	8	94772009	94782427	1
134	CX3CR1	9	119901616	120069879	12
135	CXCL10	5	92346638	92348889	0
136	CYBA	8	122424776	122432930	0
137	CYFIP2	11	46193850	46312859	7
138	CYP19A1	9	54165937	54268110	4
139	CYP27A1	1	74713574	74737892	0
140	CYP3A43	5	137890932	146113285	563
141	DAAM2	17	49456022	49564343	22
142	DAP3	3	88920803	88951181	2
143	DBT	3	116513070	116549981	1
144	DCAF12	4	41291300	41314889	2
145	DCLK1	3	55242364	55539068	15
146	DCN	10	97479609	97518143	2
147	DCTN1	6	83165920	83200117	1
148	DDAH2	17	35059035	35062095	0
149	DESI1	15	81992523	82033862	3
150	DHCR24	4	106561038	106589113	1
151	DHRS11	11	84820856	84828994	1
152	DHTKD1	2	5896115	5942792	33
153	DIRAS1	10	81019589	81025662	0
154	DLD	12	31331277	31351453	0
155	DLG2	7	90476672	92449247	106
156	DLG4	11	70016942	70047522	1
157	DLGAP1	17	69969073	70821413	35
158	DMXL2	9	54365158	54501626	10
159	DNAJC6	4	101496648	101642799	9
160	DND1	18	36763671	36766214	0
161	DNM2	9	21424908	21507759	4
162	DNM3	1	161982453	162478034	36
163	DOCK1	7	134670654	135173639	95
164	DOCK2	11	34226815	34783892	36
165	DOCK3	9	106892825	107231909	36
166	DOCK4	12	40445952	40846874	47
167	DPP10	1	123321471	124045559	38
168	DPY30	17	74299474	74323944	2
169	DPYSL3	18	43320979	43438286	5
170	DTX3L	16	35926511	35939151	0
171	DYNC2LI1	17	84626496	84655588	1
172	EFNA1	3	89271733	89281142	0
173	EFNA5	17	62604184	62881317	22
174	ELAVL2	4	91250763	91400785	10
175	ELAVL4	4	110203722	110351909	7
176	ENC1	13	97241105	97253034	0
177	ENO1	4	150236721	150248879	0
178	EPB41L3	17	69075683	69289989	30
179	EPHA5	5	84054761	84417382	9
180	ERBB4	1	68032186	69108059	59
181	ERC2	14	27622428	28478537	54
182	ESRRG	1	187608791	188214885	77
183	ETFA	9	55454508	55512243	2
184	FA2H	8	111345135	111393824	5
185	FADS1	19	10182888	10196870	0
186	FADS2	19	10064164	10101503	3
187	FAHD2CP	NA	#VALUE!	#VALUE!	0
188	FAM107A	14	8296274	8318023	24
189	FAM111A	19	12545740	12589768	0
190	FAN1	7	64346758	64374095	1
191	FBXL16	17	25809085	25821244	1
192	FBXW7	3	84815268	84979198	10
193	FCER1G	1	171229572	171234365	0
194	FCGR1A	3	96282909	96293969	0
195	FERMT3	19	6998958	7019469	2
196	FGF12	16	28160098	28753068	34
197	FGF14	14	123977907	124677127	50
198	FIBP	19	5460616	5465051	2
199	FKBP5	17	28399094	28517527	7
200	FOXO1	3	52268336	52353221	13
201	FRAT2	19	41845972	41848132	0
202	FRMPD4	X	167471309	168577231	29
203	FSCN3	6	28427789	28438622	1
204	GABARAPL1	6	129533160	129542346	0
205	GABRA1	11	42130939	42182930	2
206	GABRA4	5	71569749	71658308	2
207	GABRB2	11	42419757	42629028	11
208	GABRG2	11	41910203	42000857	11
209	GAD1	2	70553072	70602014	4
210	GAPDH	6	125161715	125166467	0
211	GBP1	NA	#VALUE!	#VALUE!	0
212	GBP2	3	142620602	142638008	1
213	GBP3	3	142560026	142573209	1
214	GDA	19	21391307	21473445	2
215	GDAP1	1	17145362	17164271	23
216	GDF10	14	33923587	33937983	1
217	GDNF	15	7810846	7837575	20
218	GFAP	11	102887336	102900912	1
219	GJA1	10	56377330	56402513	0
220	GMPR	13	45507444	45553800	2
221	GNB5	9	75306288	75345876	1
222	GPC2	5	138273655	138280005	1
223	GPC6	14	116925315	117976544	67
224	GPI	7	34202122	34230289	2
225	GPM6B	X	166238911	166388988	10
226	GPR37	6	25665878	25690729	1
227	GPR84	15	103308235	103310612	0
228	GRAMD2B	18	56432132	56503792	3
229	GRIN2A	16	9567898	9995560	244
230	GSTK1	6	42245935	42250447	0
231	GUCY1B1	3	82032006	82074689	3
232	HABP4	13	64161824	64186537	1
233	HCP5	NA	#VALUE!	#VALUE!	0
234	HDAC1	4	129516104	129542713	1
235	HEBP2	10	18539498	18546076	1
236	HECW2	1	53806876	54195168	22
237	HLA-DRA	17	34560933	34563600000000	0
238	HNRNPM	17	33646233	33686860	4
239	HNRNPU	1	178321108	178337797	1
240	HS3ST5	10	36506814	36834397	14
241	HSPA2	12	76404176	76406938	0
242	HSPB2	9	50751078	50752354	0
243	HTRA1	7	130936111	130985660	4
244	IARS	13	49682100	49734267	4
245	ICA1	6	8630527	8778488	97
246	IDH2	7	80094846	80115392	2
247	IFITM2	7	140954837	140955987	0
248	IGF1	10	87858265	87937042	5
249	IGF1R	7	67952827	68233668	29
250	IGFBP5	1	72857932	72874884	0
251	IL10	1	131019845	131024974	0
252	IL10RA	9	45253837	45269149	3
253	IL23R	6	67422932	67491855	4
254	IL6ST	13	112464070	112510086	4
255	IMMT	6	71831331	71877388	5
256	INPPL1	7	101822632	101838229	0
257	INSR	8	3122061	3279617	154
258	IQGAP1	7	80711583	80825974	8
259	IRS1	1	82233101	82291416	1
260	ITIH2	2	10094593	10131396	23
261	ITPK1	12	102568582	102704930	25
262	ITPR1	6	108213096	108551109	18
263	JMJD6	11	116837432	116843449	1
264	KAT2B	17	53566861	53672720	13
265	KCNC2	10	112271121	112467024	12
266	KCND3	3	105452330	105674002	23
267	KCNIP1	11	33629339	33993152	19
268	KCNJ3	2	55435970	55598145	9
269	KCNK4	19	6925710	6934515	0
270	KCNQ5	1	21398403	21961942	32
271	KDM3B	18	34777047	34838660	6
272	KHDRBS2	1	32172714	32658568	22
273	KIAA1549L	2	104143073	104410334	19
274	KIDINS220	12	24974925	25063152	5
275	KIF13B	14	64647265	64809617	11
276	KLF15	6	90462576	90475238	0
277	KPNB1	11	97159714	97187881	5
278	LAG3	6	124904361	124911705	0
279	LAPTM5	4	130913125	130936141	5
280	LDB2	5	44472132	44799680	10
281	LILRB1	NA	#VALUE!	#VALUE!	0
282	LMNA	3	88480147	88509956	2
283	LNX1	5	74592447	74702912	7
284	LPIN1	12	16535669	16610966	11
285	LPP	16	24393507	24992578	46
286	LRPPRC	17	84705247	84790789	5
287	LYL1	8	84701457	84704715	0
288	LYVE1	7	110850607	110863239	0
289	MAF1	15	76351294	76354380	0
290	MAP1B	13	99421446	99516540	7
291	MAP2	1	66175273	66442583	15
292	MAP4	9	109931460	110083955	11
293	MAP7	10	20148471	20281590	9
294	MAPK1	16	16983382	17047453	6
295	MAPK9	11	49846751	49886421	5
296	MARK4	7	19424775	19458821	1
297	MBD3	10	80392539	80399550	0
298	MDH1	11	21556787	21572367	0
299	MDH2	5	135778480	135790398	3
300	MDK	2	91929805	91932297	0
301	MFF	1	82724890	82752394	0
302	MGST3	1	167371966	167393841	1
303	MMP17	5	129584169	129611099	1
304	MOBP	9	120149707	120181484	2
305	MOG	17	37010743	37023398	0
306	MRPL1	5	96209493	96266727	4
307	MRPL11	19	4962306	4966995	2
308	MRPL12	11	120484613	120489065	0
309	MRPL14	17	45686322	45698495	1
310	MRPL15	1	4773206	4785739	10
311	MRPL16	19	11770415	11774944	0
312	MRPL17	7	105803206	105811099	1
313	MRPL30	1	37890477	37898535	0
314	MRPL37	4	107055874	107066868	1
315	MRPL39	16	84717576	84735742	2
316	MRPL40	16	18872018	18876862	0
317	MRPL43	19	45005014	45006442	0
318	MRPL44	1	79776018	79781445	0
319	MRPL46	7	78775236	78783531	0
320	MRPL48	7	100545751	100608301	5
321	MRPL49	19	6053630	6057751	4
322	MRPL50	4	49512596	49521093	1
323	MRPL53	6	83109040	83109939	0
324	MRPL57	14	57826234	57829296	0
325	MRPL58	11	115403752	115412674	1
326	MRPS15	4	126046925	126055532	0
327	MRPS16	14	20389304	20393634	0
328	MRPS2	2	28468066	28471178	0
329	MRPS22	9	98588730	98601660	0
330	MRPS23	11	88204388	88211507	0
331	MS4A2	19	11615523	11623719	0
332	MS4A4A	19	11375523	11392790	1
333	MS4A6A	19	11469368	11604849	8
334	MTMR10	7	64287653	64340806	4
335	MYO1D	11	80482126	80780025	22
336	MYRF	19	10208272	10240748	3
337	N4BP3	11	51643063	51650842	0
338	NDUFA11	17	56717767	56722141	1
339	NDUFA13	8	69894180	69902558	0
340	NDUFA9	6	126821721	126849136	3
341	NDUFS1	1	63143596	63176833	2
342	NDUFS2	1	171234853	171251388	3
343	NDUFS7	10	80249121	80256794	0
344	NDUFV1	19	4007497	4012806	4
345	NEFL	14	68083863	68089095	0
346	NEUROD6	6	55677822	55681263	0
347	NFKBIA	12	55489410	55492647	0
348	NFKBIZ	16	55811375	55838899	1
349	NFS1	2	156123639	156144186	4
350	NHSL1	10	18318985	18533892	9
351	NIPSNAP2	5	129725063	129758327	2
352	NMNAT2	1	152954993	153119261	9
353	NONO	X	101429318	101448591	0
354	NPM3	19	45747734	45749591	0
355	NR1H2	7	44549616	44553951	0
356	NR1H3	2	91184061	91202834	0
357	NR1H4	10	89454234	89533585	6
358	NR3C1	18	39410545	39491301	7
359	NR5A2	1	136842571	136960448	7
360	NRG1	8	31814551	32884029	121
361	NRXN3	12	88722876	90334935	76
362	NSF	11	103821782	103954056	5
363	NUAK2	1	132316126	132333488	1
364	NUPR1	7	126623249	126630861	0
365	NYAP1	5	137729899	137741607	1
366	OLFM1	2	28192992	28230736	2
367	OLFM3	3	114904078	115125722	7
368	OPALIN	19	41062474	41077113	0
369	OXR1	15	41447482	41861048	20
370	P2RY12	3	59216272	59262871	3
371	P2RY13	3	59207892	59210882	0
372	PACSIN1	17	27655509	27711482	5
373	PADI2	4	140906344	140952586	3
374	PAPOLA	12	105784694	105838944	5
375	PARP9	16	35938470	35972605	1
376	PAX6	2	105668900	105697364	0
377	PDCD1	1	94038305	94052553	0
378	PDHA1	X	160122209	160138413	0
379	PFKP	13	6579768	6648777	13
380	PGM2L1	7	100227394	100278868	5
381	PHF24	4	42916660	42944752	0
382	PHGDH	3	98313170	98339990	0
383	PICALM	7	90130213	90213465	10
384	PIK3CA	3	32397671	32468486	4
385	PIK3CB	9	99036654	99140621	7
386	PLCB1	2	134786067	135475258	37
387	PLCG2	8	117498291	117635142	19
388	PLD4	12	112760655	112768990	0
389	PLEKHH1	12	79029163	79081655	1
390	PLIN4	17	56100591	56109803	0
391	PLLP	8	94674894	94696278	0
392	PLP1	X	136822671	136839733	1
393	PLPPR4	3	117319139	117360876	3
394	PLXNA1	6	89316314	89362620	2
395	PNMA2	14	66911170	66921023	0
396	PPARA	15	85734983	85802819	5
397	PPP1CC	5	122158278	122175273	3
398	PPP1R18	17	35865593	35875596	0
399	PPP1R7	1	93342854	93373489	2
400	PPP3CA	3	136670124	136937727	17
401	PREPL	17	85063470	85090241	3
402	PRKAR2B	12	31958476	32061296	5
403	PSAP	10	60277627	60302597	1
404	PSPH	5	129765558	129787449	3
405	PTN	6	36714929	36810220	6
406	PTPRR	10	116018213	116274932	22
407	PTPRZ1	6	22875502	23052916	11
408	PTTG1IP	10	77581720	77598732	0
409	RAB21	10	115287084	115315594	1
410	RAB27B	18	69979131	70141605	9
411	RABEP1	11	70844778	70943105	9
412	RABEP2	7	126428759	126449245	1
413	REST	5	77265491	77286432	1
414	RET	6	118151745	118197718	1
415	RIMS2	15	39198261	39684372	22
416	RIN3	12	102283048	102390855	8
417	ROBO1	16	72308306	73046095	33
418	RPS6KA2	17	7170115	7303315	106
419	RREB1	13	37778400	37952005	14
420	RRM1	7	102441695	102469771	2
421	RRM2B	15	37923952	37961318	3
422	RTN1	12	72211752	72409054	7
423	RTN3	19	7425901	7483289	0
424	RTN4	11	29692947	29744331	8
425	RXRA	2	27676440	27762957	5
426	S100A4	3	90603771	90606045	0
427	S100A6	3	90612882	90624181	0
428	S100A8	3	90668978	90670035	0
429	S100A9	3	90692632	90695721	1
430	S1PR1	3	115710433	115715072	0
431	SASH1	10	8722219	8886070	108
432	SCARA3	14	65919394	65953935	1
433	SCG3	9	75643189	75684056	3
434	SCN2A	2	65620771	65767447	7
435	SCN7A	2	66673425	66784914	5
436	SCN8A	15	100869858	101045938	9
437	SCN9A	2	66480080	66634962	9
438	SDHA	13	74322254	74350280	2
439	SDR9C7	10	127898518	127911761	1
440	SEMA3F	9	107681500	107710475	5
441	SENP1	15	98038744	98093744	3
442	2023-09-10	10	59164113	59221847	8
443	2023-09-11	5	93093457	93174958	3
444	2023-09-05	16	18621811	18629938	0
445	SERPINA3	12	104112724	104414329	35
446	SFRP1	8	23411502	23449632	1
447	SGIP1	4	102741297	102973628	13
448	SGPL1	10	61098642	61147703	10
449	SGPP1	12	75714249	75735729	1
450	SH3GLB2	2	30344809	30359337	3
451	SIGLEC1	2	131069220	131086765	2
452	SIGLEC14	NA	#VALUE!	#VALUE!	0
453	SIGLEC8	7	43651070	43660161	1
454	SIGLEC9	NA	#VALUE!	#VALUE!	0
455	SIPA1	19	5651185	5663707	4
456	SLC1A2	2	102658659	102790784	12
457	SLC22A23	13	34179158	34345182	14
458	SLC25A45	19	5877808	5885766	4
459	SLC2A8	2	32972990	32982083	0
460	SLC30A3	5	31086106	31108237	3
461	SLC38A2	15	96687392	96699730	0
462	SLC4A10	2	62046462	62326730	20
463	SLC5A3	16	92058322	92087473	3
464	SLC8A2	7	16129826	16161063	1
465	SLCO1A2	6	141708118	142322981	36
466	SLIT2	5	47983138	48307733	19
467	SLIT3	11	35121224	35708507	39
468	SLITRK4	X	64264885	64276996	0
469	SMAD4	18	73639009	73703780	5
470	SNAP25	2	136713453	136782428	6
471	SNCA	6	60731575	60829855	7
472	SNTB1	15	55636388	55906949	17
473	SP1	15	102406143	102436404	5
474	SPCS1	14	30999826	31001672	0
475	SPG7	8	123062942	123097760	3
476	SPI1	2	91082390	91115756	0
477	SPTLC3	2	139493913	139637674	8
478	SREBF1	11	60199089	60222581	2
479	SREBF2	15	82147181	82205379	5
480	SRR	11	74906359	74925948	0
481	SRSF2	11	116849901	116853094	0
482	ST8SIA3	18	64254359	64276146	2
483	STARD10	7	101317086	101346626	0
484	STAU1	2	166947549	166996299	7
485	STX1A	5	135023482	135051100	2
486	STXBP5L	16	37114942	37384962	15
487	SULT2A1	7	13796246	13837409	39
488	SULT4A1	15	84076097	84105754	1
489	SYK	13	52583173	52648792	6
490	SYN1	X	20860511	20921004	6
491	SYN2	6	115134902	115282006	18
492	SYNPO	18	60593973	60660142	5
493	SYP	X	7638471	7653256	3
494	SYT12	19	4445908	4477447	54
495	SYT13	2	92915098	92956058	3
496	TESPA1	10	130322870	130364111	2
497	TGFB1	7	25687002	25705077	0
498	TIMM13	10	80899450	80900969	0
499	TIMP3	10	86300372	86349506	2
500	TLR1	5	64924679	64933563	2
501	TLR2	3	83836272	83841767	0
502	TLR4	4	66827584	66930284	2
503	TLR5	1	182954788	182976044	3
504	TMBIM1	1	74288247	74305622	1
505	TMEM184B	15	79360684	79403569	2
506	TMEM229B	12	78961795	79007627	5
507	TMPO	10	91147571	91181315	1
508	TMX3	18	90510154	90543267	1
509	TOMM70	16	57121714	57154530	2
510	TPST1	5	130073326	130135729	2
511	TREM2	17	48346401	48354147	0
512	TREML1	17	48359916	48367176	1
513	TRIOBP	15	78947724	79005869	5
514	TTYH2	11	114675431	114720977	6
515	TUBB3	8	123411424	123422015	1
516	TUFM	7	126487361	126490731	0
517	UBE2T	1	134962565	134974162	0
518	UGT8	3	125865359	125938550	1
519	UNC119B	5	115122550	115134975	1
520	UNC13A	8	71624417	71671757	1
521	UNC5C	3	141465216	141834924	28
522	UNC79	12	102948859	103184065	13
523	UQCRC1	9	108936633	108949623	0
524	VCAN	13	89655312	89742509	3
525	VCP	4	42979963	43000507	1
526	VSNL1	12	11325242	11436613	79
527	VTN	11	78499091	78502324	1
528	WDFY4	14	32959547	33185508	13
529	WDR1	5	38526813	38563221	5
530	WDR7	18	63708695	63989760	16
531	WNT10B	15	98770712	98778150	0
532	YAP1	9	7931999	8004596	27
533	YARS	4	129189760	129219607	3
534	YIF1B	7	29238329	29247597	1
535	ZBTB16	9	48654297	48836222	17
536	ZNF536	7	37472135	37773641	29
537	ZWINT	10	72654845	72674964	1

## Sheet: SuppTable1C
SuppTable1C. Genotyped variants of wild-derived mice in AMP-AD nominated targets
	chr	pos	cM	marker	A1	A2	CAST	PWK	WSB
UNC15765815	chr9	4870376	0.172838	UNC15765815	T	G	NA	NA	NA
UNC16325486	chr9	48658648	22.8051	UNC16325486	G	A	2	0	2
UNCHS025413	chr9	48667848	22.8062	UNCHS025413	A	G	2	0	2
UNCHS025414	chr9	48670809	22.8376	UNCHS025414	A	G	0	0	2
UNCHS025416	chr9	48694089	22.8697	UNCHS025416	G	A	0	0	2
UNC16325967	chr9	48696715	22.8701	UNC16325967	C	T	0	0	2
UNCHS025417	chr9	48698548	22.8703	UNCHS025417	C	T	0	0	2
UNCHS025418	chr9	48701326	22.8706	UNCHS025418	C	T	2	0	2
UNC16326400	chr9	48740472	22.8755	UNC16326400	G	A	0	NA	NA
UNC16326601	chr9	48756786	22.8775	UNC16326601	C	T	0	0	0
UNCHS025419	chr9	48776812	22.9076	UNCHS025419	A	G	2	0	2
UNCHS020189	chr9	48782075	22.9217	UNCHS020189	G	A	NA	NA	NA
UNCHS025420	chr9	48782840	22.9238	UNCHS025420	G	T	0	0	2
UNCHS025421	chr9	48788272	22.9383	UNCHS025421	G	A	2	0	2
UNC16327243	chr9	48801083	22.9433	UNC16327243	T	C	0	0	2
UNCHS025423	chr9	48805361	22.9438	UNCHS025423	T	C	0	0	2
UNCHS025424	chr9	48807616	22.9441	UNCHS025424	G	T	2	0	2
JAX00482049	chr2	3233750	0.000412834	JAX00482049	G	A	2	0	0
UNC2837615	chr2	32336332	18.278	UNC2837615	T	C	2	2	0
UNCHS001555	chr1	87651954	40.2269	UNCHS001555	T	C	2	2	2
UNCHS001554	chr1	87653268	40.2271	UNCHS001554	G	T	2	2	0
UNCHS001556	chr1	87654626	40.2274	UNCHS001556	G	A	2	2	0
UNC1093083	chr1	87675486	40.2314	UNC1093083	T	C	2	2	0
UNC1093407	chr1	87717165	40.2393	UNC1093407	G	A	1	1	2
UNCHS048993	chrX	96098550	39.0907	UNCHS048993	G	A	2	2	0
UNCHS048994	chrX	96101441	39.0936	UNCHS048994	T	C	2	2	2
UNCHS048995	chrX	96106448	39.1149	UNCHS048995	T	C	2	2	2
UNCHS048996	chrX	96109667	39.1397	UNCHS048996	G	A	2	NA	0
UNC31114941	chrX	96115693	39.1861	UNC31114941	G	A	1	0	0
JAX00716024	chrX	96120771	39.2252	JAX00716024	T	C	2	0	NA
UNCHS048997	chrX	96139889	39.2942	UNCHS048997	C	A	2	2	0
UNCHS048998	chrX	96147614	39.3427	UNCHS048998	C	A	0	2	2
UNCHS048999	chrX	96156230	39.3729	UNCHS048999	T	C	2	2	2
UNCHS049000	chrX	96161570	39.3782	UNCHS049000	A	G	2	2	0
UNCJPD007816	chr14	8166153	0.0308543	UNCJPD007816	A	C	0	NA	1
UNCHS037305	chr14	8167285	0.030861	UNCHS037305	T	C	2	2	2
UNCHS037306	chr14	8170736	0.0308816	UNCHS037306	C	T	NA	NA	NA
JAX00055141	chr14	81685580	35.202	JAX00055141	T	G	2	0	2
UNCHS040861	chr15	76171725	30.0023	UNCHS040861	C	T	0	2	0
JAX00406120	chr15	76199242	30.01	JAX00406120	G	A	0	2	0
UNCHS040863	chr15	76208544	30.0126	UNCHS040863	T	C	2	2	0
UNCHS040864	chr15	76211427	30.0135	UNCHS040864	A	G	2	2	2
UNC25911682	chr15	76224127	30.017	UNC25911682	A	G	2	2	2
UNCHS040865	chr15	76224528	30.0171	UNCHS040865	T	C	2	2	2
UNCHS040866	chr15	76227453	30.018	UNCHS040866	T	C	2	2	0
UNCJPD001926	chr4	116699349	46.5256	UNCJPD001926	C	T	2	0	2
UNCJPD009561	chr4	116699925	46.5257	UNCJPD009561	C	A	NA	NA	NA
UNCJPD002400	chr5	120953995	52.6815	UNCJPD002400	C	T	0	NA	0
JAX00594748	chr5	120986820	52.6873	JAX00594748	G	A	2	0	0
JAX00135027	chr5	120987022	52.6874	JAX00135027	A	G	2	2	0
UNC10040257	chr5	121000029	52.6897	UNC10040257	A	G	2	2	2
UNC19879164	chr11	70646418	39.084	UNC19879164	A	C	2	2	2
UNCHS029325	chr10	108510231	48.2389	UNCHS029325	T	C	2	2	0
UNCHS029326	chr10	108512894	48.2391	UNCHS029326	G	T	2	0	2
UNC18678046	chr10	108525061	48.24	UNC18678046	C	T	0	0	0
UNC18679019	chr10	108581993	48.334	UNC18679019	C	A	0	0	0
JAX00298409	chr10	108595862	48.3504	JAX00298409	C	T	0	2	0
UNCJPD009588	chr10	108626813	48.374	UNCJPD009588	G	A	0	0	0
UNCJPD004424	chr10	108626969	48.374	UNCJPD004424	G	A	0	0	0
UNC18680039	chr10	108657498	48.3821	UNC18680039	G	A	2	0	0
UNC18680103	chr10	108665165	48.3841	UNC18680103	T	C	2	2	0
UNCHS029327	chr10	108742506	48.4046	UNCHS029327	G	A	NA	NA	NA
UNCHS029328	chr10	108744741	48.4052	UNCHS029328	A	G	2	2	2
JAX00298423	chr10	108744961	48.4052	JAX00298423	A	G	2	0	0
JAX00022152	chr10	108755749	48.4081	JAX00022152	T	C	2	0	2
UNCHS029329	chr10	108789656	48.417	UNCHS029329	C	T	2	2	0
UNCHS029330	chr10	108791911	48.4176	UNCHS029330	T	C	2	2	0
UNC18681854	chr10	108808806	48.4221	UNC18681854	T	C	0	0	0
UNCHS029331	chr10	108830692	48.4279	UNCHS029331	G	T	2	2	0
UNCHS029332	chr10	108833101	48.4285	UNCHS029332	A	G	2	2	0
UNC18682473	chr10	108854581	48.4342	UNC18682473	A	G	2	2	0
UNC18683233	chr10	108909353	48.4548	UNC18683233	T	G	0	2	2
JAX00298447	chr10	108942557	48.4652	JAX00298447	C	T	NA	0	0
UNC18684162	chr10	108968334	48.4762	UNC18684162	T	C	2	2	0
UNCHS029333	chr10	108990668	48.4857	UNCHS029333	T	C	2	2	0
UNCHS029334	chr10	108994034	48.4871	UNCHS029334	C	T	2	2	2
JAX00298453	chr10	109002821	48.4908	JAX00298453	A	G	0	0	2
UNC20021134	chr11	83303349	45.4061	UNC20021134	A	G	2	0	2
UNC20021530	chr11	83327437	45.4062	UNC20021530	C	T	0	2	2
UNCHS031624	chr11	83336564	45.4062	UNCHS031624	T	C	2	2	0
UNCHS031625	chr11	83361245	45.4063	UNCHS031625	T	C	2	0	0
UNCHS031626	chr11	83364245	45.4063	UNCHS031626	G	T	2	2	0
JAX00316773	chr11	83392301	45.4064	JAX00316773	G	A	2	0	0
UNCHS031627	chr11	83400391	45.4064	UNCHS031627	G	A	0	0	0
UNCHS031628	chr11	83403147	45.4064	UNCHS031628	T	C	2	2	0
UNCHS003099	chr1	164437702	68.3856	UNCHS003099	A	G	0	0	0
UNCHS003100	chr1	164441012	68.4015	UNCHS003100	T	G	2	2	0
UNCHS003101	chr1	164442334	68.4092	UNCHS003101	G	A	0	2	0
UNCHS015705	chr5	122456589	53.2931	UNCHS015705	A	G	2	2	0
UNCHS015706	chr5	122459039	53.2952	UNCHS015706	C	T	2	0	0
JAX00595052	chr5	122460348	53.2965	JAX00595052	A	C	0	0	2
UNC10057197	chr5	122491908	53.3436	UNC10057197	C	T	2	2	2
UNC18531279	chr10	98928656	44.2102	UNC18531279	A	G	2	2	2
UNCHS029213	chr10	98958316	44.3368	UNCHS029213	G	T	2	2	0
UNCHS029214	chr10	98962017	44.3526	UNCHS029214	G	T	2	2	0
JAX00297076	chr10	98967117	44.3745	JAX00297076	G	A	2	0	0
UNC11023954	chr10	98984408	44.3942	UNC11023954	C	A	0	0	0
UNC18531784	chr10	98987712	44.3972	UNC18531784	T	C	2	2	2
UNCHS029215	chr10	99000788	44.408	UNCHS029215	G	A	2	2	0
UNCHS029216	chr10	99003384	44.411	UNCHS029216	G	A	2	2	2
UNCHS029217	chr10	99020658	44.4312	UNCHS029217	A	C	2	2	2
UNC18532138	chr10	99024500	44.4357	UNC18532138	C	T	2	2	2
UNCHS042662	chr16	44116698	24.0139	UNCHS042662	G	A	2	2	0
UNCHS042663	chr16	44118711	24.014	UNCHS042663	T	C	2	2	2
UNCHS042664	chr16	44121182	24.0143	UNCHS042664	A	G	2	2	0
UNC21772249	chr16	44128164	24.015	UNC21772249	C	T	0	0	0
JAX00455495	chr18	32429041	11.9952	JAX00455495	A	G	2	2	0
JAX00302382	chr10	128348227	65.6442	JAX00302382	A	G	2	2	2
JAX00302384	chr10	128349969	65.6447	JAX00302384	C	T	0	0	0
JAX00302385	chr10	128350502	65.6449	JAX00302385	C	A	0	0	0
JAX00302385q	chr10	128350502	65.6449	JAX00302385q	C	A	0	0	0
JAX00302387	chr10	128356905	65.6456	JAX00302387	T	C	2	2	2
JAX00302390	chr10	128357832	65.6457	JAX00302390	G	T	2	2	2
JAX00661940	chr8	15900346	4.17064	JAX00661940	G	A	1	0	0
UNC14229193	chr8	15911033	4.17076	UNC14229193	C	A	2	0	2
UNC14230085	chr8	15949339	4.17119	UNC14230085	A	G	2	0	2
JAX00159196	chr8	15965106	4.17137	JAX00159196	T	G	2	2	2
UNCHS022289	chr8	15991724	4.19751	UNCHS022289	A	G	2	2	0
UNC14230896	chr8	15995442	4.22341	UNC14230896	G	A	0	2	0
UNC14231935	chr8	16041412	4.2325	UNC14231935	C	T	0	0	0
UNC14232716	chr8	16080653	4.23294	UNC14232716	T	G	2	0	2
UNC14233350	chr8	16109297	4.23326	UNC14233350	T	C	0	2	0
UNC14233715	chr8	16129780	4.23349	UNC14233715	G	A	0	0	2
UNC14234511	chr8	16176340	4.23401	UNC14234511	T	C	2	2	0
UNC14235005	chr8	16198668	4.23426	UNC14235005	A	G	2	0	0
UNC14235532	chr8	16233576	4.23465	UNC14235532	G	A	0	0	2
UNC14236307	chr8	16274780	4.23511	UNC14236307	C	T	2	0	0
UNCHS022291	chr8	16284239	4.25014	UNCHS022291	T	C	0	2	0
UNCHS022292	chr8	16286413	4.25794	UNCHS022292	T	C	0	0	0
UNC14236747	chr8	16295525	4.29063	UNC14236747	C	A	NA	NA	NA
UNC14237443	chr8	16334120	4.35633	UNC14237443	G	T	1	1	0
UNC14238094	chr8	16371372	4.35675	UNC14238094	C	T	0	2	0
UNCJPD003402	chr8	16394210	4.357	UNCJPD003402	T	C	2	2	2
UNC14238458	chr8	16405331	4.35713	UNC14238458	T	C	2	2	2
UNC14239296	chr8	16450861	4.35801	UNC14239296	A	G	NA	0	2
UNC14239379	chr8	16454104	4.35809	UNC14239379	C	T	2	2	0
UNCHS022294	chr8	16506348	4.35921	UNCHS022294	C	A	0	0	0
UNC14240597	chr8	16508066	4.35924	UNC14240597	T	G	2	2	0
UNC14240997	chr8	16539838	4.35975	UNC14240997	G	A	0	2	2
UNC14241423	chr8	16557835	4.36004	UNC14241423	G	A	NA	NA	NA
UNCJPD003403	chr8	16561513	4.3601	UNCJPD003403	G	A	0	0	0
UNCHS022295	chr8	16566025	4.36017	UNCHS022295	A	G	2	2	0
UNCHS022296	chr8	16568178	4.36021	UNCHS022296	G	A	0	0	0
UNC14242586	chr8	16606724	4.36083	UNC14242586	G	A	2	0	2
UNC14243005	chr8	16625775	4.36113	UNC14243005	G	A	0	0	2
UNC14243632	chr8	16658657	4.36167	UNC14243632	G	T	0	0	0
UNC14244263	chr8	16686315	4.39876	UNC14244263	C	T	2	2	0
UNCHS022297	chr8	16690132	4.42549	UNCHS022297	C	A	2	0	2
UNCHS022298	chr8	16693691	4.47374	UNCHS022298	A	G	1	0	1
JAX00662174	chr8	16721384	4.48323	JAX00662174	G	A	0	0	2
UNC14245149	chr8	16725153	4.48329	UNC14245149	G	T	0	0	0
UNC14245960	chr8	16764297	4.48392	UNC14245960	G	A	0	2	0
UNC14246172	chr8	16774234	4.48408	UNC14246172	C	T	2	2	2
UNC14246894	chr8	16819271	4.60901	UNC14246894	C	A	2	0	0
UNCHS022299	chr8	16820106	4.6134	UNCHS022299	T	C	2	NA	2
UNC14247282	chr8	16854685	4.66621	UNC14247282	G	A	2	2	0
JAX00662205	chr8	16858827	4.66628	JAX00662205	T	C	2	2	2
UNCHS022301	chr8	16862983	4.67034	UNCHS022301	T	C	0	0	0
UNCHS022302	chr8	16865589	4.73073	UNCHS022302	C	T	0	2	0
UNC14247821	chr8	16892163	4.78527	UNC14247821	C	A	0	2	0
UNC14247929	chr8	16906822	4.78761	UNC14247929	T	C	2	2	2
JAX00662229	chr8	16952853	4.78835	JAX00662229	C	T	2	0	0
UNC14248638	chr8	16952935	4.78835	UNC14248638	T	C	0	0	2
UNCHS022303	chr8	16978047	4.78876	UNCHS022303	G	A	2	0	0
UNC14249334	chr8	16980730	4.7888	UNC14249334	T	G	0	0	0
UNCHS022304	chr8	16980826	4.7888	UNCHS022304	C	T	2	0	0
JAX00662239	chr8	16988599	4.78893	JAX00662239	T	G	0	0	0
UNCHS022305	chr8	17000077	4.78911	UNCHS022305	A	G	2	2	0
UNCHS022306	chr8	17002647	4.78915	UNCHS022306	C	T	2	0	0
UNC14250087	chr8	17020294	4.78944	UNC14250087	C	A	0	2	0
CEAJAX00159275	chr8	17033700	4.85027	CEAJAX00159275	T	C	2	2	2
CEBJAX00159275	chr8	17033700	4.85027	CEBJAX00159275	T	C	2	2	2
CEAJAX00159276	chr8	17037940	4.85082	CEAJAX00159276	T	C	2	2	2
UNC14250628	chr8	17048591	4.85221	UNC14250628	A	C	0	0	2
JAX00159278	chr8	17053478	4.85284	JAX00159278	T	C	2	2	2
UNC14250969	chr8	17074961	4.85564	UNC14250969	C	A	2	0	0
UNCHS022309	chr8	17079311	4.85621	UNCHS022309	T	G	0	2	0
UNCHS022310	chr8	17081534	4.85649	UNCHS022310	T	C	2	0	0
UNC14251823	chr8	17113357	4.86063	UNC14251823	G	T	2	2	0
JAX00662282	chr8	17119584	4.86144	JAX00662282	C	T	0	2	0
UNCHS022311	chr8	17142476	4.86442	UNCHS022311	A	G	2	2	0
UNCHS022312	chr8	17144900	4.86474	UNCHS022312	G	A	0	2	0
UNC14252427	chr8	17150132	4.86542	UNC14252427	T	C	2	0	2
UNCHS022313	chr8	17155202	4.86608	UNCHS022313	T	C	0	0	2
UNCHS022314	chr8	17157772	4.90354	UNCHS022314	C	T	0	2	0
UNC14252583	chr8	17161114	4.93316	UNC14252583	T	C	0	0	2
UNCHS022315	chr8	17203987	4.98733	UNCHS022315	A	G	0	2	0
UNC14253321	chr8	17204724	4.98826	UNC14253321	C	T	0	0	0
UNC14253935	chr8	17235011	5.05729	UNC14253935	G	A	0	0	0
UNCJPD009283	chr8	17237162	5.05757	UNCJPD009283	T	C	0	0	0
UNC14254733	chr8	17275839	5.06261	UNC14254733	C	T	2	2	0
JAX00662330	chr8	17278568	5.06296	JAX00662330	A	G	2	2	0
UNC14255359	chr8	17319460	5.06828	UNC14255359	T	G	0	2	2
UNCHS022317	chr8	17322409	5.06866	UNCHS022317	T	C	0	2	0
UNCHS022318	chr8	17324803	5.06898	UNCHS022318	G	T	2	2	2
UNC14255756	chr8	17342446	5.07127	UNC14255756	A	G	0	0	2
UNC14256002	chr8	17355305	5.07294	UNC14256002	G	A	2	2	0
JAX00159301	chr8	17364402	5.07413	JAX00159301	G	A	0	0	2
JAX00662366	chr8	17374030	5.07538	JAX00662366	G	A	0	0	0
UNC14257099	chr8	17417985	5.0811	UNC14257099	T	G	2	0	0
UNC14257187	chr8	17421750	5.08159	UNC14257187	G	A	0	0	2
UNCHS022319	chr8	17426722	5.08223	UNCHS022319	T	C	2	2	0
UNCHS022320	chr8	17428973	5.08253	UNCHS022320	G	A	2	2	2
UNCJPD003405	chr8	17466267	5.08738	UNCJPD003405	T	C	0	0	0
UNC14257872	chr8	17468940	5.08773	UNC14257872	G	A	0	0	2
UNC14258180	chr8	17499835	5.15202	UNC14258180	A	G	0	2	0
UNC14258600	chr8	17529281	5.15603	UNC14258600	A	G	2	2	0
UNCHS002102	chr1	120114702	49.2193	UNCHS002102	T	C	2	2	0
UNC8843666	chr5	26835264	8.66044	UNC8843666	T	C	2	2	2
UNC8844146	chr5	26884871	8.68649	UNC8844146	A	G	2	0	0
UNCHS013741	chr5	26892789	8.75412	UNCHS013741	C	T	2	2	0
UNCHS013742	chr5	26895421	8.78539	UNCHS013742	C	A	2	0	0
UNC8844535	chr5	26901624	8.81584	UNC8844535	T	C	2	2	0
UNC8845250	chr5	26947369	8.82983	UNC8845250	A	G	2	2	0
UNCJPD002117	chr5	26947948	8.8299	UNCJPD002117	C	T	0	0	0
UNC8845590	chr5	26969658	8.8325	UNC8845590	T	C	0	2	0
JAX00128139	chr5	26972224	8.8328	JAX00128139	G	A	0	0	0
UNCHS013743	chr5	26990203	8.83496	UNCHS013743	A	C	2	2	0
UNC8846261	chr5	27008214	8.83711	UNC8846261	A	G	2	0	0
JAX00128144	chr5	27042804	8.84125	JAX00128144	A	G	2	2	0
UNC8847526	chr5	27086719	8.84651	UNC8847526	G	A	NA	NA	NA
UNC8847829	chr5	27107825	8.84904	UNC8847829	T	C	0	0	2
UNCHS013745	chr5	27123179	8.85088	UNCHS013745	C	T	0	2	0
UNCHS013746	chr5	27125670	8.85118	UNCHS013746	T	C	2	2	0
UNC8848351	chr5	27134429	8.85222	UNC8848351	C	T	0	0	2
UNC8849091	chr5	27174459	8.85702	UNC8849091	G	A	0	2	2
UNCHS013747	chr5	27185200	8.8583	UNCHS013747	T	C	2	0	2
UNCHS013748	chr5	27189541	8.85882	UNCHS013748	A	G	2	2	0
UNC8849528	chr5	27193732	8.85932	UNC8849528	C	A	2	0	2
UNC8850305	chr5	27239102	8.86484	UNC8850305	T	C	2	2	0
UNCHS013749	chr5	27255937	8.86723	UNCHS013749	A	G	2	2	0
UNCHS013750	chr5	27261630	8.86803	UNCHS013750	A	G	2	2	2
UNCHS013751	chr5	27265151	8.86853	UNCHS013751	T	C	0	2	NA
UNCHS013752	chr5	27267596	8.86888	UNCHS013752	G	A	1	1	0
UNCJPD007889	chr5	27273046	8.86965	UNCJPD007889	G	T	0	0	0
UNC8850837	chr5	27273676	8.86974	UNC8850837	A	G	2	2	2
JAX00577055	chr5	27285288	8.87139	JAX00577055	C	T	0	0	0
JAX00577055q	chr5	27285288	8.87139	JAX00577055q	C	T	0	0	0
UNCHS013753	chr5	27287880	8.87176	UNCHS013753	T	C	2	2	2
UNCHS013754	chr5	27292350	8.87239	UNCHS013754	G	T	2	2	0
UNC8851119	chr5	27306911	8.87446	UNC8851119	A	C	2	2	2
JAX00128165	chr5	27327254	8.87735	JAX00128165	T	C	2	2	0
UNC8851714	chr5	27352828	8.88098	UNC8851714	C	T	0	0	2
JAX00577075	chr5	27383006	8.88526	JAX00577075	G	A	0	0	0
UNCJPD002118	chr5	27383058	8.88527	UNCJPD002118	G	A	0	0	0
UNC8852133	chr5	27383065	8.88527	UNC8852133	G	A	2	0	2
UNC8852898	chr5	27416671	8.89124	UNC8852898	A	G	0	2	2
UNCHS013755	chr5	27431548	8.92979	UNCHS013755	T	C	NA	NA	NA
UNCHS013756	chr5	27433795	8.93561	UNCHS013756	C	A	0	0	2
UNCHS013757	chr5	27433795	8.93561	UNCHS013757	C	A	0	0	2
UNCHS013758	chr5	27437953	8.94638	UNCHS013758	T	C	2	2	0
UNC8853424	chr5	27452767	8.95544	UNC8853424	G	A	0	0	0
UNC8854117	chr5	27481926	8.95958	UNC8854117	C	T	0	0	0
UNC8854298	chr5	27492917	8.96114	UNC8854298	T	C	0	0	2
UNCJPD009196	chr5	27497802	8.96184	UNCJPD009196	C	T	1	1	0
JAX00577112	chr5	27518331	8.96475	JAX00577112	T	G	0	0	0
UNC8854703	chr5	27541879	8.96809	UNC8854703	A	G	2	0	0
UNC8855307	chr5	27573102	8.97253	UNC8855307	C	A	2	2	0
JAX00577132	chr5	27595819	8.97575	JAX00577132	C	T	2	0	0
UNC8856005	chr5	27609002	8.97762	UNC8856005	G	T	NA	NA	NA
UNC8856513	chr5	27635873	8.98144	UNC8856513	C	T	0	2	2
JAX00577147	chr5	27654184	8.98404	JAX00577147	A	G	0	2	0
UNC8857841	chr5	27702294	8.99087	UNC8857841	G	A	0	0	2
UNC10492366	chr6	5753635	0.657534	UNC10492366	T	C	2	2	2
JAX00137514	chr6	5794562	0.659119	JAX00137514	A	G	2	2	2
JAX00602197	chr6	5832646	0.660593	JAX00602197	T	C	0	2	0
UNC10494097	chr6	5874896	0.708281	UNC10494097	C	T	2	0	2
UNC10494469	chr6	5891843	0.723163	UNC10494469	G	T	0	0	2
JAX00137523	chr6	5894145	0.723252	JAX00137523	A	G	2	2	2
UNCJPD002503	chr6	5948261	0.736479	UNCJPD002503	A	G	0	0	0
UNCHS016429	chr6	5961906	0.767416	UNCHS016429	A	G	2	2	0
UNC10495511	chr6	5963417	0.773817	UNC10495511	T	C	2	2	0
UNCHS016430	chr6	5964798	0.779667	UNCHS016430	G	A	2	2	0
JAX00602217	chr6	5985785	0.849899	JAX00602217	C	T	2	0	0
UNC10495878	chr6	5995100	0.859517	UNC10495878	T	G	2	2	2
JAX00602234	chr6	6027881	0.980998	JAX00602234	A	G	0	2	0
UNC11153623	chr6	57262360	25.3439	UNC11153623	A	G	0	2	2
JAX00611151	chr6	57277370	25.3444	JAX00611151	T	C	2	0	0
UNC11154870	chr6	57361181	25.3473	UNC11154870	T	C	2	NA	0
UNCHS017471	chr6	57457048	25.3505	UNCHS017471	C	A	0	2	0
UNCHS017472	chr6	57459396	25.3506	UNCHS017472	T	C	1	1	1
UNC11156088	chr6	57486840	25.3515	UNC11156088	T	C	2	2	2
UNCJPD002658	chr6	57489714	25.3516	UNCJPD002658	G	T	0	0	0
JAX00141366	chr6	57542704	25.3534	JAX00141366	C	T	0	0	0
UNC11156858	chr6	57555909	25.3539	UNC11156858	C	T	0	0	2
JAX00611180	chr6	57571946	25.3544	JAX00611180	G	A	2	0	0
UNC11158057	chr6	57643152	25.3568	UNC11158057	C	A	2	0	2
JAX00611196	chr6	57703657	25.3589	JAX00611196	C	T	0	2	0
UNC11160029	chr6	57780504	25.3615	UNC11160029	G	A	2	2	0
JAX00141386	chr6	57812303	25.3631	JAX00141386	C	A	2	2	2
UNCJPD002659	chr6	57825841	25.387	UNCJPD002659	A	G	0	0	0
UNCHS017473	chr6	57835079	25.4033	UNCHS017473	G	A	NA	NA	NA
UNC11160844	chr6	57836597	25.406	UNC11160844	C	T	2	2	0
UNCHS017474	chr6	57838784	25.4099	UNCHS017474	A	G	2	2	0
JAX00141392	chr6	57876739	25.425	JAX00141392	T	C	2	0	0
JAX00611249	chr6	58132015	25.4341	JAX00611249	G	T	0	0	0
UNC11164373	chr6	58201160	25.4605	UNC11164373	A	G	2	2	2
JAX00141418	chr6	58257533	25.4829	JAX00141418	A	C	2	2	0
JAX00141420	chr6	58257871	25.483	JAX00141420	T	C	2	0	0
UNC11164825	chr6	58270497	25.488	UNC11164825	G	A	2	2	2
UNC11165469	chr6	58376219	25.5299	UNC11165469	G	A	NA	1	NA
JAX00611264	chr6	58388381	25.5347	JAX00611264	G	A	0	2	0
UNCHS017475	chr6	58477020	25.5699	UNCHS017475	G	T	2	2	0
UNC11163169	chr6	58478741	25.5705	UNC11163169	G	A	2	0	0
UNCHS017476	chr6	58479356	25.5708	UNCHS017476	A	G	2	2	0
UNC11167061	chr6	58508187	25.5766	UNC11167061	G	A	2	2	2
UNCJPD002660	chr6	58538013	25.5783	UNCJPD002660	A	G	0	0	0
UNCJPD002661	chr6	58555976	25.5794	UNCJPD002661	G	A	0	0	0
UNCJPD008829	chr6	58559850	25.5796	UNCJPD008829	G	A	NA	NA	NA
UNC11167342	chr6	58561177	25.5797	UNC11167342	T	C	2	2	2
UNCHS017477	chr6	58574087	25.5804	UNCHS017477	T	G	0	2	0
UNCHS017478	chr6	58580681	25.5808	UNCHS017478	A	G	2	0	0
JAX00611292	chr6	58599656	25.5819	JAX00611292	C	T	NA	NA	NA
JAX00611305	chr6	58693456	25.5874	JAX00611305	C	T	0	2	0
UNCHS017479	chr6	58698007	25.5877	UNCHS017479	A	G	2	2	0
UNCHS017480	chr6	58705917	25.5881	UNCHS017480	C	T	2	2	NA
UNC11168792	chr6	58734315	25.5898	UNC11168792	C	T	2	2	2
JAX00141456	chr6	58735449	25.5898	JAX00141456	T	G	2	0	0
JAX00141462	chr6	58804744	25.5939	JAX00141462	C	T	2	0	0
UNCHS017481	chr6	58837714	25.643	UNCHS017481	G	T	2	2	0
UNCHS017482	chr6	58842274	25.6498	UNCHS017482	T	C	2	2	0
JAX00611319	chr6	58846839	25.6566	JAX00611319	A	G	2	2	0
UNCHS017483	chr6	58847412	25.6566	UNCHS017483	C	T	2	2	0
UNCHS017484	chr6	58850665	25.6568	UNCHS017484	G	A	2	NA	2
backupUNC061075925	chr6	58863736	25.6576	backupUNC061075925	A	G	2	2	2
UNCHS017485	chr6	58891304	25.6821	UNCHS017485	G	A	2	2	0
JAX00611326	chr6	58894242	25.7196	JAX00611326	G	A	0	2	0
UNC11170179	chr6	58894536	25.7197	UNC11170179	C	A	2	2	2
UNCHS017486	chr6	58894536	25.7197	UNCHS017486	C	A	2	2	2
UNCHS017487	chr6	58919463	25.7211	UNCHS017487	A	C	2	2	2
UNCHS017488	chr6	58922410	25.724	UNCHS017488	C	T	2	NA	0
UNC11171688	chr6	59027757	25.7877	UNC11171688	T	C	2	2	0
JAX00611341	chr6	59064569	25.7898	JAX00611341	T	C	2	0	0
UNCJPD002663	chr6	59076204	25.7905	UNCJPD002663	C	T	0	0	0
JAX00611344	chr6	59107622	25.7923	JAX00611344	C	T	2	2	0
UNC11172956	chr6	59133651	25.7939	UNC11172956	C	A	NA	NA	NA
JAX00611348	chr6	59168373	25.7959	JAX00611348	G	A	0	NA	0
UNCJPD008059	chr6	59176320	25.7966	UNCJPD008059	G	A	0	0	0
UNC11174372	chr6	59236952	25.8021	UNC11174372	A	C	2	2	2
UNC11175253	chr6	59335860	25.811	UNC11175253	A	C	2	2	2
UNCHS017489	chr6	59349594	25.8122	UNCHS017489	A	G	2	2	0
UNCHS017490	chr6	59353254	25.8125	UNCHS017490	T	C	2	2	0
JAX00611376	chr6	59424023	25.8189	JAX00611376	C	T	2	2	2
backupJAX00611376	chr6	59424023	25.8189	backupJAX00611376	C	T	2	2	2
ICR5352	chr6	59476522	25.8552	ICR5352	G	A	0	0	0
JAX00229585	chr6	59507465	25.8766	JAX00229585	G	A	0	2	0
UNCHS017491	chr6	59522008	25.8867	UNCHS017491	G	A	2	2	0
JAX00611384	chr6	59523017	25.8873	JAX00611384	T	G	2	2	0
UNCHS017492	chr6	59524441	25.8883	UNCHS017492	T	C	0	2	2
backuprs6294371	chr6	59549949	25.8924	backuprs6294371	T	C	2	2	2
JAX00611394	chr6	59577112	25.8968	JAX00611394	T	G	2	NA	0
UNC11178601	chr6	59609118	25.9019	UNC11178601	G	A	2	1	NA
UNC11179436	chr6	59742322	25.9233	UNC11179436	G	A	1	NA	1
UNCJPD008779	chr6	59822038	25.9361	UNCJPD008779	C	T	NA	NA	NA
UNC11179719	chr6	59848110	25.9403	UNC11179719	A	G	0	0	0
UNCJPD002664	chr6	59894615	25.9478	UNCJPD002664	T	C	NA	NA	NA
UNCJPD002665	chr6	60011725	25.9666	UNCJPD002665	A	C	NA	NA	NA
JAX00611463	chr6	60174881	25.9929	JAX00611463	G	A	NA	NA	NA
UNCJPD002666	chr6	60247377	26.0045	UNCJPD002666	C	T	NA	NA	NA
UNC11181919	chr6	60255804	26.0059	UNC11181919	G	A	0	0	0
UNCHS017141	chr6	42359721	19.025	UNCHS017141	T	C	2	2	2
UNCHS017142	chr6	42363143	19.0453	UNCHS017142	A	G	2	2	0
UNCHS029561	chr10	128570951	65.7672	UNCHS029561	A	G	2	2	0
UNCHS029562	chr10	128574749	65.7746	UNCHS029562	A	G	NA	2	2
JAX00023637	chr10	128583553	65.7918	JAX00023637	T	C	0	0	0
JAX00023637q	chr10	128583553	65.7918	JAX00023637q	T	C	0	0	0
UNC5626999	chr3	80692597	30.418	UNC5626999	A	G	2	2	2
ICR5382	chr3	80757806	30.422	ICR5382	A	G	2	2	2
ICR1383	chr3	80761958	30.4223	ICR1383	T	C	0	0	0
ICR5383	chr3	80770571	30.4228	ICR5383	C	A	2	2	2
UNC5628278	chr3	80791951	30.4241	UNC5628278	C	T	2	2	0
UNCHS004589	chr2	35280593	19.5672	UNCHS004589	A	G	2	2	0
UNCHS004590	chr2	35290014	19.598	UNCHS004590	A	G	0	2	2
UNCHS034989	chr13	9333533	1.47611	UNCHS034989	G	T	0	2	0
UNCHS034990	chr13	9335976	1.47619	UNCHS034990	C	T	0	0	0
UNC23105431	chr13	93307659	42.1016	UNC23105431	A	G	2	2	0
UNCHS036761	chr13	93324072	42.1018	UNCHS036761	C	T	2	2	0
UNCHS036762	chr13	93329990	42.1019	UNCHS036762	T	C	2	2	2
UNCHS036763	chr13	93329990	42.1019	UNCHS036763	T	C	NA	NA	NA
UNCHS036764	chr13	93335072	42.102	UNCHS036764	A	G	2	2	0
JAX00366490	chr13	93341657	42.1021	JAX00366490	T	C	0	0	0
JAX00366490r	chr13	93341657	42.1021	JAX00366490r	T	C	0	0	0
JAX00366492	chr13	93349128	42.1022	JAX00366492	G	A	2	0	0
UNC23105778	chr13	93352928	42.1022	UNC23105778	G	A	2	2	2
UNCHS036765	chr13	93356309	42.1023	UNCHS036765	T	C	2	2	0
UNCHS036766	chr13	93359388	42.1023	UNCHS036766	T	C	2	2	2
UNCHS036767	chr13	93361258	42.1023	UNCHS036767	T	G	2	2	0
UNCHS036768	chr13	93364567	42.1024	UNCHS036768	T	C	2	2	2
UNCHS036769	chr13	93397700	42.1028	UNCHS036769	T	C	NA	NA	0
UNC26620499	chr16	33969430	17.7224	UNC26620499	A	C	0	0	2
UNC26620564	chr16	33975834	17.7244	UNC26620564	T	C	2	2	2
UNCHS042379	chr16	34000280	17.7324	UNCHS042379	T	C	2	2	2
UNCHS042380	chr16	34002656	17.7539	UNCHS042380	T	G	0	0	2
JAX00417664	chr16	34004081	17.7816	JAX00417664	A	G	2	2	2
UNC26621167	chr16	34010882	17.7977	UNC26621167	G	A	2	2	2
UNC26621489	chr16	34044809	17.8125	UNC26621489	G	A	2	0	0
JAX00417671	chr16	34058673	17.8186	JAX00417671	T	C	0	0	0
JAX00068167	chr16	34066167	17.829	JAX00068167	T	C	2	2	2
UNC26621772	chr16	34066340	17.8293	UNC26621772	A	G	2	2	2
JAX00068168	chr16	34067981	17.8325	JAX00068168	C	T	0	0	2
UNCHS042381	chr16	34070484	17.8374	UNCHS042381	C	T	0	0	2
JAX00417688	chr16	34072816	17.8652	JAX00417688	A	G	0	2	0
UNCHS042382	chr16	34074328	17.885	UNCHS042382	C	T	2	2	0
UNC26622094	chr16	34096021	17.9473	UNC26622094	A	G	2	2	0
JAX00068170	chr16	34101531	17.958	JAX00068170	T	C	2	2	0
UNC26622468	chr16	34125438	17.9685	UNC26622468	A	G	2	2	2
UNCHS042383	chr16	34125438	17.9685	UNCHS042383	A	G	2	2	2
UNCHS042384	chr16	34132119	17.9714	UNCHS042384	T	C	2	2	0
UNCJPD008047	chr16	34136129	17.9732	UNCJPD008047	A	G	0	0	0
UNC26622715	chr16	34137330	17.9737	UNC26622715	A	G	2	2	2
JAX00208849	chr16	34147965	17.9784	JAX00208849	C	T	0	0	0
UNC26623203	chr16	34177436	17.9913	UNC26623203	C	T	2	0	0
UNC26623708	chr16	34203883	18.0004	UNC26623708	G	T	0	0	2
UNCHS042385	chr16	34220818	18.006	UNCHS042385	T	C	2	2	0
UNC26624038	chr16	34222051	18.0064	UNC26624038	T	C	0	0	2
UNCHS042386	chr16	34224295	18.0072	UNCHS042386	C	T	0	2	2
UNCHS042387	chr16	34240499	18.0125	UNCHS042387	T	C	2	2	0
UNCHS042388	chr16	34242665	18.0132	UNCHS042388	T	G	2	2	2
JAX00068181	chr16	34259339	18.0188	JAX00068181	T	C	2	2	0
UNC26624669	chr16	34261044	18.0193	UNC26624669	A	G	2	2	2
UNCJPD006318	chr16	34290527	18.0291	UNCJPD006318	G	A	0	0	0
UNC26625191	chr16	34291647	18.0295	UNC26625191	T	C	2	2	2
UNC26625557	chr16	34318881	18.0385	UNC26625557	G	A	2	0	2
UNCHS042389	chr16	34318881	18.0385	UNCHS042389	G	A	2	0	2
UNCHS042390	chr16	34321633	18.0519	UNCHS042390	A	C	2	2	0
UNC26625797	chr16	34341742	18.1063	UNC26625797	T	C	0	2	2
UNCHS042391	chr16	34343933	18.107	UNCHS042391	C	T	0	2	2
UNCHS042392	chr16	34346346	18.1078	UNCHS042392	C	T	2	2	0
UNCHS042393	chr16	34357907	18.1117	UNCHS042393	T	C	2	2	0
UNCHS042394	chr16	34360289	18.1124	UNCHS042394	A	G	NA	0	2
UNCHS042395	chr16	34362026	18.113	UNCHS042395	C	T	2	0	2
UNCHS042396	chr16	34367751	18.1149	UNCHS042396	C	T	2	2	0
UNC26626168	chr16	34369348	18.1154	UNC26626168	T	G	0	0	0
UNCHS042397	chr16	34371643	18.1162	UNCHS042397	T	C	2	2	0
UNCHS042398	chr16	34374520	18.1172	UNCHS042398	A	G	2	2	2
UNC26626497	chr16	34389976	18.1223	UNC26626497	T	C	2	2	2
JAX00417751	chr16	34403745	18.1268	JAX00417751	C	T	2	2	2
UNCHS042399	chr16	34412142	18.1296	UNCHS042399	A	G	2	0	NA
UNCHS042400	chr16	34416825	18.1312	UNCHS042400	T	C	2	2	0
UNC26627007	chr16	34419503	18.132	UNC26627007	T	C	2	2	2
UNC26627516	chr16	34451488	18.1426	UNC26627516	T	C	2	0	2
UNCHS042401	chr16	34465168	18.1472	UNCHS042401	G	A	2	2	0
UNCHS042402	chr16	34467889	18.1481	UNCHS042402	C	T	2	0	2
UNC26627903	chr16	34473291	18.1498	UNC26627903	T	C	0	2	2
JAX00417772	chr16	34475128	18.1505	JAX00417772	A	G	2	0	0
UNC26628311	chr16	34502401	18.1595	UNC26628311	A	G	2	2	2
UNC26628530	chr16	34520947	18.1656	UNC26628530	T	C	2	2	2
UNCHS042404	chr16	34540453	18.1856	UNCHS042404	C	T	2	0	2
UNC26629091	chr16	34563480	18.2322	UNC26629091	T	G	0	0	2
UNCJPD005217	chr13	8362833	1.04484	UNCJPD005217	C	T	0	0	0
UNC22973964	chr13	83515901	37.8892	UNC22973964	A	G	1	2	2
UNC22974770	chr13	83590157	37.9097	UNC22974770	C	T	2	2	0
UNC22975439	chr13	83653984	37.9229	UNC22975439	T	C	2	2	2
JAX00364748	chr13	83654361	37.923	JAX00364748	A	C	2	2	2
JAX00364751	chr13	83661598	37.9245	JAX00364751	G	A	0	0	0
UNCHS001669	chr1	92441547	43.0357	UNCHS001669	G	A	0	0	2
UNCHS001670	chr1	92444689	43.0363	UNCHS001670	T	C	2	0	2
UNC1154516	chr1	92453126	43.038	UNC1154516	A	G	2	2	2
UNCHS001671	chr1	92454831	43.0383	UNCHS001671	G	A	2	2	0
UNCHS001672	chr1	92460177	43.0394	UNCHS001672	A	G	2	0	2
JAX00259361	chr1	92469981	43.0414	JAX00259361	T	C	2	2	2
UNC1154786	chr1	92473452	43.0421	UNC1154786	T	C	2	2	2
UNCHS023887	chr8	94443638	40.1557	UNCHS023887	T	C	2	0	2
UNCHS023888	chr8	94446324	40.1567	UNCHS023888	G	A	0	0	2
UNC15285767	chr8	94452847	40.1593	UNC15285767	A	C	1	1	1
JAX00677079	chr8	94477421	40.1691	JAX00677079	G	A	0	NA	0
JAX00677081	chr8	94479237	40.1698	JAX00677081	G	A	0	0	2
JAX00164996	chr8	94498275	40.1774	JAX00164996	G	A	0	0	2
UNC15286183	chr8	94503318	40.1794	UNC15286183	A	G	2	0	0
UNCJPD008465	chr13	11934208	2.61124	UNCJPD008465	A	G	0	0	0
UNCJPD005229	chr13	11934244	2.61125	UNCJPD005229	G	A	2	2	2
UNCHS035053	chr13	11935522	2.61163	UNCHS035053	C	T	NA	NA	NA
UNCHS035054	chr13	11937705	2.61227	UNCHS035054	G	A	NA	NA	NA
UNC23496766	chr13	119337365	63.5905	UNC23496766	T	C	2	0	0
UNC24941679	chr13	119343902	63.5909	UNC24941679	C	T	2	2	2
UNC23496940	chr13	119353515	63.5915	UNC23496940	T	C	2	0	0
UNC23497051	chr13	119360624	63.592	UNC23497051	A	G	2	2	0
UNC23497196	chr13	119371577	63.5925	UNC23497196	C	T	2	0	0
UNC23497410	chr13	119384580	63.5925	UNC23497410	G	A	2	2	0
UNCHS037291	chr13	119389353	63.5925	UNCHS037291	A	G	0	2	0
UNCHS037292	chr13	119392077	63.5925	UNCHS037292	T	C	2	2	2
backupUNC130220739	chr13	119392941	63.5925	backupUNC130220739	C	T	0	2	2
UNC23497582	chr13	119394450	63.5925	UNC23497582	T	G	0	0	0
NNT001	chr13	119404599	63.5925	NNT001	C	T	0	0	0
NNT002	chr13	119404599	63.5925	NNT002	C	T	0	0	0
UNC23497770	chr13	119405929	63.5925	UNC23497770	G	A	0	2	0
UNCJPD008698	chr7	97796263	44.8212	UNCJPD008698	T	G	NA	NA	NA
UNCJPD003220	chr7	97796610	44.8212	UNCJPD003220	G	T	2	0	0
UNCHS020753	chr7	97806532	44.8231	UNCHS020753	G	A	0	0	2
UNCHS020754	chr7	97810852	44.8239	UNCHS020754	G	A	2	2	2
UNCHS020755	chr7	97826131	44.8267	UNCHS020755	T	C	0	0	2
UNCHS020756	chr7	97829471	44.8273	UNCHS020756	T	C	2	2	2
JAX00154682	chr7	97841032	44.8295	JAX00154682	G	A	0	0	2
UNC13446495	chr7	97841662	44.8296	UNC13446495	C	T	0	0	2
UNCHS020757	chr7	97852853	44.8317	UNCHS020757	T	C	0	0	0
UNCHS020758	chr7	97855441	44.8321	UNCHS020758	G	A	2	2	0
JAX00648206	chr7	97867896	44.8345	JAX00648206	T	C	2	0	0
UNC13446795	chr7	97879330	44.8366	UNC13446795	T	G	2	2	2
UNCHS020760	chr7	97886057	44.8378	UNCHS020760	A	G	0	2	2
UNC4436143	chr2	166584107	77.4541	UNC4436143	A	G	2	2	2
UNC4436339	chr2	166595972	77.4815	UNC4436339	A	G	0	2	2
UNCHS007727	chr2	166604717	77.5063	UNCHS007727	T	C	2	2	2
UNCHS007728	chr2	166607785	77.5151	UNCHS007728	T	C	2	1	0
JAX00102792	chr2	166616342	77.5394	JAX00102792	T	C	2	2	2
UNC4436854	chr2	166622825	77.5493	UNC4436854	T	C	2	0	2
UNCHS007729	chr2	166638763	77.5596	UNCHS007729	A	G	2	2	0
UNCHS007730	chr2	166641753	77.5598	UNCHS007730	A	G	2	0	2
UNC4437233	chr2	166645031	77.5599	UNC4437233	C	T	0	0	0
UNC4437670	chr2	166668458	77.5611	UNC4437670	G	A	0	2	2
UNC4437868	chr2	166680638	77.5617	UNC4437868	C	T	0	0	0
UNCHS007731	chr2	166694541	77.5624	UNCHS007731	T	C	2	0	2
UNCHS007732	chr2	166699601	77.5627	UNCHS007732	G	A	2	2	0
UNCHS014953	chr5	88573913	36.1711	UNCHS014953	A	G	2	2	0
UNCHS014954	chr5	88578510	36.1726	UNCHS014954	C	T	2	2	0
JAX00227130	chr5	88614413	36.1844	JAX00227130	G	A	0	2	0
UNC16810256	chr9	86773995	41.2982	UNC16810256	A	G	0	2	2
UNCHS026537	chr9	86798801	41.3095	UNCHS026537	T	C	2	2	2
UNCHS026539	chr9	86801738	41.3108	UNCHS026539	T	G	2	0	2
UNCHS026538	chr9	86802286	41.3111	UNCHS026538	T	C	2	0	2
UNCHS026540	chr9	86804513	41.3121	UNCHS026540	T	C	2	2	2
UNC16810763	chr9	86816288	41.3174	UNC16810763	T	C	0	2	2
UNCHS026541	chr9	86831969	41.3245	UNCHS026541	A	G	0	0	2
UNCHS026542	chr9	86834501	41.3256	UNCHS026542	C	A	2	2	2
UNC16811129	chr9	86836606	41.3266	UNC16811129	A	G	0	0	2
UNC16811575	chr9	86867506	41.3406	UNC16811575	T	C	2	0	0
JAX00700939	chr9	86868681	41.3411	JAX00700939	A	G	2	0	0
UNC20248756	chr11	100898053	55.6216	UNC20248756	A	G	2	0	2
UNC20249127	chr11	100929024	55.6889	UNC20249127	C	A	2	2	2
UNCHS032051	chr11	100932498	55.7005	UNCHS032051	G	A	2	2	2
UNCHS032052	chr11	100935482	55.7076	UNCHS032052	C	T	2	2	0
cr28snv126	chr7	7528041	1.72419	cr28snv126	G	T	0	0	0
UNCJPD003152	chr7	75129391	35.7709	UNCJPD003152	T	G	0	0	0
JAX00152984	chr7	75150385	35.7833	JAX00152984	C	T	2	2	0
UNCHS020339	chr7	75154693	35.7859	UNCHS020339	C	T	2	2	0
UNCHS020340	chr7	75157537	35.7876	UNCHS020340	A	G	2	2	0
UNC13151113	chr7	75224229	35.827	UNC13151113	G	A	0	0	2
UNC13152106	chr7	75273580	35.9026	UNC13152106	T	C	2	2	0
UNC27718688	chr17	26952566	9.6288	UNC27718688	C	T	0	0	0
UNC27718736	chr17	26964749	9.63273	UNC27718736	A	G	2	2	2
UNCHS042709	chr16	45712676	24.8976	UNCHS042709	T	C	0	0	2
UNCHS042710	chr16	45714824	24.9094	UNCHS042710	C	T	0	0	0
JAX00419519	chr16	45721322	24.9451	JAX00419519	T	C	0	2	0
UNC17199537	chr9	116086498	59.9035	UNC17199537	G	A	2	0	0
UNC17200051	chr9	116118738	59.9931	UNC17200051	G	A	0	0	2
UNC17200221	chr9	116132966	60.0391	UNC17200221	T	C	0	2	2
JAX00706762	chr9	116136242	60.0454	JAX00706762	G	A	0	0	0
UNC17200487	chr9	116150069	60.0718	UNC17200487	T	C	2	2	2
JAX00706763	chr9	116160110	60.0909	JAX00706763	T	C	0	0	2
JAX00706768	chr9	116163276	60.097	JAX00706768	T	C	0	2	2
UNC17200783	chr9	116167544	60.1057	UNC17200783	T	C	0	0	2
UNCHS027255	chr9	116171470	60.1249	UNCHS027255	G	T	0	2	2
UNCHS027256	chr9	116174351	60.1581	UNCHS027256	C	A	2	2	0
UNCHS011102	chr4	43558140	18.8055	UNCHS011102	T	G	2	2	0
UNC7136572	chr4	43560795	18.8058	UNC7136572	T	G	0	0	0
JAX00293727	chr10	80011672	33.6765	JAX00293727	T	C	0	0	2
UNCHS039604	chr15	8190039	1.59727	UNCHS039604	T	C	2	2	0
JAX00407292r	chr15	81878958	32.4365	JAX00407292r	C	T	2	0	0
UNC25977814	chr15	81890794	32.4369	UNC25977814	A	G	2	2	2
UNCHS022843	chr8	46473440	20.4262	UNCHS022843	G	A	0	0	2
UNC14658207	chr8	46474399	20.4266	UNC14658207	G	T	0	0	2
UNCHS022844	chr8	46476433	20.4275	UNCHS022844	A	G	2	2	2
UNCHS022846	chr8	46515681	20.445	UNCHS022846	A	G	0	0	2
UNC14658746	chr8	46525717	20.4494	UNC14658746	T	C	2	1	2
JAX00199742	chr12	8024515	1.43209	JAX00199742	G	T	2	2	0
UNC21474513	chr12	80174134	33.2163	UNC21474513	T	C	2	0	0
UNC21474779	chr12	80190240	33.2221	UNC21474779	T	G	NA	0	0
JAX00339423	chr12	80197431	33.2247	JAX00339423	G	A	NA	0	0
JAX00339423q	chr12	80197431	33.2247	JAX00339423q	G	A	NA	0	0
JAX00339426	chr12	80212887	33.2302	JAX00339426	G	A	0	0	0
UNC21475154	chr12	80216055	33.2314	UNC21475154	G	A	0	0	0
JAX00339433	chr12	80237314	33.239	JAX00339433	A	C	2	0	0
UNCHS034088	chr12	80249787	33.2435	UNCHS034088	G	A	2	0	0
UNC21475915	chr12	80256993	33.246	UNC21475915	A	C	2	2	0
UNCHS035069	chr13	12328953	2.79758	UNCHS035069	C	T	2	2	0
UNCHS035070	chr13	12332020	2.79809	UNCHS035070	G	T	NA	NA	NA
UNC14334524	chr8	24982029	8.70683	UNC14334524	G	A	0	0	2
UNC2196967	chr1	171251445	73.4123	UNC2196967	G	A	0	2	0
JAX00276079	chr1	171251921	73.4123	JAX00276079	G	A	0	0	0
UNC30801779	chrX	48480441	20.3116	UNC30801779	A	C	0	0	0
UNCHS048569	chrX	48484074	20.3128	UNCHS048569	C	T	0	2	0
UNCHS048570	chrX	48487320	20.3138	UNCHS048570	T	C	2	2	0
UNCHS048571	chrX	48495097	20.3164	UNCHS048571	T	C	2	2	2
UNCHS048572	chrX	48504634	20.3196	UNCHS048572	T	C	2	2	0
UNCHS004465	chr2	32630606	18.342	UNCHS004465	T	C	2	2	0
UNCHS012191	chr4	101427830	41.4793	UNCHS012191	C	T	2	2	2
UNCHS012192	chr4	101430806	41.4876	UNCHS012192	T	C	2	2	0
UNCHS012193	chr4	101441856	41.5444	UNCHS012193	C	T	2	0	2
UNCHS012194	chr4	101445322	41.5458	UNCHS012194	T	C	2	2	2
UNC7851708	chr4	101456248	41.5502	UNC7851708	T	C	2	0	2
UNCHS034735	chr12	112661431	58.3885	UNCHS034735	G	A	0	0	2
UNCHS034736	chr12	112664064	58.3891	UNCHS034736	A	G	2	0	2
UNC27528137	chr17	7192995	2.16427	UNC27528137	C	T	2	2	2
UNCHS043597	chr17	7199300	2.16504	UNCHS043597	C	T	2	2	0
UNCHS043598	chr17	7202555	2.16544	UNCHS043598	T	C	2	2	2
UNC27528538	chr17	7232724	2.16914	UNC27528538	A	C	0	0	0
UNC28301645	chr17	71869120	38.1022	UNC28301645	C	T	0	0	2
UNC28301948	chr17	71884337	38.1037	UNC28301948	T	C	2	0	0
UNCHS044883	chr17	71897759	38.105	UNCHS044883	G	A	2	2	0
JAX00078020	chr17	71919716	38.1071	JAX00078020	T	C	2	2	2
JAX00078021	chr17	71923686	38.1075	JAX00078021	T	G	2	2	2
UNC28302777	chr17	71927309	38.1079	UNC28302777	G	A	0	2	2
UNC28304116	chr17	71994124	38.1144	UNC28304116	G	A	0	2	0
UNCHS044885	chr17	72007635	38.1158	UNCHS044885	C	A	0	2	0
UNCHS044886	chr17	72010164	38.116	UNCHS044886	A	G	2	NA	0
UNC28304875	chr17	72033772	38.1185	UNC28304875	G	T	0	2	2
UNC28305162	chr17	72049499	38.1737	UNC28305162	C	T	0	2	0
UNC28305214	chr17	72052796	38.1856	UNC28305214	G	A	2	2	0
UNC28305258	chr17	72058428	38.2097	UNC28305258	G	T	2	2	2
UNC28305354	chr17	72062766	38.2461	UNC28305354	G	A	0	0	0
UNC28305431	chr17	72066663	38.2787	UNC28305431	T	C	0	2	2
UNC28305526	chr17	72071111	38.316	UNC28305526	T	C	0	0	0
UNCHS044887	chr17	72075007	38.3486	UNCHS044887	G	A	0	0	0
UNCJPD008247	chr17	72076180	38.3584	UNCJPD008247	G	A	0	0	0
UNC28305648	chr17	72077930	38.3731	UNC28305648	C	T	0	0	2
UNCHS044888	chr17	72078308	38.3763	UNCHS044888	G	A	2	2	2
UNC28305752	chr17	72083515	38.4058	UNC28305752	C	T	2	0	2
UNC28305838	chr17	72088086	38.4211	UNC28305838	T	C	2	2	2
UNC28305929	chr17	72092791	38.4387	UNC28305929	A	G	2	2	0
UNCHS044890	chr17	72093758	38.4452	UNCHS044890	C	T	2	2	0
UNC28305996	chr17	72096965	38.467	UNC28305996	C	T	2	0	0
UNCJPD006721	chr17	72099307	38.4828	UNCJPD006721	C	T	0	0	0
UNC28306090	chr17	72103865	38.4894	UNC28306090	G	A	0	0	0
UNC28306142	chr17	72106834	38.491	UNC28306142	C	T	0	0	0
UNC28306228	chr17	72113322	38.4943	UNC28306228	G	A	2	2	0
UNC28306314	chr17	72118588	38.499	UNC28306314	C	T	2	0	0
UNC28306355	chr17	72122262	38.5336	UNC28306355	T	G	2	2	0
UNC28306429	chr17	72126542	38.5738	UNC28306429	A	G	2	2	0
UNC28306539	chr17	72133912	38.6048	UNC28306539	T	G	2	2	0
UNC28306620	chr17	72137412	38.6155	UNC28306620	C	T	2	2	0
UNC28306793	chr17	72148186	38.6329	UNC28306793	A	C	2	2	0
UNC28306904	chr17	72153073	38.6364	UNC28306904	A	G	2	2	0
UNC28306988	chr17	72158160	38.6463	UNC28306988	A	G	2	2	0
UNCHS044891	chr17	72164439	38.6686	UNCHS044891	T	G	2	2	0
UNC28307062	chr17	72165350	38.6719	UNC28307062	C	T	0	0	0
UNC28307065	chr17	72166088	38.6746	UNC28307065	G	T	2	0	0
UNCHS044892	chr17	72166972	38.6778	UNCHS044892	A	G	2	2	0
UNC28307122	chr17	72171436	38.6941	UNC28307122	G	A	0	0	0
UNCHS044894	chr17	72174805	38.7063	UNCHS044894	G	T	2	2	0
JAX00445774	chr17	72199790	38.7784	JAX00445774	C	T	0	0	0
UNC28307609	chr17	72206807	38.7793	UNC28307609	G	A	0	0	2
JAX00445784	chr17	72226340	38.782	JAX00445784	T	C	0	0	0
UNCHS044895	chr17	72237939	38.7836	UNCHS044895	A	G	2	2	0
JAX00445793	chr17	72239562	38.7838	JAX00445793	G	T	0	0	0
UNC28308253	chr17	72240892	38.784	UNC28308253	A	G	2	2	0
UNCHS044896	chr17	72240892	38.784	UNCHS044896	A	G	2	2	0
JAX00445816	chr17	72283892	38.79	JAX00445816	G	A	0	2	0
JAX00445822	chr17	72290706	38.7909	JAX00445822	T	C	0	0	0
JAX00445823	chr17	72291848	38.791	JAX00445823	G	A	0	0	2
UNC28309302	chr17	72302824	38.7926	UNC28309302	G	A	0	2	2
UNC28309887	chr17	72347520	38.7987	UNC28309887	T	C	0	2	0
JAX00445870	chr17	72383716	38.8037	JAX00445870	G	A	2	0	0
UNC28310569	chr17	72384308	38.8038	UNC28310569	T	C	2	2	2
UNCHS044897	chr17	72387951	38.8043	UNCHS044897	C	A	0	2	2
UNCHS044898	chr17	72396676	38.8055	UNCHS044898	C	T	2	0	2
UNCHS044899	chr17	72417002	38.8083	UNCHS044899	G	T	2	2	2
UNCHS044900	chr17	72419151	38.8086	UNCHS044900	A	G	2	0	2
UNC28311344	chr17	72430017	38.8101	UNC28311344	C	T	2	0	2
UNCJPD006722	chr17	72431110	38.8103	UNCJPD006722	T	C	0	0	0
JAX00445902	chr17	72440270	38.8115	JAX00445902	C	T	2	0	0
UNCHS044901	chr17	72473988	38.8162	UNCHS044901	G	A	0	2	0
UNC28312278	chr17	72508398	38.8209	UNC28312278	A	G	2	0	2
UNC28312923	chr17	72546198	38.8261	UNC28312923	A	G	2	2	0
JAX00445954	chr17	72580079	38.8308	JAX00445954	A	G	2	2	0
UNCHS027477	chr10	9046651	0.242492	UNCHS027477	A	G	2	0	0
UNCJPD004125	chr10	9047051	0.242525	UNCJPD004125	A	G	0	0	0
UNCHS027478	chr10	9053339	0.243048	UNCHS027478	A	C	2	2	0
UNC17392185	chr10	9072536	0.244645	UNC17392185	A	G	2	2	0
UNCHS027479	chr10	9091867	0.246253	UNCHS027479	C	T	0	0	0
UNCHS027480	chr10	9094123	0.24644	UNCHS027480	T	C	2	2	2
UNCHS029045	chr10	89883533	38.494	UNCHS029045	C	T	2	2	0
UNCHS029046	chr10	89886143	38.4942	UNCHS029046	A	G	2	2	2
UNC18405405	chr10	89934800	38.4988	UNC18405405	G	A	0	0	2
UNCJPD004368	chr10	89958012	38.5013	UNCJPD004368	T	C	0	0	0
UNC18405679	chr10	89968873	38.5025	UNC18405679	G	T	0	0	0
JAX00295583	chr10	90004668	38.5064	JAX00295583	G	A	2	2	0
UNC18407043	chr10	90038090	38.5101	UNC18407043	A	G	0	0	2
JAX00295588	chr10	90040331	38.5104	JAX00295588	T	G	2	0	0
UNC18407673	chr10	90067702	38.5134	UNC18407673	A	G	2	2	2
UNC18408268	chr10	90097258	38.5166	UNC18408268	G	A	0	NA	0
UNCJPD004369	chr10	90137276	38.521	UNCJPD004369	T	C	0	0	0
UNC18409191	chr10	90143818	38.5217	UNC18409191	C	T	0	0	2
UNC18410059	chr10	90208784	38.5289	UNC18410059	T	C	0	2	0
JAX00295633	chr10	90213244	38.5294	JAX00295633	C	T	0	0	0
JAX00295635	chr10	90213521	38.5294	JAX00295635	G	T	0	0	2
UNC18410315	chr10	90226667	38.5308	UNC18410315	A	G	0	0	2
UNC18411040	chr10	90279466	38.5366	UNC18411040	G	A	2	0	0
UNC18411753	chr10	90316612	38.5407	UNC18411753	A	G	0	0	0
UNC18412493	chr10	90369680	38.5466	UNC18412493	C	T	NA	NA	NA
UNCHS029047	chr10	90373234	38.5574	UNCHS029047	T	G	2	2	2
UNCHS029050	chr10	90382023	38.6082	UNCHS029050	T	C	1	0	2
UNCHS029051	chr10	90386529	38.6087	UNCHS029051	C	T	2	2	2
UNC18412806	chr10	90387786	38.6088	UNC18412806	A	G	0	2	2
UNCHS029052	chr10	90389823	38.6091	UNCHS029052	C	T	0	0	0
UNC18413915	chr10	90454344	38.6161	UNC18413915	C	T	0	0	0
JAX00295693	chr10	90457330	38.6165	JAX00295693	G	A	2	0	0
UNCHS029053	chr10	90461590	38.6169	UNCHS029053	T	C	2	0	2
UNCHS029054	chr10	90464235	38.6172	UNCHS029054	A	G	2	2	NA
UNC18414391	chr10	90492341	38.6203	UNC18414391	G	A	2	2	2
UNC18415005	chr10	90532865	38.6284	UNC18415005	C	T	0	0	2
UNCHS029056	chr10	90546120	38.638	UNCHS029056	C	T	2	2	0
UNC18415706	chr10	90574923	38.6824	UNC18415706	G	T	0	0	2
JAX00295722	chr10	90599566	38.7088	JAX00295722	G	T	0	0	0
UNC18416067	chr10	90606662	38.7109	UNC18416067	C	T	2	0	0
UNCHS029057	chr10	90616113	38.7138	UNCHS029057	G	A	2	2	0
UNCHS029058	chr10	90618620	38.7145	UNCHS029058	G	A	0	0	0
UNC18416724	chr10	90647941	38.7234	UNC18416724	T	C	0	2	0
UNCHS029059	chr10	90689542	38.7576	UNCHS029059	G	A	0	2	0
UNCHS029060	chr10	90693481	38.7706	UNCHS029060	G	A	2	2	0
UNCHS029061	chr10	90705149	38.8009	UNCHS029061	A	G	2	2	0
JAX00295742	chr10	90706164	38.8012	JAX00295742	G	A	0	2	0
UNCHS029062	chr10	90708211	38.8018	UNCHS029062	G	A	NA	NA	0
UNC18417657	chr10	90711815	38.8029	UNC18417657	T	C	0	0	2
UNC18418167	chr10	90740607	38.8116	UNC18418167	G	A	2	0	2
UNC18418623	chr10	90773565	38.8215	UNC18418623	T	C	2	2	2
JAX00295765	chr10	90814056	38.8321	JAX00295765	A	G	2	2	2
UNCHS029063	chr10	90816165	38.8323	UNCHS029063	G	T	0	2	2
UNC18419314	chr10	90823262	38.8329	UNC18419314	C	T	0	0	0
UNCHS029064	chr10	90826918	38.8333	UNCHS029064	T	G	2	0	2
UNC18419653	chr10	90856005	38.8361	UNC18419653	A	G	0	0	0
UNCHS029065	chr10	90872404	38.8376	UNCHS029065	A	G	2	0	2
UNCHS029066	chr10	90876112	38.838	UNCHS029066	A	G	2	2	0
UNC18420411	chr10	90906409	38.8409	UNC18420411	G	T	0	0	2
UNC18421092	chr10	90950850	38.8451	UNC18421092	C	T	2	0	0
UNCHS029067	chr10	90961541	38.8584	UNCHS029067	A	G	0	NA	2
UNCHS029068	chr10	90964455	38.8642	UNCHS029068	G	T	2	2	0
JAX00206283	chr15	9584712	1.8673	JAX00206283	C	T	2	2	0
UNCHS039619	chr15	9593478	1.86771	UNCHS039619	T	C	2	2	2
JAX00410632	chr15	95798889	46.3384	JAX00410632	C	T	0	0	0
UNCHS041381	chr15	95804294	46.3601	UNCHS041381	T	G	2	2	2
UNC26165335	chr15	95806870	46.3705	UNC26165335	T	C	0	2	0
UNCHS041382	chr15	95806870	46.3705	UNCHS041382	T	C	0	2	0
JAX00410646	chr15	95817167	46.3929	JAX00410646	G	A	0	0	2
UNC26165612	chr15	95829800	46.4343	UNC26165612	T	C	2	2	0
UNC26165826	chr15	95841949	46.4593	UNC26165826	A	G	0	0	0
JAX00410663	chr15	95844839	46.46	JAX00410663	G	T	2	0	0
UNC26166295	chr15	95871014	46.4665	UNC26166295	A	G	2	2	0
UNC26166710	chr15	95897918	46.4731	UNC26166710	C	T	0	0	2
UNC26166923	chr15	95908488	46.5007	UNC26166923	A	G	0	1	0
UNC26167652	chr15	95939857	46.6221	UNC26167652	C	T	0	2	0
UNC26167715	chr15	95943692	46.6978	UNC26167715	G	A	0	2	0
UNC26168118	chr15	95972779	46.8499	UNC26168118	A	G	2	2	2
JAX00106222	chr3	36474653	13.3414	JAX00106222	A	G	0	0	0
JAX00150758	chr7	44913139	19.8702	JAX00150758	G	A	2	2	2
UNC12724494	chr7	44923208	19.8729	UNC12724494	G	A	0	2	0
UNCHS020455	chr7	81460577	38.2675	UNCHS020455	C	T	0	0	0
UNCHS020456	chr7	81463139	38.2695	UNCHS020456	A	G	2	2	0
UNC13229492	chr7	81468010	38.2862	UNC13229492	G	A	0	0	2
UNCHS020457	chr7	81482868	38.3649	UNCHS020457	G	T	NA	NA	0
UNCHS020459	chr7	81490795	38.421	UNCHS020459	C	T	0	0	0
UNC13229802	chr7	81491493	38.4259	UNC13229802	T	G	0	0	0
UNCHS028854	chr10	80710310	33.8383	UNCHS028854	T	C	2	2	0
UNCHS028855	chr10	80718162	33.8387	UNCHS028855	A	G	2	2	2
UNC18302372	chr10	80719496	33.8388	UNC18302372	T	C	2	2	2
UNCHS028856	chr10	80722600	33.839	UNCHS028856	A	G	2	2	0
UNCHS028857	chr10	80728429	33.8393	UNCHS028857	T	C	2	2	0
UNCHS028858	chr10	80732425	33.8396	UNCHS028858	T	C	NA	1	NA
UNCHS042259	chr16	31296932	16.2634	UNCHS042259	G	A	2	2	2
UNC26590160	chr16	31299550	16.2649	UNC26590160	G	A	2	0	2
UNCHS042260	chr16	31300071	16.2652	UNCHS042260	A	G	2	0	2
ICR943	chr18	3872500	0.0411818	ICR943	G	A	0	0	0
ICR4943	chr18	3901386	0.0425452	ICR4943	C	T	0	0	0
UNCHS045309	chr18	3928623	0.0438308	UNCHS045309	A	G	2	2	0
ICR944	chr18	3931315	0.0439578	ICR944	T	G	0	0	0
UNCHS045310	chr18	3931406	0.0439621	UNCHS045310	T	C	2	2	0
backuprs30253046	chr18	38612202	15.4101	backuprs30253046	A	G	2	2	0
UNC29074704	chr18	38622169	15.4225	UNC29074704	C	T	0	2	0
UNC29074972	chr18	38638268	15.4413	UNC29074972	G	A	0	0	NA
UNC29075354	chr18	38653114	15.4439	UNC29075354	T	C	0	2	0
UNC29075466	chr18	38658323	15.4448	UNC29075466	T	C	0	0	0
UNC29075653	chr18	38670080	15.4488	UNC29075653	A	G	2	2	0
UNCHS046005	chr18	38690281	15.5049	UNCHS046005	C	T	0	2	0
UNCHS046006	chr18	38692984	15.5435	UNCHS046006	A	C	2	0	0
UNC29076077	chr18	38693059	15.5446	UNC29076077	T	C	2	2	0
UNC29076121	chr18	38695300	15.572	UNC29076121	A	G	2	0	0
UNCJPD006899	chr18	38710594	15.5747	UNCJPD006899	C	T	0	0	0
UNC29076388	chr18	38713736	15.5752	UNC29076388	T	G	0	NA	0
UNC29076610	chr18	38725490	15.59	UNC29076610	T	C	2	2	0
sanger1980	chr18	38730237	15.6154	sanger1980	A	C	2	1	0
sanger1980q	chr18	38730237	15.6154	sanger1980q	A	C	NA	NA	NA
UNCHS046007	chr18	38733088	15.6363	UNCHS046007	T	C	2	2	0
UNCHS046008	chr18	38736066	15.6581	UNCHS046008	A	G	2	2	0
UNC29076905	chr18	38745004	15.7167	UNC29076905	A	G	2	2	0
UNC29077021	chr18	38753441	15.7631	UNC29077021	A	G	0	0	0
UNC29077100	chr18	38759653	15.7642	UNC29077100	C	T	2	0	0
UNCHS046009	chr18	38767614	15.7656	UNCHS046009	A	G	2	2	0
UNCHS046010	chr18	38774403	15.7668	UNCHS046010	G	A	0	0	0
UNC29077348	chr18	38779113	15.7677	UNC29077348	A	G	0	0	0
UNC29077485	chr18	38789376	15.7695	UNC29077485	A	G	2	2	0
UNC29077660	chr18	38804633	15.7722	UNC29077660	A	G	2	2	2
UNC29077797	chr18	38818442	15.7747	UNC29077797	A	C	0	0	2
UNCHS046011	chr18	38818662	15.7747	UNCHS046011	T	G	2	2	0
UNCHS046012	chr18	38820830	15.7751	UNCHS046012	T	C	2	2	2
UNC29077947	chr18	38832468	15.7772	UNC29077947	G	A	0	0	0
UNC29078061	chr18	38845779	15.7795	UNC29078061	C	T	0	2	0
UNCHS046013	chr18	38845893	15.7796	UNCHS046013	A	C	2	2	0
UNCHS046014	chr18	38848386	15.78	UNCHS046014	C	T	2	2	0
UNC29078200	chr18	38857073	15.7815	UNC29078200	G	T	2	2	0
UNCHS046015	chr18	38863439	15.7827	UNCHS046015	C	A	2	2	0
UNCHS046016	chr18	38865900	15.7831	UNCHS046016	T	C	2	2	0
JAX00456747	chr18	38866314	15.7832	JAX00456747	C	A	2	0	0
UNC29078380	chr18	38871698	15.7841	UNC29078380	G	A	0	0	0
UNC29078673	chr18	38886961	15.7869	UNC29078673	G	A	2	2	2
UNC29078895	chr18	38898122	15.8055	UNC29078895	A	G	2	0	0
UNC29079065	chr18	38905811	15.8187	UNC29079065	G	A	0	0	0
UNCHS046017	chr18	38911434	15.8283	UNCHS046017	A	G	2	2	0
UNCHS046018	chr18	38913702	15.8322	UNCHS046018	T	G	2	2	2
UNC29079262	chr18	38920231	15.8432	UNC29079262	G	A	2	2	0
UNC29079495	chr18	38934898	15.8571	UNC29079495	G	A	0	0	2
UNC29079690	chr18	38946416	15.8628	UNC29079690	G	A	0	2	0
UNC29079960	chr18	38958557	15.8688	UNC29079960	A	C	2	2	2
UNCHS046019	chr18	38962639	15.8967	UNCHS046019	G	A	0	NA	0
UNCHS046020	chr18	38964913	15.9489	UNCHS046020	C	A	0	0	2
UNC29080241	chr18	38975190	15.9786	UNC29080241	A	C	2	0	0
UNC29080413	chr18	38987852	16.022	UNC29080413	A	G	0	2	0
UNCHS046021	chr18	38988071	16.0231	UNCHS046021	T	C	0	2	0
UNCHS046023	chr18	38999344	16.0783	UNCHS046023	T	C	2	2	0
UNCHS046024	chr18	39001981	16.0912	UNCHS046024	C	T	2	2	2
JAX00456808	chr18	39005320	16.0944	JAX00456808	G	T	2	2	0
UNCHS046025	chr18	39006458	16.0945	UNCHS046025	C	T	0	2	0
UNCHS046026	chr18	39010369	16.095	UNCHS046026	T	C	2	2	0
UNCHS046027	chr18	39092243	16.105	UNCHS046027	C	A	NA	2	0
UNCHS046028	chr18	39095577	16.1054	UNCHS046028	C	T	0	2	0
JAX00456839	chr18	39097549	16.1056	JAX00456839	C	T	0	0	0
UNCHS046030	chr18	39106323	16.1067	UNCHS046030	G	A	2	0	0
JAX00456849	chr18	39127204	16.1092	JAX00456849	T	G	0	0	0
UNCHS046031	chr18	39129728	16.1096	UNCHS046031	C	T	0	NA	0
UNCHS046032	chr18	39132810	16.1099	UNCHS046032	T	C	2	2	0
UNC29082687	chr18	39145847	16.1115	UNC29082687	C	T	0	0	0
JAX00456857	chr18	39153015	16.1124	JAX00456857	G	T	2	2	0
UNC29082923	chr18	39167322	16.1141	UNC29082923	T	C	NA	NA	NA
UNCHS046034	chr18	39174349	16.115	UNCHS046034	T	G	0	0	0
UNCHS046035	chr18	39192689	16.1172	UNCHS046035	C	A	NA	2	0
JAX00456885	chr18	39265618	16.1261	JAX00456885	A	G	0	0	0
JAX00456885q	chr18	39265618	16.1261	JAX00456885q	A	G	0	0	0
UNC29084399	chr18	39279015	16.1278	UNC29084399	C	T	2	0	0
UNCJPD006900	chr18	39316263	16.1323	UNCJPD006900	G	A	0	0	0
JAX00456909	chr18	39337917	16.135	JAX00456909	G	A	0	0	0
UNC29085179	chr18	39340152	16.1352	UNC29085179	T	C	0	0	2
JAX00456916	chr18	39366188	16.1384	JAX00456916	C	T	0	2	0
UNC1787544	chr1	139457636	57.8928	UNC1787544	C	A	0	2	2
JAX00269145	chr1	139458156	57.8929	JAX00269145	T	C	0	2	2
JAX00269145r	chr1	139458156	57.8929	JAX00269145r	T	C	0	2	2
backupJAX00269153	chr1	139478830	57.8938	backupJAX00269153	T	C	2	2	0
JAX00269155	chr1	139481605	57.894	JAX00269155	G	T	2	0	0
JAX00020105	chr10	81217266	33.9901	JAX00020105	G	A	2	0	0
JAX00149388	chr7	24989448	5.12459	JAX00149388	G	T	2	0	0
UNC12509679	chr7	24995752	5.12722	UNC12509679	T	C	2	2	0
UNCJPD008561	chr6	11387908	3.30934	UNCJPD008561	G	A	0	0	0
JAX00622744	chr6	113750483	49.3315	JAX00622744	G	A	2	0	0
UNC11888021	chr6	113754963	49.3316	UNC11888021	G	A	0	0	2
UNCHS018619	chr6	113763099	49.332	UNCHS018619	T	C	2	2	0
UNCHS018620	chr6	113765797	49.3395	UNCHS018620	C	A	0	0	0
UNC11888607	chr6	113800060	49.3937	UNC11888607	A	G	2	2	2
UNC11889019	chr6	113825169	49.3948	UNC11889019	G	A	2	2	0
UNCHS018621	chr6	113833765	49.3951	UNCHS018621	C	T	0	2	0
UNCHS018622	chr6	113836923	49.3952	UNCHS018622	C	A	2	2	0
UNCJPD002827	chr6	113855041	49.396	UNCJPD002827	C	T	NA	NA	NA
UNC11889501	chr6	113860030	49.3962	UNC11889501	A	G	2	2	0
UNCHS018624	chr6	113890723	49.3974	UNCHS018624	G	A	0	0	0
UNC11889912	chr6	113892242	49.3975	UNC11889912	G	A	2	0	0
UNC11890196	chr6	113916112	49.4058	UNC11890196	A	C	2	2	2
UNCHS018625	chr6	113922143	49.4264	UNCHS018625	T	C	2	2	2
UNCHS018626	chr6	113928582	49.4811	UNCHS018626	T	G	2	2	0
UNC11890347	chr6	113929808	49.4957	UNC11890347	C	T	2	2	0
UNCHS018627	chr6	113931004	49.5099	UNCHS018627	C	T	2	2	0
UNCHS018628	chr6	113933481	49.5197	UNCHS018628	A	G	2	0	2
UNC11890410	chr6	113935477	49.5198	UNC11890410	T	C	2	2	2
UNC11890454	chr6	113939048	49.52	UNC11890454	C	T	0	0	0
UNC11890645	chr6	113950019	49.5204	UNC11890645	C	T	2	2	2
UNCHS018629	chr6	113950255	49.5204	UNCHS018629	C	A	2	0	2
UNC11890694	chr6	113954346	49.5257	UNC11890694	G	A	2	0	0
UNCHS018630	chr6	113958678	49.5588	UNCHS018630	A	G	2	2	0
UNC11890744	chr6	113959701	49.5667	UNC11890744	A	G	2	2	2
UNC11890860	chr6	113967727	49.5814	UNC11890860	C	T	0	0	2
UNC11890972	chr6	113972699	49.5816	UNC11890972	A	G	2	2	2
UNC11891083	chr6	113978761	49.5818	UNC11891083	T	C	0	2	0
UNC11891158	chr6	113982952	49.582	UNC11891158	A	G	2	2	0
UNC11891336	chr6	113994198	49.5825	UNC11891336	C	T	2	2	2
UNC11891378	chr6	113997598	49.5826	UNC11891378	G	A	NA	NA	NA
UNC11891411	chr6	114001950	49.6133	UNC11891411	G	T	0	0	0
UNC11891600	chr6	114016192	49.8377	UNC11891600	G	A	2	2	2
UNC11891761	chr6	114024864	49.8781	UNC11891761	T	C	NA	NA	NA
UNCHS018633	chr6	114029126	49.9138	UNCHS018633	T	G	2	2	0
UNC11891831	chr6	114029804	49.9251	UNC11891831	G	A	1	NA	0
UNCHS018634	chr6	114033951	49.9458	UNCHS018634	T	C	0	2	0
JAX00622848	chr6	114035111	49.9458	JAX00622848	T	C	2	0	2
UNC11891939	chr6	114036106	49.9458	UNC11891939	A	G	0	2	0
JAX00622855	chr6	114038228	49.9459	JAX00622855	C	T	0	0	2
UNC11891976	chr6	114039273	49.9468	UNC11891976	T	C	2	2	2
UNC27393270	chr16	91694141	47.569	UNC27393270	C	T	2	0	0
UNC27393405	chr16	91710632	47.5762	UNC27393405	A	G	2	2	0
UNC27393562	chr16	91719874	47.5865	UNC27393562	A	G	2	0	0
UNC27393934	chr16	91747423	47.6171	UNC27393934	A	G	2	2	0
UNC27394182	chr16	91765204	47.6369	UNC27394182	C	A	2	2	0
UNCHS043339	chr16	91772837	47.6454	UNCHS043339	A	G	2	2	0
UNCHS043340	chr16	91776127	47.6485	UNCHS043340	C	A	2	2	2
UNC27394353	chr16	91777856	47.649	UNC27394353	T	C	2	2	2
UNCJPD006491	chr16	91780876	47.6497	UNCJPD006491	G	A	0	0	0
UNC27394688	chr16	91797915	47.654	UNC27394688	A	G	0	2	0
UNC27394861	chr16	91810570	47.6572	UNC27394861	A	G	2	2	2
UNCHS043342	chr16	91815501	47.6584	UNCHS043342	G	A	2	2	0
UNC27395260	chr16	91837612	47.664	UNC27395260	T	C	2	2	2
UNC27395449	chr16	91850854	47.6673	UNC27395449	A	G	2	2	0
UNC27395639	chr16	91868004	47.6716	UNC27395639	G	A	2	2	0
UNC27395861	chr16	91885469	47.676	UNC27395861	A	C	2	2	2
UNC27396056	chr16	91894436	47.6844	UNC27396056	T	C	2	2	2
UNC27396616	chr16	91922283	47.7499	UNC27396616	T	C	0	2	0
UNC19067793	chr11	10104613	3.94773	UNC19067793	A	G	0	2	0
UNCJPD004783	chr11	101014354	55.7694	UNCJPD004783	C	T	0	0	0
UNC20250477	chr11	101029833	55.7981	UNC20250477	A	G	2	2	2
JAX00199142	chr11	101046059	55.8283	JAX00199142	A	C	2	2	0
UNC20250657	chr11	101046684	55.8295	UNC20250657	T	C	2	0	0
JAX00679326	chr8	105526349	46.7941	JAX00679326	G	A	2	0	0
UNC15434798	chr8	105545577	46.7986	UNC15434798	C	T	2	2	2
UNCHS024079	chr8	105546876	46.7989	UNCHS024079	C	A	2	2	2
UNCHS023215	chr8	69111175	29.7174	UNCHS023215	G	A	2	0	2
UNCHS000027	chr1	5121108	0.399268	UNCHS000027	C	T	0	2	2
UNCHS000028	chr1	5124241	0.39957	UNCHS000028	A	G	2	2	2
UNC23995	chr1	5133382	0.40045	UNC23995	C	A	0	2	2
UNCHS000029	chr1	5149629	0.402014	UNCHS000029	T	C	2	2	2
UNCHS000030	chr1	5152121	0.402254	UNCHS000030	C	T	0	0	0
UNCHS000031	chr1	5155818	0.40261	UNCHS000031	T	C	2	2	2
JAX00250253	chr1	50708335	21.5205	JAX00250253	G	A	2	0	0
UNC647072	chr1	50790725	21.521	UNC647072	A	G	2	2	0
UNC648423	chr1	50870469	21.5215	UNC648423	C	T	0	0	0
JAX00250279	chr1	50946393	21.522	JAX00250279	A	C	0	0	0
JAX00003584	chr1	50967948	21.5221	JAX00003584	G	A	0	0	0
JAX00250282	chr1	50980304	21.5222	JAX00250282	C	A	2	0	0
UNC651262	chr1	51090237	21.5229	UNC651262	G	T	2	2	2
UNCHS000719	chr1	51169750	21.5234	UNCHS000719	A	C	2	2	0
UNCHS000720	chr1	51171956	21.5284	UNCHS000720	A	G	2	2	2
UNC652639	chr1	51180759	21.5651	UNC652639	G	A	0	0	2
UNC652774	chr1	51192085	21.617	UNC652774	G	A	2	0	0
UNC653041	chr1	51213643	21.646	UNC653041	C	T	2	2	0
UNC653165	chr1	51226345	21.6523	UNC653165	G	A	0	0	2
UNCJPD000145	chr1	51237495	21.6795	UNCJPD000145	G	A	0	0	0
UNC653383	chr1	51242336	21.6914	UNC653383	T	C	0	0	2
UNCHS000721	chr1	51245190	21.6983	UNCHS000721	T	C	2	2	0
UNCHS000722	chr1	51248594	21.7197	UNCHS000722	G	A	0	2	2
JAX00003607	chr1	51261579	21.7689	JAX00003607	C	T	0	0	2
UNC653694	chr1	51267684	21.7692	UNC653694	A	G	2	2	0
UNC653805	chr1	51274254	21.7695	UNC653805	A	C	2	0	2
UNCJPD008348	chr1	51279504	21.7698	UNCJPD008348	A	C	0	0	0
JAX00250381	chr1	51289375	21.7702	JAX00250381	G	T	0	0	2
UNC654157	chr1	51301709	21.7708	UNC654157	T	G	2	2	2
JAX00191663	chr1	51306544	21.771	JAX00191663	C	T	0	0	0
UNC654436	chr1	51321506	21.7718	UNC654436	A	G	2	2	2
JAX00250387	chr1	51327812	21.7721	JAX00250387	G	A	2	0	0
UNC654625	chr1	51333732	21.7723	UNC654625	G	A	2	2	0
UNC654826	chr1	51349977	21.8334	UNC654826	C	T	0	2	2
UNC654978	chr1	51363956	21.8362	UNC654978	T	C	2	2	2
UNCHS000723	chr1	51374742	21.9308	UNCHS000723	T	C	2	2	2
UNCHS000724	chr1	51377892	21.9749	UNCHS000724	C	A	2	2	0
UNCHS000725	chr1	51381520	22.0256	UNCHS000725	G	A	NA	0	0
UNC655256	chr1	51383654	22.0541	UNC655256	C	A	0	0	0
UNCHS000726	chr1	51385749	22.0684	UNCHS000726	G	A	2	2	0
UNC655421	chr1	51400179	22.1372	UNC655421	T	C	2	2	0
UNC655657	chr1	51411962	22.1378	UNC655657	C	T	0	0	0
UNC655907	chr1	51430277	22.1386	UNC655907	G	A	0	2	0
JAX00250410	chr1	51446962	22.1394	JAX00250410	C	T	2	2	0
UNC655991	chr1	51450158	22.1396	UNC655991	G	T	0	0	0
UNC656180	chr1	51470337	22.1406	UNC656180	A	G	2	0	0
UNC656365	chr1	51487927	22.1414	UNC656365	G	A	2	2	0
UNC656481	chr1	51497350	22.1418	UNC656481	C	A	0	0	0
UNC656698	chr1	51514668	22.1427	UNC656698	G	A	0	0	0
UNC656936	chr1	51530355	22.1434	UNC656936	C	T	0	2	2
UNC657187	chr1	51547873	22.1443	UNC657187	G	A	2	0	2
ICR4909	chr1	51561641	22.1449	ICR4909	C	A	NA	NA	NA
UNC657492	chr1	51570690	22.1454	UNC657492	G	A	0	0	2
UNC657626	chr1	51584972	22.146	UNC657626	T	C	2	0	2
UNC010098122	chr1	51598501	22.1594	UNC010098122	T	C	2	0	0
UNCHS000727	chr1	51605273	22.1888	UNCHS000727	G	A	0	2	0
UNCHS000728	chr1	51609864	22.2075	UNCHS000728	G	A	2	2	0
UNC658126	chr1	51615471	22.2078	UNC658126	G	A	0	2	0
UNC20520758	chr11	119947011	74.4393	UNC20520758	G	A	2	2	0
UNC20521035	chr11	119985799	74.4606	UNC20521035	C	T	2	2	2
UNC4489308	chr2	170373407	81.2957	UNC4489308	T	C	2	2	2
UNC4489716	chr2	170391861	81.2968	UNC4489716	C	A	0	2	0
UNC4490062	chr2	170410616	81.2979	UNC4490062	T	C	2	0	0
UNC93438	chr1	10661586	1.27281	UNC93438	T	C	0	0	0
UNC1342769	chr1	106545951	46.8237	UNC1342769	T	C	2	2	2
UNCJPD008451	chr1	106570773	46.8301	UNCJPD008451	G	T	0	0	0
UNCHS001911	chr1	106586504	46.8341	UNCHS001911	C	T	2	2	0
UNC1343346	chr1	106591071	46.8353	UNC1343346	C	A	2	0	0
UNCHS001912	chr1	106595403	46.8367	UNCHS001912	C	T	0	2	0
JAX00261926	chr1	106606952	46.8405	JAX00261926	T	C	2	0	0
UNCHS001913	chr1	106624355	46.8462	UNCHS001913	G	A	0	0	0
UNCHS001914	chr1	106631065	46.8484	UNCHS001914	T	G	2	2	0
UNC1344572	chr1	106679267	46.8644	UNC1344572	A	G	0	0	0
JAX00261941	chr1	106705280	46.873	JAX00261941	C	T	0	0	0
JAX00499497	chr2	109720277	49.8177	JAX00499497	A	G	0	0	2
UNC15840513	chr9	10818670	1.32285	UNC15840513	T	C	2	2	0
sanger2310q	chr9	108118777	52.1362	sanger2310q	T	G	0	0	0
JAX00704963	chr9	108139614	52.1402	JAX00704963	C	T	0	0	2
UNC17092085	chr9	108144158	52.141	UNC17092085	C	T	0	0	0
UNCJPD004058	chr9	108160721	52.1441	UNCJPD004058	C	A	NA	NA	NA
UNCHS027093	chr9	108171395	52.1461	UNCHS027093	A	G	2	2	2
UNCHS027094	chr9	108173610	52.1466	UNCHS027094	T	C	2	2	0
UNC2495151	chr2	5265330	1.10336	UNC2495151	A	G	2	2	2
UNC3059927	chr2	52463164	26.1146	UNC3059927	G	A	0	0	2
JAX00489507	chr2	52516905	26.1181	JAX00489507	C	T	0	NA	0
UNCHS004958	chr2	52549714	26.1202	UNCHS004958	G	A	0	2	2
UNC3061252	chr2	52553311	26.1204	UNC3061252	T	C	0	0	2
UNC3061535	chr2	52575574	26.1219	UNC3061535	A	G	0	2	0
JAX00489530	chr2	52583478	26.1224	JAX00489530	G	A	0	0	0
UNCHS004959	chr2	52610665	26.1431	UNCHS004959	A	G	2	2	2
UNCHS004960	chr2	52615527	26.149	UNCHS004960	C	T	2	0	0
UNCHS004961	chr2	52619880	26.1543	UNCHS004961	A	C	NA	NA	NA
UNCHS004962	chr2	52625226	26.1608	UNCHS004962	C	T	2	2	2
UNCJPD000730	chr2	52627001	26.1629	UNCJPD000730	C	T	0	0	0
JAX00489552	chr2	52635815	26.1736	JAX00489552	A	G	2	0	0
UNC3062474	chr2	52644260	26.1839	UNC3062474	A	C	2	0	0
JAX00094320	chr2	52646782	26.1868	JAX00094320	C	T	0	0	0
UNCHS004963	chr2	52654292	26.2278	UNCHS004963	C	T	2	2	2
UNCHS004964	chr2	52657092	26.3107	UNCHS004964	C	T	0	2	2
UNCHS037383	chr14	12396621	0.0561202	UNCHS037383	A	G	0	0	2
UNCHS037384	chr14	12398776	0.0561331	UNCHS037384	G	A	0	0	2
ICR588	chr14	12401149	0.0561473	ICR588	T	C	2	1	2
ICR4588	chr14	12410914	0.0562056	ICR4588	C	T	2	2	0
JAX00373129	chr14	12458173	0.0564878	JAX00373129	A	G	2	0	0
JAX00050146	chr14	12461539	0.0565079	JAX00050146	C	T	2	2	0
UNCHS037385	chr14	12470628	0.0565622	UNCHS037385	A	C	NA	NA	0
UNCHS037386	chr14	12473283	0.0565781	UNCHS037386	C	T	0	2	0
UNCJPD005585	chr14	12481529	0.0566273	UNCJPD005585	A	G	0	0	0
UNCHS037387	chr14	12489247	0.0566734	UNCHS037387	G	T	1	1	0
UNCHS037388	chr14	12492251	0.0566914	UNCHS037388	T	C	2	2	0
JAX00373156	chr14	12573856	0.0571787	JAX00373156	A	C	0	2	0
ICR4590	chr14	12590139	0.057276	ICR4590	T	C	NA	NA	NA
JAX00373163	chr14	12605538	0.057368	JAX00373163	G	A	2	2	0
UNCHS037390	chr14	12647366	0.0576178	UNCHS037390	T	C	2	2	0
ICR591	chr14	12674543	0.0577801	ICR591	C	T	0	NA	0
ICR4591	chr14	12682280	0.0578263	ICR4591	T	G	NA	NA	NA
UNCHS037391	chr14	12702985	0.05795	UNCHS037391	A	G	2	NA	0
UNCHS037392	chr14	12708703	0.0579841	UNCHS037392	A	G	0	2	0
JAX00373204	chr14	12791128	0.0584764	JAX00373204	G	A	0	0	2
UNCJPD005918	chr14	123751365	57.0949	UNCJPD005918	A	C	0	NA	0
UNC24936745	chr14	123756362	57.0951	UNC24936745	C	T	2	2	0
UNCHS039497	chr14	123803145	57.0966	UNCHS039497	T	C	0	0	2
JAX00058269	chr14	123803303	57.0966	JAX00058269	T	C	0	0	0
UNCHS039498	chr14	123811664	57.0968	UNCHS039498	A	G	NA	1	NA
UNCHS039499	chr14	123837765	57.0977	UNCHS039499	T	C	0	2	2
UNC24937354	chr14	123838778	57.0977	UNC24937354	G	A	0	2	2
UNCHS039500	chr14	123841017	57.0978	UNCHS039500	C	T	2	2	0
UNCHS039502	chr14	123844588	57.0979	UNCHS039502	T	C	0	2	2
UNC24937909	chr14	123975479	57.1021	UNC24937909	A	G	0	0	0
UNCHS039503	chr14	123981022	57.1023	UNCHS039503	G	T	2	2	0
UNCHS039505	chr14	124005229	57.1031	UNCHS039505	C	T	2	2	0
UNCHS039506	chr14	124015350	57.1034	UNCHS039506	T	C	2	2	0
UNCHS039507	chr14	124034640	57.104	UNCHS039507	G	A	2	2	0
UNCHS039509	chr14	124034640	57.104	UNCHS039509	G	A	2	2	0
UNCHS039510	chr14	124043066	57.1043	UNCHS039510	T	C	2	2	0
JAX00058288	chr14	124046434	57.1044	JAX00058288	G	A	0	0	0
UNC24938374	chr14	124054854	57.1047	UNC24938374	C	A	2	0	0
UNCJPD005919	chr14	124066919	57.1051	UNCJPD005919	C	T	0	0	0
UNCJPD008082	chr14	124086433	57.1057	UNCJPD008082	A	G	0	0	0
UNC24938796	chr14	124104111	57.1063	UNC24938796	T	C	2	2	2
JAX00391930	chr14	124163569	57.1082	JAX00391930	C	T	0	2	0
UNCJPD005920	chr14	124170230	57.1084	UNCJPD005920	G	A	0	0	0
UNC24939534	chr14	124219566	57.1785	UNC24939534	A	C	2	2	0
UNCHS039511	chr14	124220833	57.1845	UNCHS039511	T	C	2	2	0
UNCHS039512	chr14	124225583	57.2068	UNCHS039512	G	A	2	0	2
UNCJPD008296	chr14	124256299	57.2663	UNCJPD008296	G	T	NA	NA	NA
UNCHS039513	chr14	124256312	57.2663	UNCHS039513	C	T	2	0	2
UNCHS039514	chr14	124259404	57.2668	UNCHS039514	T	C	0	0	0
UNCHS039515	chr14	124293791	57.2724	UNCHS039515	A	C	0	2	0
UNC24940559	chr14	124332609	57.2788	UNC24940559	C	T	0	0	0
JAX00058312	chr14	124361015	57.2835	JAX00058312	G	T	2	2	2
UNC24941217	chr14	124412954	57.292	UNC24941217	A	G	2	2	2
JAX00391966	chr14	124446195	57.2974	JAX00391966	G	A	0	2	0
UNCHS039517	chr14	124448336	57.2978	UNCHS039517	A	G	2	NA	2
UNCHS039518	chr14	124456024	57.299	UNCHS039518	G	A	2	2	2
UNCHS039519	chr14	124462781	57.3001	UNCHS039519	C	A	2	2	2
UNCHS039520	chr14	124466709	57.3008	UNCHS039520	A	G	2	0	2
UNCHS039521	chr14	124467743	57.301	UNCHS039521	T	G	2	2	2
UNCHS039522	chr14	124480066	57.303	UNCHS039522	A	G	0	2	0
UNC24941962	chr14	124563801	57.3167	UNC24941962	A	G	2	2	2
UNCHS039523	chr14	124568891	57.3175	UNCHS039523	G	A	0	2	0
UNC24941995	chr14	124571246	57.3179	UNC24941995	T	C	0	0	0
UNCHS039524	chr14	124572245	57.3181	UNCHS039524	G	A	0	0	0
UNC24942028	chr14	124577548	57.319	UNC24942028	A	G	2	0	0
UNCHS039525	chr14	124591049	57.3212	UNCHS039525	C	A	0	1	0
UNC24942131	chr14	124598185	57.3223	UNC24942131	G	T	0	0	0
UNCHS039526	chr14	124600754	57.3228	UNCHS039526	A	C	2	2	2
UNC24942256	chr14	124621031	57.3237	UNC24942256	C	T	0	0	0
UNC24942303	chr14	124629286	57.3237	UNC24942303	G	A	2	0	0
UNC24942429	chr14	124646279	57.3237	UNC24942429	A	G	2	1	2
UNC24942486	chr14	124652669	57.3237	UNC24942486	T	C	2	0	2
UNCJPD005921	chr14	124664184	57.3237	UNCJPD005921	C	T	0	0	0
UNC24942560	chr14	124667113	57.3237	UNC24942560	T	C	2	2	2
UNCHS039527	chr14	124673286	57.3237	UNCHS039527	C	T	0	0	0
UNCHS039528	chr14	124682005	57.3237	UNCHS039528	T	G	2	2	2
UNCJPD005922	chr14	124683261	57.3237	UNCJPD005922	C	T	0	0	0
UNCJPD008678	chr14	124683677	57.3237	UNCJPD008678	C	T	2	2	2
UNCJPD008706	chr14	124694044	57.3237	UNCJPD008706	A	C	0	0	0
UNC24942649	chr14	124699125	57.3237	UNC24942649	A	C	0	0	0
UNC24942764	chr14	124720755	57.3237	UNC24942764	A	G	NA	NA	NA
UNC24942801	chr14	124728171	57.3237	UNC24942801	A	G	NA	0	0
UNCJPD009049	chr14	124739744	57.3238	UNCJPD009049	A	G	0	0	0
UNC24942873	chr14	124741847	57.3238	UNC24942873	C	T	0	2	0
UNC24942897	chr14	124746066	57.3238	UNC24942897	T	C	0	0	0
UNC24942932	chr14	124757769	57.3238	UNC24942932	T	C	2	2	2
UNC24942977	chr14	124769406	57.3238	UNC24942977	C	T	2	NA	2
UNC24943040	chr14	124778757	57.3238	UNC24943040	T	C	2	2	2
UNC2332442	chr1	182478249	79.2991	UNC2332442	G	A	0	2	2
ICR5917	chr9	4421860	0.060039	ICR5917	T	C	2	2	0
UNC16268588	chr9	44175501	20.4753	UNC16268588	T	C	0	0	2
UNCHS025297	chr9	44187717	20.4777	UNCHS025297	T	C	2	2	0
UNCHS025298	chr9	44189901	20.4782	UNCHS025298	A	G	0	2	0
JAX00692232	chr9	44190592	20.4783	JAX00692232	C	T	0	NA	0
UNCHS025299	chr9	44193604	20.4789	UNCHS025299	T	C	2	2	2
UNCHS025300	chr9	44197211	20.4796	UNCHS025300	T	C	0	2	0
UNC16268970	chr9	44209123	20.482	UNC16268970	T	C	2	0	0
UNC20014436	chr11	82728483	45.2444	UNC20014436	T	C	2	2	0
UNCHS031615	chr11	82734614	45.2504	UNCHS031615	C	T	2	0	0
UNCHS031616	chr11	82736775	45.2563	UNCHS031616	G	A	2	2	0
UNCHS006003	chr2	102831592	46.5464	UNCHS006003	T	C	2	2	0
UNCHS006004	chr2	102834996	46.5467	UNCHS006004	A	G	NA	2	2
UNC3661975	chr2	102871071	46.5502	UNC3661975	C	T	0	0	0
UNCHS006005	chr2	102881843	46.5512	UNCHS006005	T	C	2	0	2
JAX00498173	chr2	102882839	46.5513	JAX00498173	T	C	2	2	2
UNCHS006006	chr2	102887854	46.5518	UNCHS006006	C	T	2	2	0
UNC3662299	chr2	102897462	46.5528	UNC3662299	T	C	2	2	2
UNC3317361	chr2	72477153	37.1542	UNC3317361	C	T	2	0	0
UNCJPD009042	chr2	16514482	7.66128	UNCJPD009042	C	T	0	0	0
UNCHS007692	chr2	165136772	75.5981	UNCHS007692	G	A	NA	0	0
UNCHS007693	chr2	165143505	75.6105	UNCHS007693	T	C	2	2	0
UNC4413413	chr2	165146520	75.6161	UNC4413413	G	A	0	0	0
UNCHS007694	chr2	165146520	75.6161	UNCHS007694	G	A	0	0	0
JAX00510496	chr2	165159270	75.6635	JAX00510496	C	T	0	0	0
UNC4413632	chr2	165161747	75.6791	UNC4413632	A	G	2	2	0
UNCHS007695	chr2	165167911	75.6926	UNCHS007695	T	C	2	2	0
UNCHS007696	chr2	165172013	75.6933	UNCHS007696	C	T	0	2	0
UNC4413860	chr2	165179555	75.6986	UNC4413860	C	A	0	2	2
UNC4414131	chr2	165200534	75.7139	UNC4414131	C	A	2	0	0
UNC4414459	chr2	165224124	75.731	UNC4414459	A	G	2	2	0
UNC1690411	chr1	132132634	53.6275	UNC1690411	A	G	2	2	2
UNCHS034902	chr13	3568728	0.0187087	UNCHS034902	C	A	0	0	0
UNC22410388	chr13	35700000	11.3281	UNC22410388	A	G	2	2	2
UNCHS035545	chr13	35746522	11.3904	UNCHS035545	A	G	2	2	0
UNCHS035546	chr13	35749200	11.3953	UNCHS035546	T	C	2	2	0
JAX00354741	chr13	35753512	11.4033	JAX00354741	T	C	2	2	0
UNC22411137	chr13	35763283	11.406	UNC22411137	A	G	2	2	0
UNCHS035547	chr13	35779557	11.4105	UNCHS035547	C	A	0	NA	0
UNCHS035548	chr13	35783785	11.4117	UNCHS035548	A	G	2	2	0
JAX00354743	chr13	35787203	11.4126	JAX00354743	A	G	0	0	0
UNCHS035549	chr13	35794519	11.4147	UNCHS035549	A	G	2	2	0
UNCHS035550	chr13	35797559	11.4155	UNCHS035550	A	G	2	2	0
UNCJPD005300	chr13	35818311	11.4405	UNCJPD005300	T	G	0	0	0
UNCHS035551	chr13	35822575	11.4486	UNCHS035551	C	T	0	0	2
UNCHS035552	chr13	35825008	11.4533	UNCHS035552	G	A	2	2	0
UNCHS035553	chr13	35836741	11.4757	UNCHS035553	A	G	2	2	0
UNC22412163	chr13	35839037	11.4801	UNC22412163	G	A	0	0	0
UNCHS035555	chr13	35840414	11.4905	UNCHS035555	A	G	2	2	0
UNCHS035556	chr13	35843417	11.5167	UNCHS035556	T	C	2	2	2
UNC2812233	chr2	29881819	17.1087	UNC2812233	C	T	2	0	2
UNCrs258450749	chr1	140085757	57.922	UNCrs258450749	G	T	2	2	0
UNC1793565	chr1	140102656	57.9228	UNC1793565	C	T	0	0	2
UNCJPD000414	chr1	140117761	57.9235	UNCJPD000414	C	A	NA	NA	NA
UNCJPD009541	chr1	140147910	57.9249	UNCJPD009541	G	T	0	0	2
UNC1793646	chr1	140163402	57.9256	UNC1793646	T	G	2	2	2
JAX00269224	chr1	140182509	57.9265	JAX00269224	C	T	0	2	0
UNC6232010	chr3	129837466	54.32	UNC6232010	G	A	0	0	2
JAX00537520	chr3	129872955	54.3215	JAX00537520	T	C	2	2	2
UNC6232962	chr3	129874021	54.3215	UNC6232962	G	A	2	2	2
JAX00601833	chr6	3302852	0.0159205	JAX00601833	T	G	2	0	0
UNC10840382	chr6	32824725	13.5683	UNC10840382	A	G	0	2	0
UNCHS016847	chr6	32836287	13.5696	UNCHS016847	T	C	NA	2	2
UNCHS016848	chr6	32838466	13.5699	UNCHS016848	C	T	2	0	0
UNCHS016849	chr6	32850650	13.5712	UNCHS016849	T	C	2	2	2
UNCHS016850	chr6	32854036	13.5716	UNCHS016850	C	T	2	2	0
JAX00139528	chr6	32880709	13.5745	JAX00139528	A	G	0	0	0
UNCJPD008843	chr6	32916893	13.5786	UNCJPD008843	G	A	NA	NA	NA
UNC10841304	chr6	32917831	13.5787	UNC10841304	T	G	0	0	0
JAX00606463	chr6	32951820	13.5824	JAX00606463	G	A	2	0	0
UNC10841636	chr6	32958267	13.5832	UNC10841636	A	G	0	0	2
UNCHS016851	chr6	32966830	13.5841	UNCHS016851	C	T	2	2	0
UNCHS016853	chr6	32968677	13.5843	UNCHS016853	A	G	2	2	0
UNCHS016852	chr6	32969524	13.5844	UNCHS016852	C	T	0	0	0
UNCHS016854	chr6	32971495	13.5846	UNCHS016854	A	G	1	1	1
UNCHS016855	chr6	32973143	13.5848	UNCHS016855	T	C	2	2	2
UNCHS016856	chr6	32975506	13.5851	UNCHS016856	C	T	2	2	2
UNCHS016857	chr6	32989678	13.5932	UNCHS016857	A	G	2	2	0
UNCHS016858	chr6	32993434	13.596	UNCHS016858	A	G	2	2	2
UNCHS016859	chr6	33006375	13.6054	UNCHS016859	G	A	2	2	NA
UNCHS016860	chr6	33009071	13.6073	UNCHS016860	A	G	2	2	2
UNC10842244	chr6	33012282	13.6097	UNC10842244	C	T	0	0	0
UNCHS016862	chr6	33013153	13.6103	UNCHS016862	G	A	2	2	2
UNCHS016863	chr6	33055732	13.6413	UNCHS016863	A	C	2	2	0
UNCHS016864	chr6	33059083	13.6437	UNCHS016864	G	A	2	2	2
UNC18320638	chr10	82994170	34.4737	UNC18320638	G	A	0	0	2
JAX00294068	chr10	83029858	34.4756	JAX00294068	G	A	2	0	0
UNC18321247	chr10	83033358	34.4758	UNC18321247	C	T	0	2	0
UNCHS028891	chr10	83047942	34.5212	UNCHS028891	T	C	2	2	0
UNCHS028892	chr10	83053620	34.5643	UNCHS028892	A	G	2	2	2
JAX00294080	chr10	83058071	34.598	JAX00294080	A	G	0	0	2
UNC18322056	chr10	83088166	34.6892	UNC18322056	A	G	2	2	2
UNC18322530	chr10	83123173	34.7555	UNC18322530	A	G	2	2	2
JAX00294094	chr10	83156805	34.7972	JAX00294094	G	A	0	0	0
UNC18323071	chr10	83162550	34.8044	UNC18323071	G	A	2	0	0
JAX00294097	chr10	83170820	34.8132	JAX00294097	T	C	2	2	2
UNC31503677	chrX	157823410	65.4386	UNC31503677	T	C	2	2	0
UNC31504401	chrX	157897744	65.4464	UNC31504401	A	C	2	2	2
UNCHS049619	chrX	157901739	65.4468	UNCHS049619	G	A	0	2	2
UNCHS049620	chrX	157905711	65.4472	UNCHS049620	C	T	2	2	0
UNCHS049621	chrX	157917653	65.4485	UNCHS049621	A	G	2	2	0
UNCHS049622	chrX	157922652	65.449	UNCHS049622	T	C	2	2	2
UNCHS049623	chrX	157922652	65.449	UNCHS049623	T	C	2	2	2
UNCHS049624	chrX	157925403	65.4493	UNCHS049624	T	C	2	2	0
UNCHS049625	chrX	157933749	65.4502	UNCHS049625	A	G	0	2	0
UNC31504684	chrX	157934381	65.4502	UNC31504684	G	A	NA	2	2
UNCHS049626	chrX	157939463	65.4508	UNCHS049626	A	C	NA	NA	NA
JAX00721896	chrX	157970720	65.4541	JAX00721896	A	C	0	0	0
JAX00186359	chrX	157991465	65.4562	JAX00186359	T	C	0	2	0
JAX00186363	chrX	158031483	65.4604	JAX00186363	G	T	2	0	0
UNCHS032039	chr11	100577777	55.3972	UNCHS032039	C	T	2	0	0
UNCHS032040	chr11	100586180	55.3978	UNCHS032040	T	C	2	2	0
UNC10477147	chr6	4510537	0.206692	UNC10477147	C	T	0	0	0
UNC10477860	chr6	4580108	0.221719	UNC10477860	C	T	2	0	0
UNC10478583	chr6	4649823	0.251872	UNC10478583	C	T	0	0	0
UNC10478777	chr6	4666797	0.260418	UNC10478777	G	A	2	2	0
JAX00602032	chr6	4672518	0.263298	JAX00602032	T	C	2	2	0
JAX00137431	chr6	4693930	0.274079	JAX00137431	C	T	0	2	0
UNCHS016419	chr6	4724120	0.289279	UNCHS016419	C	A	2	2	0
UNCHS016420	chr6	4729739	0.292108	UNCHS016420	T	C	2	2	0
UNC10990857	chr6	45079446	19.9001	UNC10990857	T	C	2	2	0
UNCJPD002621	chr6	45164726	19.9013	UNCJPD002621	C	T	0	0	0
UNC10992143	chr6	45164913	19.9013	UNC10992143	G	A	0	2	0
UNC10992492	chr6	45193547	19.9018	UNC10992492	T	C	2	2	0
UNCJPD008857	chr6	45225992	19.9022	UNCJPD008857	T	C	0	0	0
UNC10994038	chr6	45284424	19.9031	UNC10994038	A	G	0	0	2
UNC10994961	chr6	45353423	19.9041	UNC10994961	C	T	2	2	2
UNC10995658	chr6	45394112	19.9047	UNC10995658	G	A	2	2	2
JAX00608589	chr6	45443175	19.9067	JAX00608589	G	A	0	2	0
JAX00608601	chr6	45478081	19.9082	JAX00608601	A	C	0	0	0
JAX00608607	chr6	45497976	19.909	JAX00608607	T	C	2	0	0
UNC10997626	chr6	45537550	19.9108	UNC10997626	C	A	0	2	2
UNC10999277	chr6	45646610	19.9155	UNC10999277	G	T	2	2	0
JAX00140482	chr6	45650528	19.9157	JAX00140482	C	T	2	2	2
UNC10999677	chr6	45661820	19.9162	UNC10999677	T	C	2	2	2
UNCHS017183	chr6	45665048	19.9315	UNCHS017183	G	T	0	0	2
UNCHS017185	chr6	45668043	19.9519	UNCHS017185	C	A	2	2	0
UNCHS017184	chr6	45671013	19.972	UNCHS017184	T	G	2	2	2
UNCHS017186	chr6	45671013	19.972	UNCHS017186	T	G	2	2	2
JAX00608645	chr6	45678386	20.0186	JAX00608645	T	C	0	2	0
JAX00608651	chr6	45745580	20.0403	JAX00608651	T	G	2	0	0
UNC11001033	chr6	45752205	20.0406	UNC11001033	G	T	0	0	0
UNCJPD002622	chr6	45796591	20.0426	UNCJPD002622	T	G	0	0	0
UNCHS017188	chr6	45805951	20.043	UNCHS017188	A	G	2	2	0
UNC11002125	chr6	45829562	20.044	UNC11002125	A	G	2	2	2
UNC11003675	chr6	45917523	20.0478	UNC11003675	A	G	0	2	0
UNC11004688	chr6	45964632	20.0499	UNC11004688	C	A	2	2	0
JAX00608683	chr6	45991904	20.051	JAX00608683	C	T	2	0	0
UNC11005309	chr6	46021117	20.0644	UNC11005309	A	C	2	2	0
UNCHS017189	chr6	46021903	20.0679	UNCHS017189	T	C	2	2	0
UNCHS017190	chr6	46025168	20.0822	UNCHS017190	A	G	2	NA	2
UNCJPD002623	chr6	46027626	20.0929	UNCJPD002623	G	A	0	0	0
JAX00608691	chr6	46034820	20.1132	JAX00608691	A	G	2	2	0
UNC11005614	chr6	46049714	20.1392	UNC11005614	T	C	NA	0	2
UNC11006703	chr6	46114261	20.2372	UNC11006703	A	G	0	0	2
UNC11007004	chr6	46139136	20.2383	UNC11007004	A	G	2	0	2
UNC11007480	chr6	46173984	20.2398	UNC11007480	C	T	2	0	2
UNC11007845	chr6	46201938	20.241	UNC11007845	G	T	0	2	2
UNCHS017191	chr6	46201938	20.241	UNCHS017191	G	T	0	2	2
UNCHS017192	chr6	46209246	20.2413	UNCHS017192	A	C	2	2	2
UNC11008761	chr6	46262709	20.3039	UNC11008761	G	A	0	0	2
UNC11008929	chr6	46282653	20.3048	UNC11008929	C	T	2	0	0
JAX00608732	chr6	46309188	20.3059	JAX00608732	C	A	2	0	0
UNC11009783	chr6	46348612	20.3076	UNC11009783	C	A	NA	NA	NA
UNC11010607	chr6	46400307	20.4022	UNC11010607	A	G	2	NA	0
UNC11010900	chr6	46417834	20.4312	UNC11010900	T	C	2	2	0
UNCHS017193	chr6	46432033	20.4318	UNCHS017193	T	C	2	0	0
UNCHS017194	chr6	46435489	20.4382	UNCHS017194	G	A	2	2	2
JAX00608753	chr6	46459261	20.4877	JAX00608753	G	A	0	0	0
UNC11011297	chr6	46459426	20.488	UNC11011297	C	A	2	0	0
UNCJPD002624	chr6	46489427	20.4946	UNCJPD002624	T	C	0	0	0
UNC11012078	chr6	46506528	20.4953	UNC11012078	C	T	2	2	2
UNC11012492	chr6	46537194	20.4967	UNC11012492	T	C	0	0	0
UNC11012931	chr6	46584944	20.4987	UNC11012931	T	C	2	2	2
UNC11013469	chr6	46635676	20.5009	UNC11013469	T	C	2	2	0
JAX00608780	chr6	46636198	20.5009	JAX00608780	G	A	2	2	0
JAX00608784	chr6	46642771	20.5012	JAX00608784	A	G	1	0	0
UNCJPD002625	chr6	46649424	20.5015	UNCJPD002625	C	A	0	0	0
UNCHS017195	chr6	46650637	20.5021	UNCHS017195	T	C	2	2	0
UNCHS017196	chr6	46653842	20.5109	UNCHS017196	C	T	2	2	2
JAX00608786	chr6	46654434	20.5125	JAX00608786	C	T	0	2	0
UNC11014087	chr6	46671838	20.5599	UNC11014087	C	T	0	2	0
UNCHS017197	chr6	46701994	20.5641	UNCHS017197	C	T	0	2	0
UNCHS017198	chr6	46704350	20.5687	UNCHS017198	A	C	2	2	0
UNC11014503	chr6	46714281	20.6028	UNC11014503	T	C	0	0	2
UNC11015271	chr6	46764628	20.6271	UNC11015271	T	C	0	2	2
UNCHS017199	chr6	46771328	20.6274	UNCHS017199	T	C	NA	0	0
UNCHS017200	chr6	46773784	20.6275	UNCHS017200	A	C	2	2	0
UNCJPD002626	chr6	46789013	20.6281	UNCJPD002626	G	A	0	0	0
UNC11015841	chr6	46798196	20.6285	UNC11015841	G	A	2	2	0
UNC11016167	chr6	46841762	20.6304	UNC11016167	A	G	0	2	0
UNC11016417	chr6	46877122	20.632	UNC11016417	A	G	2	2	0
UNC11016661	chr6	46903823	20.6331	UNC11016661	T	C	2	0	0
JAX00608833	chr6	46913343	20.6335	JAX00608833	T	G	0	0	0
JAX00608833q	chr6	46913343	20.6335	JAX00608833q	T	G	0	0	0
JAX00608842	chr6	46924735	20.634	JAX00608842	G	T	2	0	0
UNCHS017201	chr6	46949685	20.6351	UNCHS017201	A	G	0	2	0
UNCHS017202	chr6	46952441	20.6352	UNCHS017202	T	C	2	NA	0
UNC11017435	chr6	46962248	20.6357	UNC11017435	C	T	2	2	2
UNC11017734	chr6	46989080	20.6368	UNC11017734	G	A	2	2	0
JAX00608851	chr6	46997806	20.6372	JAX00608851	G	A	2	2	2
UNCHS017203	chr6	47001079	20.6373	UNCHS017203	C	T	NA	2	2
UNCHS017204	chr6	47004714	20.6521	UNCHS017204	T	C	1	2	0
UNC11018236	chr6	47028063	20.8647	UNC11018236	A	G	0	2	0
UNC11018460	chr6	47043407	20.8926	UNC11018460	T	C	2	2	0
JAX00140589	chr6	47049726	20.8949	JAX00140589	A	G	2	2	0
UNCJPD002627	chr6	47093051	20.91	UNCJPD002627	C	A	2	0	0
UNCHS017205	chr6	47112636	20.9169	UNCHS017205	C	A	2	2	2
UNCHS017206	chr6	47114760	20.9176	UNCHS017206	T	G	0	0	2
UNC11019616	chr6	47117039	20.9184	UNC11019616	G	T	0	2	0
UNC11020085	chr6	47195813	20.946	UNC11020085	G	A	0	2	2
JAX00608900	chr6	47249868	20.9495	JAX00608900	G	A	2	2	2
UNC11021010	chr6	47250833	20.9496	UNC11021010	G	A	0	2	2
UNCHS017207	chr6	47267441	20.9659	UNCHS017207	C	T	0	0	2
UNC11021279	chr6	47268889	20.9698	UNC11021279	T	C	2	2	2
UNCHS017208	chr6	47272621	20.9796	UNCHS017208	T	C	2	2	2
UNC104771471	chr6	4510537	0.206692	UNC10477147	C	T	0	0	0
UNC109908571	chr6	45079446	19.9001	UNC10990857	T	C	2	2	0
UNCJPD0026211	chr6	45164726	19.9013	UNCJPD002621	C	T	0	0	0
UNC109921431	chr6	45164913	19.9013	UNC10992143	G	A	0	2	0
UNC109924921	chr6	45193547	19.9018	UNC10992492	T	C	2	2	0
UNCJPD0088571	chr6	45225992	19.9022	UNCJPD008857	T	C	0	0	0
UNC109940381	chr6	45284424	19.9031	UNC10994038	A	G	0	0	2
UNC109949611	chr6	45353423	19.9041	UNC10994961	C	T	2	2	2
UNC109956581	chr6	45394112	19.9047	UNC10995658	G	A	2	2	2
UNCHS010111	chr3	130146086	54.3925	UNCHS010111	C	A	0	0	2
UNCHS010112	chr3	130148911	54.3931	UNCHS010112	C	T	2	2	0
UNC6237364	chr3	130161682	54.3937	UNC6237364	A	G	2	0	2
UNC6237569	chr3	130171168	54.4019	UNC6237569	C	T	0	0	0
UNCHS010113	chr3	130175103	54.4112	UNCHS010113	T	C	2	2	0
UNCHS010114	chr3	130180701	54.4275	UNCHS010114	A	G	2	0	2
JAX00537582	chr3	130183648	54.4361	JAX00537582	C	T	0	0	2
UNCHS010115	chr3	130190665	54.468	UNCHS010115	G	A	2	2	0
UNCHS010116	chr3	130197550	54.4994	UNCHS010116	C	T	0	2	2
UNCJPD001496	chr3	130217894	54.573	UNCJPD001496	G	A	0	0	0
UNC6238374	chr3	130226272	54.5771	UNC6238374	A	G	2	2	0
UNC6238816	chr3	130249562	54.5781	UNC6238816	C	T	0	2	2
JAX00537598	chr3	130261029	54.5786	JAX00537598	T	C	0	0	2
UNC6239388	chr3	130288931	54.688	UNC6239388	C	A	NA	2	2
UNCHS010117	chr3	130294404	54.7166	UNCHS010117	G	A	2	2	0
UNCHS010118	chr3	130296711	54.7287	UNCHS010118	T	C	NA	NA	NA
JAX00537616	chr3	130308101	54.7613	JAX00537616	A	G	2	0	0
JAX00537616r	chr3	130308101	54.7613	JAX00537616r	A	G	2	0	0
UNCHS010119	chr3	130311999	54.7936	UNCHS010119	T	C	2	2	0
UNCHS010120	chr3	130314842	54.8219	UNCHS010120	T	C	0	2	2
UNC6240032	chr3	130324978	54.8223	UNC6240032	C	T	2	2	2
JAX00537631	chr3	130353449	54.8235	JAX00537631	G	A	0	0	0
UNCHS010121	chr3	130380384	54.8246	UNCHS010121	C	T	1	NA	0
UNCHS010122	chr3	130383386	54.8247	UNCHS010122	C	T	0	0	0
UNC6241371	chr3	130402325	54.8255	UNC6241371	G	T	2	NA	0
UNC6241758	chr3	130423947	54.8264	UNC6241758	T	C	2	0	2
JAX00537657	chr3	130440263	54.827	JAX00537657	C	T	2	0	0
UNC6242354	chr3	130464223	54.828	UNC6242354	A	G	2	2	0
JAX00113197	chr3	130503398	54.8296	JAX00113197	T	G	2	2	0
UNC030227936	chr3	130507957	54.8298	UNC030227936	C	T	2	0	0
JAX00537689	chr3	130526617	54.8306	JAX00537689	G	A	0	0	2
JAX00537691	chr3	130529184	54.8307	JAX00537691	G	A	0	0	0
JAX00537691q	chr3	130529184	54.8307	JAX00537691q	G	A	0	0	0
UNC6243788	chr3	130549671	54.8315	UNC6243788	A	G	0	2	2
UNC6243932	chr3	130555625	54.8908	UNC6243932	C	A	2	2	2
UNCJPD001497	chr3	130583631	54.8932	UNCJPD001497	C	T	0	0	0
JAX00537721	chr3	130584006	54.8932	JAX00537721	G	A	0	0	0
ICR1775	chr7	3062101	0.0189483	ICR1775	G	T	0	0	0
ICR5775	chr7	3062290	0.019006	ICR5775	C	A	0	NA	0
ICR1776	chr7	3062306	0.0190109	ICR1776	A	G	NA	NA	NA
UNCHS015339	chr5	108521259	44.7172	UNCHS015339	A	G	2	2	2
UNCHS015340	chr5	108524626	44.7173	UNCHS015340	A	G	2	2	0
UNCHS015341	chr5	108527136	44.7174	UNCHS015341	C	T	NA	0	NA
UNCHS015342	chr5	108529469	44.7175	UNCHS015342	A	G	2	2	0
UNC9884230	chr5	108529549	44.7175	UNC9884230	G	A	2	0	2
UNC2464866	chr1	195104563	92.8873	UNC2464866	G	A	0	0	0
UNC2464951	chr1	195120851	92.8873	UNC2464951	G	T	0	2	0
UNC2464992	chr1	195125073	92.8873	UNC2464992	T	C	0	0	0
UNC20290172	chr11	104138598	58.5499	UNC20290172	C	T	0	2	2
UNCHS032127	chr11	104150328	58.5509	UNCHS032127	T	C	0	2	2
UNCHS032128	chr11	104154050	58.5512	UNCHS032128	A	C	2	2	0
UNCHS009766	chr3	107754912	41.614	UNCHS009766	G	T	0	2	0
UNC29394181	chr18	61115425	28.8402	UNC29394181	A	C	2	2	0
UNCHS002491	chr1	135720131	55.2811	UNCHS002491	A	G	0	0	2
UNCHS002492	chr1	135722374	55.2816	UNCHS002492	C	T	2	0	2
UNC1737980	chr1	135732817	55.2839	UNC1737980	T	C	2	0	2
UNCHS002493	chr1	135741112	55.2857	UNCHS002493	G	A	0	0	0
UNCHS002494	chr1	135744272	55.2864	UNCHS002494	T	C	2	0	2
JAX00191877	chr1	60893602	27.3107	JAX00191877	T	G	0	0	0
UNCHS023909	chr8	94780377	40.3385	UNCHS023909	A	C	1	1	0
JAX00707638	chr9	119905436	63.4338	JAX00707638	G	A	2	0	0
UNC17255984	chr9	119925066	63.4368	UNC17255984	C	A	2	0	0
JAX00707642	chr9	119925153	63.4368	JAX00707642	C	T	0	0	0
UNC17256203	chr9	119950060	63.4406	UNC17256203	C	T	2	2	0
UNC17256525	chr9	119974903	63.5121	UNC17256525	G	A	2	2	0
UNCHS027321	chr9	119975343	63.5134	UNCHS027321	A	G	2	2	2
UNCHS027322	chr9	119981081	63.5301	UNCHS027322	T	C	2	2	0
UNC17256743	chr9	119997918	63.5685	UNC17256743	A	G	2	2	2
UNC17257177	chr9	120031629	63.5737	UNC17257177	C	T	0	2	2
JAX00707660	chr9	120044356	63.5756	JAX00707660	C	T	0	0	0
UNC17257567	chr9	120049814	63.5764	UNC17257567	T	G	2	2	2
UNC17257766	chr9	120067420	63.5791	UNC17257766	A	G	2	2	2
UNCHS029631	chr11	4627735	0.353445	UNCHS029631	G	A	0	0	0
UNCHS029632	chr11	4630620	0.355658	UNCHS029632	A	G	NA	0	2
UNC19548105	chr11	46223256	22.8676	UNC19548105	G	A	0	0	2
UNCJPD007670	chr11	46225140	22.8676	UNCJPD007670	G	T	0	0	0
UNCHS030465	chr11	46274430	22.8682	UNCHS030465	T	C	2	2	0
UNCHS030466	chr11	46278424	22.8682	UNCHS030466	G	A	0	0	2
UNC19549384	chr11	46292877	22.8684	UNC19549384	T	C	2	2	2
UNC15774169	chr9	5417531	0.204306	UNC15774169	C	T	0	0	0
UNC16390481	chr9	54197959	26.3546	UNC16390481	T	C	0	2	2
UNCHS025601	chr9	54243897	26.3762	UNCHS025601	C	T	0	0	2
UNCHS025602	chr9	54247318	26.3778	UNCHS025602	T	C	2	2	0
UNCJPD002077	chr5	13813566	2.48306	UNCJPD002077	T	G	0	0	0
JAX00127208	chr5	13826079	2.48378	JAX00127208	G	A	0	0	0
UNC8666813	chr5	13828047	2.4839	UNC8666813	C	A	0	0	0
JAX00574290	chr5	13879456	2.48687	JAX00574290	C	T	0	2	0
UNC8667627	chr5	13880871	2.49023	UNC8667627	A	C	NA	NA	NA
UNCHS013515	chr5	13892949	2.54544	UNCHS013515	G	A	2	2	0
UNCHS013517	chr5	13897556	2.58568	UNCHS013517	A	C	0	0	0
UNCHS013516	chr5	13901383	2.62243	UNCHS013516	A	G	0	0	0
JAX00574293	chr5	13903617	2.64388	JAX00574293	T	G	2	0	0
UNCHS013518	chr5	13904400	2.64939	UNCHS013518	C	T	2	2	0
UNCHS013519	chr5	13924740	2.73256	UNCHS013519	C	T	NA	0	0
UNCHS013520	chr5	13929110	2.74407	UNCHS013520	G	A	2	2	0
UNC8669015	chr5	13966012	2.84122	UNC8669015	C	T	0	2	0
UNC8669696	chr5	14013456	2.85628	UNC8669696	A	G	0	0	0
JAX00574319	chr5	14022063	2.85677	JAX00574319	G	A	0	0	0
UNC8670226	chr5	14048902	2.85832	UNC8670226	T	C	NA	2	0
UNC8671243	chr5	14107146	2.86169	UNC8671243	T	C	2	0	0
JAX00574346	chr5	14122306	2.86257	JAX00574346	A	G	2	2	0
UNC8671779	chr5	14133955	2.86324	UNC8671779	G	A	0	0	0
JAX00574354	chr5	14184156	2.88917	JAX00574354	T	C	2	2	0
UNC8672737	chr5	14197571	2.90625	UNC8672737	T	C	2	2	0
UNCJPD002078	chr5	14201474	2.91122	UNCJPD002078	G	A	0	0	0
UNCHS013521	chr5	14210942	2.92327	UNCHS013521	A	G	2	2	0
UNCHS013522	chr5	14214113	2.92731	UNCHS013522	A	G	2	0	2
JAX00574380	chr5	14250645	2.93026	JAX00574380	G	A	0	2	0
UNC8674019	chr5	14278607	2.93187	UNC8674019	G	A	0	1	1
UNC8674565	chr5	14318780	2.9342	UNC8674565	C	T	NA	NA	NA
UNCHS013523	chr5	14334863	2.93513	UNCHS013523	C	A	0	0	2
UNCHS013524	chr5	14338022	2.93531	UNCHS013524	C	T	2	2	2
UNC8675539	chr5	14365301	2.93688	UNC8675539	G	A	2	2	0
JAX00574396	chr5	14383704	2.93795	JAX00574396	G	A	2	0	0
JAX00574400	chr5	14386878	2.93813	JAX00574400	G	A	0	0	2
JAX00574400r	chr5	14386878	2.93813	JAX00574400r	G	A	0	0	2
UNC8675939	chr5	14390517	2.93834	UNC8675939	C	T	2	1	2
UNCJPD008862	chr5	14409640	2.93945	UNCJPD008862	G	A	0	0	0
JAX00574407	chr5	14422658	2.94031	JAX00574407	G	A	2	0	2
UNC8677082	chr5	14447853	2.94211	UNC8677082	T	C	0	0	0
UNC8677758	chr5	14480079	2.9444	UNC8677758	C	T	2	0	2
JAX00574424	chr5	14539135	3.00889	JAX00574424	C	T	0	0	0
JAX00574426q	chr5	14541253	3.00904	JAX00574426q	C	A	0	0	0
UNC8678790	chr5	14545667	3.00935	UNC8678790	T	G	0	0	2
UNC8679606	chr5	14595116	3.03565	UNC8679606	T	C	2	2	2
UNCHS013525	chr5	14597860	3.03756	UNCHS013525	T	G	2	2	0
UNCHS013526	chr5	14602880	3.04104	UNCHS013526	C	A	0	2	0
UNC10272905	chr5	137893580	65.3575	UNC10272905	A	G	0	2	0
UNC10273143	chr5	137914078	65.3682	UNC10273143	G	T	2	0	0
JAX00136289	chr5	137919604	65.3684	JAX00136289	G	A	2	0	0
UNC10273324	chr5	137933033	65.3689	UNC10273324	C	T	0	2	0
JAX00136290	chr5	137947968	65.3694	JAX00136290	T	G	2	2	2
UNC10273832	chr5	137973967	65.3703	UNC10273832	G	A	2	0	2
UNCJPD002450	chr5	137989006	65.3708	UNCJPD002450	G	A	0	0	0
JAX00598950	chr5	137995345	65.371	JAX00598950	C	T	0	0	0
UNC10274358	chr5	138014273	65.3716	UNC10274358	G	T	2	2	2
UNC10274397	chr5	138020535	65.3718	UNC10274397	T	C	0	0	0
UNC10274430	chr5	138075493	65.3737	UNC10274430	T	C	0	0	0
UNCHS016123	chr5	138087783	65.3741	UNCHS016123	G	A	0	2	2
UNCHS016124	chr5	138090341	65.3742	UNCHS016124	C	T	0	0	0
UNC10274618	chr5	138092772	65.3743	UNC10274618	G	T	0	0	0
UNC10274847	chr5	138116873	65.3751	UNC10274847	A	G	0	0	0
UNC10275242	chr5	138155150	65.3764	UNC10275242	C	A	2	2	0
JAX00598973	chr5	138164229	65.3767	JAX00598973	C	T	0	0	2
UNCHS016125	chr5	138166158	65.3768	UNCHS016125	G	T	2	0	0
UNCHS016126	chr5	138169824	65.3769	UNCHS016126	T	C	2	2	0
JAX00598978	chr5	138170880	65.3769	JAX00598978	G	A	0	0	0
UNC10275549	chr5	138189483	65.3776	UNC10275549	G	A	2	0	2
UNC10275715	chr5	138199933	65.3779	UNC10275715	C	T	2	2	0
UNCJPD002451	chr5	138202546	65.378	UNCJPD002451	C	A	NA	NA	NA
UNCJPD002452	chr5	138224934	65.3813	UNCJPD002452	C	T	0	0	0
JAX00136313	chr5	138228442	65.3866	JAX00136313	C	T	0	0	0
UNCHS016127	chr5	138234795	65.3961	UNCHS016127	T	G	2	2	0
UNC10276254	chr5	138236131	65.3981	UNC10276254	C	T	0	0	0
UNCHS016128	chr5	138238192	65.4011	UNCHS016128	T	C	2	2	2
UNC10276646	chr5	138275095	65.4563	UNC10276646	G	A	0	0	0
UNC10276806	chr5	138303961	65.4792	UNC10276806	G	A	0	2	0
UNCHS016129	chr5	138322250	65.4883	UNCHS016129	G	A	2	2	2
UNCHS016130	chr5	138326798	65.4906	UNCHS016130	G	A	NA	NA	NA
UNC10276922	chr5	138336530	65.4955	UNC10276922	T	C	2	2	2
UNC10277368	chr5	138362765	65.504	UNC10277368	G	A	2	2	0
UNC10277591	chr5	138396394	65.5051	UNC10277591	G	A	0	0	2
UNCHS016131	chr5	138417894	65.5554	UNCHS016131	T	C	NA	2	2
UNCHS016132	chr5	138421885	65.5664	UNCHS016132	A	G	0	0	2
UNC10278015	chr5	138424559	65.5738	UNC10278015	G	A	0	NA	0
JAX00136327	chr5	138439755	65.6157	JAX00136327	T	C	0	0	2
UNC10278230	chr5	138441504	65.6205	UNC10278230	G	A	2	0	2
UNC10278936	chr5	138476095	65.6285	UNC10278936	T	C	0	0	2
UNC10279363	chr5	138520210	65.6302	UNC10279363	G	T	0	2	0
JAX00228166	chr5	138537576	65.6309	JAX00228166	C	T	2	0	0
UNC10279642	chr5	138549295	65.6313	UNC10279642	A	G	2	0	0
UNC10279800	chr5	138562010	65.6318	UNC10279800	G	A	0	0	NA
JAX00599029	chr5	138587491	65.6328	JAX00599029	A	G	0	0	2
UNC10280627	chr5	138604054	65.6334	UNC10280627	G	A	0	2	NA
JAX00599033	chr5	138614946	65.6338	JAX00599033	A	G	2	0	0
UNCHS016133	chr5	138630508	65.6344	UNCHS016133	A	G	2	0	0
UNC10281061	chr5	138632370	65.6345	UNC10281061	G	A	2	2	0
UNCHS016134	chr5	138634005	65.6345	UNCHS016134	A	G	NA	2	1
UNC10281596	chr5	138657094	65.6354	UNC10281596	G	A	2	0	2
UNCJPD002453	chr5	138684440	65.6364	UNCJPD002453	C	T	0	0	0
UNC10281756	chr5	138686771	65.6365	UNC10281756	G	A	0	0	0
JAX00599043	chr5	138691130	65.6367	JAX00599043	G	A	0	0	0
JAX00599077	chr5	138733129	65.6486	JAX00599077	A	G	2	2	2
UNC10282837	chr5	138738984	65.8549	UNC10282837	T	C	2	0	2
UNC10283171	chr5	138760475	66.0009	UNC10283171	A	C	2	2	0
UNCHS016135	chr5	138767913	66.0011	UNCHS016135	G	A	2	2	0
UNCHS016136	chr5	138771177	66.0012	UNCHS016136	T	G	2	2	2
UNC10283498	chr5	138778249	66.0015	UNC10283498	G	A	2	2	2
UNC10283671	chr5	138788880	66.0035	UNC10283671	A	G	2	0	2
UNC10283765	chr5	138794554	66.0717	UNC10283765	A	G	2	0	0
UNC10283874	chr5	138804025	66.0955	UNC10283874	T	C	2	2	0
JAX00136358	chr5	138804402	66.0964	JAX00136358	C	T	0	0	0
UNC20405970	chr5	138804903	66.0977	UNC20405970	G	A	0	0	0
UNC10284044	chr5	138813717	66.1198	UNC10284044	C	A	0	0	0
UNC10284180	chr5	138822574	66.1348	UNC10284180	A	G	2	2	0
UNC10284313	chr5	138832201	66.1379	UNC10284313	G	A	2	2	0
UNC10284474	chr5	138840877	66.1407	UNC10284474	G	A	2	0	0
UNC10284642	chr5	138850305	66.1615	UNC10284642	G	A	2	2	0
UNC10284783	chr5	138859308	66.2132	UNC10284783	C	T	2	2	0
UNCHS016137	chr5	138863576	66.2377	UNCHS016137	T	C	2	2	0
UNCHS016138	chr5	138867367	66.2594	UNCHS016138	C	T	0	0	0
UNC10285165	chr5	138879014	66.2734	UNC10285165	G	A	0	0	0
UNC10285313	chr5	138886618	66.2758	UNC10285313	C	T	2	0	0
UNC10285482	chr5	138895060	66.2785	UNC10285482	A	C	2	2	2
UNC10285684	chr5	138904726	66.2816	UNC10285684	C	T	NA	1	0
UNC10285869	chr5	138914069	66.2846	UNC10285869	T	C	2	2	0
JAX00599141	chr5	138918835	66.2861	JAX00599141	C	T	0	0	2
UNC10286016	chr5	138923896	66.2878	UNC10286016	C	T	NA	0	2
JAX00599145	chr5	138928465	66.2892	JAX00599145	G	A	0	2	0
UNC10286166	chr5	138932998	66.2907	UNC10286166	T	C	0	2	2
UNC10286251	chr5	138938885	66.2926	UNC10286251	G	A	0	0	0
UNC10286420	chr5	138950729	66.2963	UNC10286420	A	G	2	2	2
UNC10286527	chr5	138956804	66.2983	UNC10286527	C	T	2	0	2
UNC10286729	chr5	138967815	66.3018	UNC10286729	A	G	2	2	2
UNC10286838	chr5	138977476	66.3049	UNC10286838	C	T	2	2	0
UNC10286941	chr5	138986623	66.3078	UNC10286941	C	A	2	2	0
JAX00599159	chr5	138986965	66.3079	JAX00599159	A	G	2	2	0
UNC10287011	chr5	138994137	66.3102	UNC10287011	G	A	NA	0	0
JAX00136371	chr5	139003411	66.3132	JAX00136371	T	C	2	0	0
UNC10287105	chr5	139004407	66.3135	UNC10287105	T	C	2	2	0
UNC10287242	chr5	139014620	66.3168	UNC10287242	C	T	0	0	2
UNC10287370	chr5	139024280	66.3212	UNC10287370	C	T	0	0	2
UNCHS016139	chr5	139027744	66.332	UNCHS016139	T	C	2	2	0
UNC10287559	chr5	139041642	66.3956	UNC10287559	G	A	2	0	0
UNCHS016141	chr5	139042813	66.4013	UNCHS016141	A	G	2	2	0
UNCHS016142	chr5	139047224	66.4231	UNCHS016142	T	C	NA	2	0
UNC10287703	chr5	139051458	66.4439	UNC10287703	G	A	0	0	0
UNCHS016143	chr5	139058746	66.4798	UNCHS016143	A	G	2	2	0
UNC10287803	chr5	139059313	66.4826	UNC10287803	G	A	2	2	0
UNCHS016144	chr5	139060999	66.4909	UNCHS016144	C	T	2	2	0
UNCHS016145	chr5	139065285	66.5095	UNCHS016145	T	C	0	2	0
UNC10287924	chr5	139068063	66.5147	UNC10287924	A	C	2	2	0
UNCHS016146	chr5	139074795	66.5168	UNCHS016146	C	T	2	NA	0
UNC10288052	chr5	139077299	66.5176	UNC10288052	A	G	2	1	2
UNC10288176	chr5	139087107	66.5208	UNC10288176	C	T	2	0	0
UNC10288360	chr5	139099330	66.5247	UNC10288360	G	A	0	0	2
UNC10288660	chr5	139118228	66.5307	UNC10288660	A	G	2	2	0
UNC10289024	chr5	139145571	66.5395	UNC10289024	C	T	0	0	0
UNCHS016147	chr5	139192780	66.6282	UNCHS016147	T	C	2	2	0
UNC10289685	chr5	139193664	66.6318	UNC10289685	A	G	2	2	2
UNCHS016148	chr5	139195432	66.6391	UNCHS016148	T	C	2	0	0
UNCHS016149	chr5	139205318	66.6783	UNCHS016149	G	A	2	2	0
JAX00136387	chr5	139206095	66.6794	JAX00136387	A	G	2	2	0
JAX00136387r	chr5	139206095	66.6794	JAX00136387r	A	G	2	2	0
UNCHS015763	chr5	139208760	66.6802	UNCHS015763	G	A	NA	NA	NA
UNC10289920	chr5	139212112	66.6813	UNC10289920	G	T	2	0	0
UNC10290207	chr5	139240543	66.6904	UNC10290207	G	A	0	0	0
UNC10290586	chr5	139274600	66.7013	UNC10290586	T	C	2	2	0
JAX00599195	chr5	139283046	66.704	JAX00599195	C	A	2	2	0
UNC10291007	chr5	139304843	66.7712	UNC10291007	A	G	2	2	2
UNC10291275	chr5	139324244	66.7774	UNC10291275	A	G	2	2	2
UNC10291638	chr5	139353009	66.7888	UNC10291638	A	G	0	2	0
UNCJPD002455	chr5	139395785	66.8115	UNCJPD002455	A	G	NA	NA	NA
UNC10291985	chr5	139398429	66.8129	UNC10291985	T	C	2	2	0
UNCHS016151	chr5	139398429	66.8129	UNCHS016151	T	C	2	2	0
UNCHS016153	chr5	139402642	66.8152	UNCHS016153	T	C	2	2	0
UNCHS016154	chr5	139407958	66.818	UNCHS016154	T	C	2	2	2
UNCHS016155	chr5	139429072	66.8339	UNCHS016155	A	G	2	2	0
UNC10292356	chr5	139429883	66.8357	UNC10292356	C	T	2	0	0
UNCHS016156	chr5	139431500	66.8393	UNCHS016156	T	C	2	2	0
UNC10292788	chr5	139463052	66.9098	UNC10292788	A	G	0	0	2
JAX00599222	chr5	139465021	66.9142	JAX00599222	G	A	0	2	0
UNC10293590	chr5	139505838	66.9405	UNC10293590	T	C	2	2	0
UNCHS016157	chr5	139520999	66.9503	UNCHS016157	G	A	0	0	2
UNCHS016158	chr5	139528625	66.9552	UNCHS016158	T	C	2	2	0
UNC10294097	chr5	139555698	66.9727	UNC10294097	C	A	0	0	0
JAX00599252	chr5	139577287	66.9824	JAX00599252	C	T	0	2	0
UNC10294389	chr5	139583708	66.9839	UNC10294389	A	G	0	2	0
JAX00599262	chr5	139591528	66.9942	JAX00599262	C	T	1	2	2
JAX00599262q	chr5	139591528	66.9942	JAX00599262q	C	T	1	2	2
UNC10294840	chr5	139613436	67.0515	UNC10294840	A	G	NA	1	0
JAX00136419	chr5	139627783	67.055	JAX00136419	C	A	0	0	0
UNCHS016159	chr5	139633709	67.0552	UNCHS016159	A	G	2	2	0
UNCHS016161	chr5	139639934	67.0554	UNCHS016161	G	A	2	2	0
UNCHS016160	chr5	139640549	67.0555	UNCHS016160	T	C	2	2	0
UNCHS016162	chr5	139642051	67.0555	UNCHS016162	A	G	2	2	0
UNC10295529	chr5	139649723	67.0558	UNC10295529	T	C	0	0	2
UNC10295927	chr5	139679919	67.0568	UNC10295927	C	T	1	1	0
UNC10296412	chr5	139706250	67.0577	UNC10296412	C	T	2	2	2
UNC10296878	chr5	139735952	67.0587	UNC10296878	C	A	0	0	2
JAX00599296	chr5	139750408	67.0592	JAX00599296	A	G	2	2	0
UNCHS016163	chr5	139751387	67.0592	UNCHS016163	C	T	0	NA	1
UNCHS016164	chr5	139756065	67.0594	UNCHS016164	A	G	2	2	0
UNCHS016165	chr5	139757231	67.0594	UNCHS016165	A	G	2	2	0
UNCHS016166	chr5	139761703	67.0596	UNCHS016166	T	C	0	2	2
UNC10297499	chr5	139774511	67.06	UNC10297499	C	T	2	0	2
UNC10297895	chr5	139798936	67.0699	UNC10297895	C	A	2	0	0
UNCJPD002456	chr5	139828176	67.142	UNCJPD002456	C	A	0	NA	0
UNC10298436	chr5	139836802	67.1455	UNC10298436	T	G	2	2	0
UNC10298923	chr5	139865408	67.1571	UNC10298923	G	A	0	2	2
UNCHS016167	chr5	139867902	67.1581	UNCHS016167	G	A	0	2	0
UNCHS016168	chr5	139873694	67.1605	UNCHS016168	T	G	0	0	2
UNC10299319	chr5	139899727	67.171	UNC10299319	C	T	0	0	2
UNC10299654	chr5	139931456	67.1839	UNC10299654	G	A	2	0	2
UNC10300014	chr5	139957588	67.1868	UNC10300014	C	T	2	0	0
UNCJPD008934	chr5	139982181	67.1876	UNCJPD008934	A	G	2	2	2
UNCJPD002457	chr5	139982210	67.1876	UNCJPD002457	G	A	NA	NA	NA
JAX00599359	chr5	140015234	67.1887	JAX00599359	A	G	2	2	0
JAX00136447	chr5	140018221	67.1888	JAX00136447	C	T	0	0	0
UNC10300957	chr5	140022717	67.189	UNC10300957	A	G	2	2	0
UNC10301352	chr5	140057694	67.1902	UNC10301352	G	A	0	0	0
JAX00599382	chr5	140087839	67.1912	JAX00599382	T	C	2	2	2
UNC10302011	chr5	140116896	67.1922	UNC10302011	T	C	2	0	2
JAX00136455	chr5	140125690	67.1925	JAX00136455	G	A	2	0	0
UNC10302409	chr5	140149695	67.1933	UNC10302409	T	C	0	2	2
UNC10302681	chr5	140176915	67.1942	UNC10302681	T	G	0	0	0
UNC10303017	chr5	140218881	67.1956	UNC10303017	G	T	0	0	0
UNC10303255	chr5	140245797	67.1965	UNC10303255	G	A	2	0	2
UNCHS016169	chr5	140249159	67.1967	UNCHS016169	A	G	2	0	2
UNC10303410	chr5	140260716	67.197	UNC10303410	G	A	NA	0	0
UNCHS016171	chr5	140272755	67.1975	UNCHS016171	A	G	2	2	0
UNCHS016172	chr5	140278194	67.1976	UNCHS016172	A	G	NA	2	2
UNCHS016173	chr5	140302299	67.1985	UNCHS016173	A	G	2	0	2
UNC10303752	chr5	140304036	67.1985	UNC10303752	T	C	2	2	0
UNCHS016174	chr5	140305497	67.1986	UNCHS016174	C	T	0	0	0
UNCHS016175	chr5	140309957	67.1987	UNCHS016175	C	T	2	2	NA
UNCHS016176	chr5	140313088	67.1988	UNCHS016176	T	C	2	2	2
UNC10304780	chr5	140360522	67.2004	UNC10304780	C	T	0	0	0
UNC10305260	chr5	140393213	67.2018	UNC10305260	C	T	2	0	2
UNCJPD002458	chr5	140408575	67.2054	UNCJPD002458	C	T	0	NA	0
UNC10305913	chr5	140428973	67.2114	UNC10305913	G	A	0	0	0
UNCHS016177	chr5	140435683	67.2137	UNCHS016177	G	A	2	2	0
UNCHS016178	chr5	140438120	67.2145	UNCHS016178	T	C	2	2	2
UNCHS016179	chr5	140456525	67.2339	UNCHS016179	G	A	2	2	0
UNC10306321	chr5	140457306	67.2356	UNC10306321	A	G	2	2	0
UNCHS016180	chr5	140459264	67.2399	UNCHS016180	C	T	2	0	2
UNC10306786	chr5	140484970	67.2955	UNC10306786	A	G	0	2	2
JAX00599453	chr5	140500993	67.3302	JAX00599453	G	A	2	0	0
UNC10307389	chr5	140525232	67.3827	UNC10307389	A	G	2	2	2
UNC10307805	chr5	140553778	67.4877	UNC10307805	T	C	2	2	0
UNCHS016181	chr5	140556004	67.4962	UNCHS016181	C	T	2	2	0
UNCHS016182	chr5	140562266	67.5201	UNCHS016182	G	A	2	2	0
UNC10308173	chr5	140585605	67.5738	UNC10308173	C	T	2	0	0
UNC10308486	chr5	140616812	67.6414	UNC10308486	T	C	2	2	2
JAX00136493	chr5	140617969	67.6439	JAX00136493	C	T	0	NA	0
JAX00136493q	chr5	140617969	67.6439	JAX00136493q	C	T	0	0	0
UNC10308712	chr5	140639807	67.665	UNC10308712	C	T	0	2	2
UNC10309067	chr5	140678899	67.7021	UNC10309067	A	G	2	2	NA
JAX00599512	chr5	140682340	67.7054	JAX00599512	G	T	2	0	0
JAX00599528	chr5	140720501	67.7298	JAX00599528	G	A	0	0	2
UNC10309656	chr5	140733574	67.7365	UNC10309656	T	C	2	NA	2
UNCHS016183	chr5	140754784	67.7476	UNCHS016183	T	C	2	2	2
UNCHS016184	chr5	140765463	67.7597	UNCHS016184	T	G	2	2	0
UNC10310084	chr5	140771852	67.767	UNC10310084	C	T	2	2	0
JAX00599550	chr5	140781210	67.7777	JAX00599550	C	T	2	0	0
UNC10310430	chr5	140804023	67.8038	UNC10310430	G	A	0	2	0
UNCJPD002459	chr5	140840219	67.8451	UNCJPD002459	C	T	NA	NA	NA
UNC10310842	chr5	140849781	67.856	UNC10310842	C	T	0	0	0
JAX00136511	chr5	140854121	67.8564	JAX00136511	T	C	2	2	2
UNC10311021	chr5	140870025	67.8581	UNC10311021	C	T	0	0	0
UNC10311307	chr5	140891399	67.8602	UNC10311307	C	T	0	0	2
UNC10311756	chr5	140916603	67.8686	UNC10311756	C	T	NA	1	1
JAX00599585	chr5	140922462	67.8726	JAX00599585	G	A	0	0	0
JAX00599589	chr5	140943857	67.8874	JAX00599589	G	A	0	2	0
UNC10312284	chr5	140960605	67.9063	UNC10312284	C	A	0	1	0
UNCHS016185	chr5	140964826	67.93	UNCHS016185	C	T	0	1	0
JAX00599593	chr5	140965964	67.9364	JAX00599593	T	C	0	0	0
UNCHS016186	chr5	140966977	67.9421	UNCHS016186	C	A	0	2	0
UNC10312672	chr5	140987092	67.9776	UNC10312672	A	G	2	0	0
UNC10312946	chr5	141010743	67.9931	UNC10312946	G	A	0	0	0
JAX00136522	chr5	141011184	67.9931	JAX00136522	C	T	0	0	0
UNCHS016187	chr5	141011184	67.9931	UNCHS016187	C	T	0	0	0
UNCHS016188	chr5	141016429	67.994	UNCHS016188	G	A	0	0	0
UNC10313314	chr5	141051956	67.9997	UNC10313314	G	T	0	0	0
UNC10313628	chr5	141084627	68.005	UNC10313628	C	T	0	0	0
UNCHS016189	chr5	141098400	68.0072	UNCHS016189	A	G	2	2	0
UNCHS016190	chr5	141104142	68.0081	UNCHS016190	C	T	1	1	0
UNC10313960	chr5	141116071	68.01	UNC10313960	T	C	0	2	0
UNCJPD002460	chr5	141128696	68.013	UNCJPD002460	G	T	0	0	0
UNC10314330	chr5	141144023	68.0175	UNC10314330	T	C	2	2	2
UNCHS016191	chr5	141170665	68.0254	UNCHS016191	G	A	2	2	0
UNCHS016192	chr5	141172962	68.026	UNCHS016192	A	C	2	2	0
UNC10315052	chr5	141194003	68.0337	UNC10315052	A	G	0	2	2
UNC10315318	chr5	141212526	68.0414	UNC10315318	G	A	2	0	2
UNC10315611	chr5	141229277	68.0482	UNC10315611	A	G	NA	0	0
UNC10316234	chr5	141272990	68.0662	UNC10316234	A	G	2	2	2
UNC10316886	chr5	141315168	68.0836	UNC10316886	C	A	0	0	0
UNC10317039	chr5	141335113	68.0917	UNC10317039	A	G	2	2	0
UNCJPD002461	chr5	141354501	68.1245	UNCJPD002461	G	A	0	0	0
UNCHS016193	chr5	141360215	68.1373	UNCHS016193	G	T	2	2	0
UNCHS016194	chr5	141363963	68.1458	UNCHS016194	G	T	2	2	0
UNC10317466	chr5	141365527	68.1493	UNC10317466	T	C	2	0	0
JAX00599662	chr5	141385871	68.1715	JAX00599662	C	T	0	0	0
UNC10317867	chr5	141397324	68.1743	UNC10317867	G	A	2	2	0
UNC10318291	chr5	141428754	68.2023	UNC10318291	C	T	0	1	2
UNCHS016195	chr5	141428754	68.2023	UNCHS016195	C	T	0	1	2
UNCHS016196	chr5	141433614	68.2317	UNCHS016196	G	A	2	2	0
JAX00599675	chr5	141448899	68.2473	JAX00599675	A	G	2	0	0
UNC10318698	chr5	141458955	68.2498	UNC10318698	T	G	2	1	0
JAX00136558	chr5	141485574	68.2564	JAX00136558	A	C	2	2	0
UNC10319117	chr5	141488805	68.2572	UNC10319117	G	A	0	0	0
UNC10319849	chr5	141553384	68.2731	UNC10319849	A	G	2	2	0
UNC10320298	chr5	141584566	68.2808	UNC10320298	G	T	2	2	0
JAX00599711	chr5	141590940	68.2823	JAX00599711	C	T	0	2	0
UNC10320649	chr5	141615587	68.2884	UNC10320649	G	A	2	2	0
UNCHS016197	chr5	141667400	68.3012	UNCHS016197	C	T	2	2	0
UNCHS016198	chr5	141670192	68.3018	UNCHS016198	A	G	2	2	2
UNCHS016199	chr5	141675078	68.3323	UNCHS016199	A	G	NA	NA	NA
UNC10321448	chr5	141677622	68.3601	UNC10321448	A	G	1	1	0
UNCHS016200	chr5	141679635	68.382	UNCHS016200	G	A	2	0	0
UNCHS016201	chr5	141682983	68.3941	UNCHS016201	T	C	0	0	2
UNCHS016202	chr5	141685708	68.4022	UNCHS016202	A	G	2	2	0
UNC10321939	chr5	141708348	68.4673	UNC10321939	G	T	0	0	2
UNC10322604	chr5	141754407	68.4941	UNC10322604	C	T	0	2	0
UNC10322744	chr5	141764624	68.4955	UNC10322744	C	T	0	0	2
UNCHS016203	chr5	141768629	68.4961	UNCHS016203	T	C	2	2	0
UNCHS016204	chr5	141771284	68.4964	UNCHS016204	C	T	NA	2	0
UNC10323443	chr5	141800445	68.5004	UNC10323443	C	T	0	0	0
JAX00136581	chr5	141806900	68.5013	JAX00136581	G	A	0	0	2
UNC10324045	chr5	141832973	68.5049	UNC10324045	A	G	2	0	2
UNCHS016205	chr5	141858726	68.5084	UNCHS016205	T	C	2	2	0
UNC10324521	chr5	141860982	68.5087	UNC10324521	C	T	0	0	0
UNCHS016206	chr5	141862403	68.5089	UNCHS016206	C	T	0	2	2
UNCHS016207	chr5	141869397	68.5098	UNCHS016207	A	G	0	2	0
UNCHS016209	chr5	141871283	68.5101	UNCHS016209	G	T	0	2	2
UNCHS016208	chr5	141872104	68.5102	UNCHS016208	A	C	2	2	0
UNCHS016210	chr5	141874390	68.5105	UNCHS016210	A	C	2	2	0
UNC10325077	chr5	141893933	68.5132	UNC10325077	T	C	2	2	0
UNC10325544	chr5	141931443	68.5183	UNC10325544	T	G	0	0	2
UNCJPD002463	chr5	141941898	68.5199	UNCJPD002463	C	T	0	0	0
UNC10326560	chr5	141990213	68.5492	UNC10326560	G	A	0	2	2
UNC10327134	chr5	142023955	68.5697	UNC10327134	A	G	2	0	2
UNCHS016212	chr5	142047640	68.5938	UNCHS016212	A	G	NA	NA	NA
UNC10327619	chr5	142052511	68.6364	UNC10327619	C	A	0	0	0
JAX00599865	chr5	142082913	68.8195	JAX00599865	A	G	0	0	0
UNC10327977	chr5	142084094	68.8209	UNC10327977	G	A	2	2	0
JAX00136602	chr5	142091342	68.8298	JAX00136602	C	T	0	0	0
UNC10328572	chr5	142116737	68.845	UNC10328572	A	G	2	0	2
UNC10328939	chr5	142139834	68.8482	UNC10328939	T	C	0	2	2
JAX00136611	chr5	142189194	68.8549	JAX00136611	G	A	0	0	0
JAX00599884	chr5	142191920	68.8553	JAX00599884	C	T	2	0	0
backupUNC050431851	chr5	142199582	68.8563	backupUNC050431851	A	G	0	2	0
UNCHS016213	chr5	142210229	68.8578	UNCHS016213	C	T	0	0	0
UNCHS016214	chr5	142215294	68.8585	UNCHS016214	T	C	2	2	0
UNC10330465	chr5	142235468	68.8612	UNC10330465	A	C	2	2	2
UNC10330977	chr5	142271460	68.893	UNC10330977	A	C	2	2	2
UNC10331595	chr5	142304688	68.9408	UNC10331595	A	G	2	2	0
UNC10332518	chr5	142364038	68.9997	UNC10332518	C	T	2	2	2
UNCHS016215	chr5	142396901	69.047	UNCHS016215	G	A	2	2	0
UNCHS016216	chr5	142401802	69.0541	UNCHS016216	T	G	2	NA	0
JAX00599914	chr5	142412370	69.0693	JAX00599914	A	G	2	2	0
UNC10333398	chr5	142427686	69.0914	UNC10333398	T	C	2	0	0
UNC10333784	chr5	142459032	69.1366	UNC10333784	G	A	2	2	0
UNCHS016217	chr5	142491075	69.1828	UNCHS016217	A	G	2	2	0
[truncated: 4,036 more rows]
