# Supplementary material for: Network analysis identifies strain-dependent response to tau and tau seeding-associated genes
Source: J Exp Med. 2023 Aug 22;220(11):e20230180. doi: 10.1084/jem.20230180 (PMC10443211; doi:10.1084/jem.20230180)
Supplement: Table S2 — is a summary of genetic background–specific transcriptomic analyses. [file JEM_20230180_TableS2.xlsx]

## Sheet: SuppTable2A
SuppTable2A. Differential expression B6
mm10 gene name	baseMean	log2FoldChange	lfcSE	stat	pvalue	padj
Xkr4	343.641	0.787825	0.259267	3.03866	0.00237633	0.00492284
Rp1	2.08728	2.52582	0.797866	3.16571	0.00154704	0.003313
Sox17	98.9133	1.08872	0.187367	5.81065	6.22302e-09	3.24388e-08
Mrpl15	667.226	-0.872988	0.124077	-7.03588	1.98005e-12	1.90916e-11
Lypla1	861.058	-0.30423	0.118235	-2.5731	0.0100792	0.0184353
Tcea1	1815.38	-0.63242	0.0886744	-7.13194	9.89657e-13	1.01122e-11
Rgs20	1006.95	-0.620445	0.0775611	-7.99943	1.24997e-15	2.11225e-14
Atp6v1h	4943.79	-0.475427	0.103045	-4.61377	3.95423e-06	1.31634e-05
Oprk1	237.179	1.60437	0.17797	9.01487	1.97112e-19	6.56905e-18
Npbwr1	41.0499	1.01192	0.194099	5.21343	1.85382e-07	7.59066e-07
Rb1cc1	2743.25	0.714882	0.175357	4.07673	4.56742e-05	0.00012728
Fam150a	1.47161	0.737679	0.872374	0.845599	0.397777	0.480096
St18	147.364	0.808765	0.380945	2.12305	0.0337496	0.0550981
Pcmtd1	3775.33	0.758175	0.218879	3.46391	0.00053239	0.00124054
Sntg1	701.89	0.0744679	0.141701	0.525527	0.599217	0.671136
Rrs1	631.012	-0.754918	0.107968	-6.99205	2.70895e-12	2.55438e-11
Adhfe1	533.98	-0.0943763	0.103646	-0.910564	0.362525	0.442996
2610203C22Rik	12.3752	-0.0330624	0.310221	-0.106577	0.915125	0.935274
3110035E14Rik	12891.5	-0.661965	0.101675	-6.51062	7.484e-11	5.45597e-10
Mybl1	122.009	0.790859	0.208759	3.78838	0.000151636	0.000388066
Vcpip1	2737.58	0.100435	0.172966	0.580664	0.561467	0.637001
1700034P13Rik	3.86008	-0.0504714	0.509842	-0.0989942	0.921143	0.939501
Sgk3	413.986	0.688269	0.172753	3.98412	6.77315e-05	0.000183232
Mcmdc2	74.4765	1.64389	0.206086	7.97668	1.50319e-15	2.49555e-14
Snhg6	199.835	-0.0774528	0.118325	-0.654575	0.512742	0.591243
Snord87	1.46612	2.88316	1.01453	2.84186	0.00448514	0.00880798
Tcf24	9.91451	-0.0428275	0.353346	-0.121206	0.903528	0.92611
Ppp1r42	18.4338	0.843145	0.238626	3.53333	0.000410364	0.000975564
Cops5	1711.53	-0.681013	0.0767668	-8.8712	7.23628e-19	2.17731e-17
Cspp1	704.198	1.63423	0.182402	8.95952	3.26107e-19	1.05072e-17
Arfgef1	3240.22	0.194734	0.188422	1.0335	0.301371	0.379151
Cpa6	8.28182	-0.898813	0.455757	-1.97213	0.0485942	0.0764292
Prex2	2529.76	0.689572	0.218429	3.15697	0.00159418	0.00340421
A830018L16Rik	2242.11	-0.251494	0.189691	-1.32581	0.184902	0.249503
Sulf1	489.974	0.481817	0.106906	4.50693	6.57731e-06	2.11205e-05
Slco5a1	71.6633	1.05386	0.281477	3.74403	0.000181089	0.000456869
Ncoa2	2603.81	0.0234641	0.118657	0.197748	0.843242	0.879014
Tram1	1181.06	0.517348	0.0893754	5.78848	7.10243e-09	3.65562e-08
Lactb2	338.141	0.21611	0.105727	2.04403	0.0409507	0.0655263
Xkr9	0.683776	1.35326	1.38852	0.974602	0.329758	0.408844
Gm5523	0.903322	-1.28662	1.07156	-1.2007	0.229869	0.300214
Eya1	303.77	-0.046179	0.168147	-0.274635	0.783596	0.829889
Msc	31.6081	-0.476085	0.205262	-2.3194	0.0203731	0.0349601
Trpa1	4.75217	-0.587639	0.59803	-0.982625	0.325792	0.404941
Kcnb2	412.814	0.479154	0.107676	4.44997	8.58841e-06	2.69803e-05
Terf1	382.602	0.781644	0.175132	4.46317	8.07571e-06	2.54811e-05
Sbspon	11.3745	0.988714	0.34725	2.84727	0.0044096	0.00866721
4930444P10Rik	7.75729	1.57545	0.525223	2.99958	0.0027035	0.00555195
Rpl7	6661.61	-0.481509	0.0631637	-7.62319	2.47479e-14	3.33493e-13
Rdh10	297.596	0.568513	0.0964038	5.8972	3.69719e-09	2.00824e-08
Stau2	3434.42	-0.679642	0.0709891	-9.57389	1.02955e-21	5.19489e-20
Ube2w	1930.72	-0.662534	0.125005	-5.30005	1.15772e-07	4.89437e-07
Tceb1	2077.22	-0.166627	0.159958	-1.04169	0.297556	0.374957
Tmem70	919.018	-0.311977	0.0941146	-3.31486	0.000916887	0.00205413
Ly96	26.5782	1.05881	0.244803	4.32515	1.52426e-05	4.59785e-05
Jph1	631.932	-0.230126	0.100205	-2.29654	0.0216449	0.0369238
Gdap1	3409.73	0.113167	0.163514	0.692092	0.488879	0.568766
Pi15	5.0466	0.714988	0.449821	1.58949	0.111949	0.160631
Gm16070	7.09791	0.720818	0.470029	1.53356	0.125138	0.177598
Crispld1	210.83	0.457945	0.166968	2.74271	0.00609346	0.0116692
Tfap2d	15.0774	-0.586123	0.312451	-1.87589	0.060671	0.0933636
Tfap2b	27.4427	-0.669366	0.301294	-2.22164	0.026308	0.0440255
Pkhd1	2.28401	0.646061	0.755151	0.855539	0.392253	0.474225
4930486I03Rik	0.711603	0.430693	1.13112	0.380768	0.703375	0.762402
Mcm3	86.1854	-0.0571629	0.132545	-0.431272	0.66627	0.730928
6720483E21Rik	14.3781	1.17289	0.288106	4.07104	4.68035e-05	0.000130245
Paqr8	5555.3	0.472917	0.0814415	5.80683	6.36677e-09	3.30729e-08
Efhc1	29.6841	0.44392	0.183538	2.41869	0.0155766	0.0273165
Tram2	9.89783	0.333926	0.34436	0.969701	0.332195	0.411164
Tmem14a	1033.75	0.00446889	0.0969219	0.0461081	0.963224	0.971935
Gsta3	37.7402	1.85337	0.262145	7.07003	1.54905e-12	1.52553e-11
Kcnq5	3384.9	0.771225	0.116398	6.62574	3.45522e-11	2.66951e-10
Rims1	4037.56	-0.0308382	0.134647	-0.22903	0.818845	0.859718
Mir30c-2	1.38237	3.65651	1.01124	3.61587	0.00029934	0.000728398
Ogfrl1	5519.53	0.133775	0.164234	0.814537	0.415337	0.497845
B3gat2	437.208	0.234217	0.130486	1.79496	0.0726608	0.109617
Smap1	2556.52	-0.682803	0.0871272	-7.83684	4.6201e-15	7.09323e-14
Sdhaf4	376.661	-0.813312	0.144932	-5.61166	2.00391e-08	9.55821e-08
Fam135a	1038.4	1.30852	0.290868	4.49868	6.83776e-06	2.1902e-05
Col9a1	16.4152	0.789597	0.312574	2.52611	0.0115334	0.0208416
Col19a1	1298.75	2.3017	0.286948	8.02132	1.04618e-15	1.79148e-14
Lmbrd1	8835.66	0.60695	0.0767807	7.90498	2.67982e-15	4.29416e-14
Adgrb3	3761.03	0.672435	0.0833439	8.0682	7.13447e-16	1.26387e-14
Gm20172	13.3133	2.58852	0.40235	6.43349	1.24706e-10	8.72994e-10
Phf3	2514.3	0.00563021	0.104114	0.0540775	0.956873	0.96694
Ptp4a1	344.349	-0.217582	0.202088	-1.07667	0.281627	0.357467
4931428L18Rik	0.712927	-0.148864	1.2733	-0.116912	0.90693	0.928484
Khdrbs2	166.603	-0.578793	0.108467	-5.33612	9.49551e-08	4.07959e-07
Gm5415	11.6375	4.71964	0.622212	7.58527	3.31805e-14	4.38434e-13
Prim2	189.584	-0.471309	0.10718	-4.39736	1.09577e-05	3.37912e-05
1700001G17Rik	14.606	0.330519	0.302299	1.09335	0.27424	0.34977
Rab23	856.755	-0.199383	0.0795546	-2.50624	0.0122023	0.0219387
Bag2	237.238	-0.825336	0.106433	-7.75452	8.86772e-15	1.28876e-13
Zfp451	714.912	0.398555	0.156438	2.54769	0.0108439	0.0196956
Gm15455	4.51343	0.148206	0.510389	0.290379	0.771526	0.819667
Bend6	4286.46	-0.529438	0.0701565	-7.54653	4.47005e-14	5.75928e-13
Dst	11638.7	0.78296	0.116613	6.71418	1.89126e-11	1.53168e-10
Mir5103	3.78681	-0.0383375	0.564084	-0.0679641	0.945814	0.958244
Ccdc115	424.775	-0.673334	0.108567	-6.20202	5.57429e-10	3.4804e-09
Imp4	390.865	-0.669564	0.110925	-6.03617	1.57818e-09	9.11834e-09
Ptpn18	22.9312	-0.0499404	0.230927	-0.216261	0.828784	0.868169
Amer3	914.966	-0.490271	0.084705	-5.78798	7.12382e-09	3.66452e-08
Arhgef4	4449.18	-0.286031	0.119607	-2.39143	0.0167828	0.0292802
Fam168b	8558.9	-0.639366	0.0702564	-9.10046	8.99526e-20	3.14974e-18
Plekhb2	8177.3	-0.752473	0.0902632	-8.33643	7.65643e-17	1.61423e-15
Hs6st1	1784.61	0.257907	0.10194	2.52998	0.0114068	0.0206323
Uggt1	2244.84	0.50095	0.0644794	7.76915	7.90172e-15	1.15964e-13
Neurl3	30.7357	0.214356	0.210383	1.01888	0.308259	0.386356
Arid5a	316.027	-0.558866	0.130307	-4.28885	1.79603e-05	5.35647e-05
Kansl3	1936.12	-0.102173	0.0797623	-1.28097	0.200204	0.266824
Fer1l5	1.50354	0.450832	0.814411	0.553568	0.579874	0.653796
Lman2l	998.587	0.202498	0.101721	1.99072	0.0465117	0.0734826
Cnnm4	485.717	0.329692	0.0803459	4.1034	4.07118e-05	0.000114338
Cnnm3	852.774	0.541517	0.0619241	8.74485	2.23304e-18	6.20931e-17
Ankrd23	58.1015	1.26999	0.169993	7.47083	7.96935e-14	9.81848e-13
Ankrd39	151.922	-0.125301	0.107075	-1.17022	0.241913	0.313754
Sema4c	487.754	0.660897	0.0944712	6.99575	2.63841e-12	2.48917e-11
Fam178b	2.61191	1.06186	0.752609	1.4109	0.158273	0.21796
Cox5b	3533.2	-0.702115	0.133152	-5.27304	1.34186e-07	5.61991e-07
Actr1b	5622.14	-0.591291	0.109159	-5.41677	6.06862e-08	2.68697e-07
4933424G06Rik	10.6685	-0.509141	0.318912	-1.5965	0.110378	0.158739
Zap70	28.4017	0.30788	0.209919	1.46666	0.142469	0.198879
Tmem131	2578.08	0.711528	0.0823986	8.63519	5.86294e-18	1.50883e-16
Cnga3	2.33305	0.383722	0.632023	0.607134	0.543762	0.620598
Inpp4a	5118.36	-0.0025825	0.09567	-0.0269938	0.978465	0.983117
Coa5	2489.8	-0.572809	0.0721228	-7.94214	1.98725e-15	3.2305e-14
Unc50	975.304	0.462822	0.0799927	5.7858	7.21666e-09	3.70325e-08
Mgat4a	1526.02	0.626348	0.126852	4.93763	7.90771e-07	2.93363e-06
4930594C11Rik	3.5517	1.55528	0.551874	2.81819	0.00482959	0.00941852
2010300C02Rik	6314.05	-0.431522	0.112212	-3.84561	0.000120254	0.000312879
Tsga10	299.473	0.888872	0.200465	4.43405	9.248e-06	2.8926e-05
Lipt1	122.963	-0.549967	0.145399	-3.78246	0.000155285	0.000396502
Mitd1	159.141	0.26718	0.118997	2.24526	0.0247512	0.0416609
Mrpl30	1245.56	-0.892574	0.0986383	-9.04896	1.4433e-19	4.89171e-18
Lyg2	1.40297	0.378622	0.986877	0.383657	0.701233	0.760598
Txndc9	1249.71	-0.564142	0.0665549	-8.47634	2.32387e-17	5.38629e-16
Eif5b	4704.66	-0.246645	0.10767	-2.29074	0.0219783	0.0374534
Rev1	734.375	0.656011	0.136816	4.79485	1.628e-06	5.74647e-06
Aff3	1637.11	-0.356489	0.0635263	-5.61167	2.00386e-08	9.55821e-08
Lonrf2	4362.34	-0.549575	0.0593619	-9.25804	2.08215e-20	8.13081e-19
Chst10	2612.99	0.196061	0.0587081	3.33959	0.000839008	0.00189074
Pdcl3	669.679	-0.336969	0.063724	-5.28794	1.237e-07	5.20989e-07
Npas2	1198.85	-0.360968	0.0878699	-4.10798	3.99134e-05	0.000112254
Rpl31	4194.49	-0.503085	0.126155	-3.98783	6.66812e-05	0.000180608
Tbc1d8	485.714	0.369548	0.0772764	4.78216	1.7342e-06	6.09139e-06
Cnot11	924.553	-0.600825	0.0784042	-7.66317	1.81393e-14	2.49301e-13
Snord89	16.2753	2.12027	0.315871	6.71244	1.91391e-11	1.54654e-10
Rnf149	909.633	0.713698	0.0839744	8.499	1.91237e-17	4.48458e-16
Creg2	5419.9	0.60121	0.144628	4.15694	3.22532e-05	9.21528e-05
Rfx8	5.6689	-0.547536	0.448059	-1.22202	0.221701	0.290815
Map4k4	3172.43	0.380884	0.0854186	4.45903	8.23331e-06	2.59374e-05
Gm16894	53.308	-0.126764	0.180334	-0.702941	0.482093	0.562509
Il1r2	10.1174	-0.172136	0.330244	-0.521241	0.602199	0.67364
Il1r1	112.119	0.719707	0.13695	5.25527	1.47804e-07	6.14817e-07
Il1rl2	17.8138	1.03238	0.247013	4.17944	2.92234e-05	8.41115e-05
Il1rl1	10.5653	1.23196	0.451557	2.72825	0.00636704	0.0121426
Il18r1	2.5345	1.27413	0.733125	1.73794	0.0822215	0.122507
Il18rap	2.9749	1.27057	0.628816	2.02058	0.0433233	0.0689358
Slc9a4	29.3773	0.679987	0.356728	1.90618	0.0566269	0.0877719
Slc9a2	107.971	0.485295	0.1582	3.0676	0.00215784	0.00450765
Mfsd9	180.012	0.487906	0.108992	4.47655	7.58591e-06	2.41008e-05
Tmem182	0.819425	1.29378	1.05547	1.22579	0.220279	0.28933
Pantr1	1000.41	-0.546212	0.111585	-4.89505	9.82828e-07	3.57959e-06
Pou3f3	1525.82	-0.226829	0.113046	-2.00652	0.044801	0.071048
2900092D14Rik	669.599	0.0851515	0.128966	0.660263	0.509085	0.58763
Pantr2	42.2815	0.329715	0.193511	1.70385	0.0884086	0.130577
Dalir	84.619	0.459405	0.251024	1.83012	0.0672317	0.102337
Mrps9	751.242	-0.1638	0.0808601	-2.02572	0.0427937	0.0681837
Gpr45	288.253	0.385945	0.0846103	4.56145	5.08026e-06	1.66224e-05
Tgfbrap1	1613.31	-0.129783	0.0747009	-1.73737	0.0823226	0.122623
AI597479	952.128	-0.287188	0.101865	-2.8193	0.00481288	0.00939001
Fhl2	806.587	-0.642706	0.134209	-4.78883	1.67755e-06	5.90975e-06
Nck2	729.398	-0.600489	0.10252	-5.85726	4.70573e-09	2.50086e-08
1500015O10Rik	28.4915	0.892027	0.340558	2.61931	0.0088108	0.0163365
Uxs1	1427.5	0.621951	0.068082	9.13533	6.52078e-20	2.36155e-18
Tpp2	1613.4	0.0460914	0.094938	0.48549	0.627329	0.696373
Tex30	99.1655	-0.305018	0.139733	-2.18286	0.0290461	0.0481369
Kdelc1	279.569	1.38761	0.110937	12.5081	6.74204e-36	4.65797e-33
Bivm	707.786	0.127158	0.0781114	1.62791	0.103544	0.150154
Ercc5	722.201	0.590245	0.0783794	7.53061	5.05047e-14	6.41595e-13
Gulp1	113.234	0.19058	0.16464	1.15755	0.247046	0.319649
Col3a1	61.2319	0.350158	0.272707	1.28401	0.199139	0.265602
Col5a2	77.2125	1.12124	0.203422	5.5119	3.54973e-08	1.62704e-07
Wdr75	719.292	0.173574	0.106613	1.62808	0.103509	0.150127
Slc40a1	321.372	1.06892	0.17354	6.1595	7.29772e-10	4.46488e-09
Dnah7b	108.675	1.65077	0.275744	5.9866	2.14269e-09	1.20845e-08
Slc39a10	10750.1	0.629753	0.123388	5.10382	3.32864e-07	1.30637e-06
Tmeff2	1967.91	0.370603	0.0962136	3.85187	0.000117217	0.00030542
9330175M20Rik	10.4513	0.248858	0.376615	0.660777	0.508755	0.587388
Sdpr	257.468	0.921193	0.127226	7.24063	4.46605e-13	4.84735e-12
Nabp1	290.07	0.0892049	0.200863	0.444109	0.656964	0.723015
Myo1b	1389.11	0.776212	0.116112	6.68502	2.30889e-11	1.8425e-10
Stat4	57.4907	-0.0123454	0.179797	-0.0686626	0.945258	0.957858
Stat1	738.109	0.0488909	0.0857794	0.56996	0.568704	0.643545
Gls	10214	0.0078051	0.111573	0.0699549	0.94423	0.95707
Nab1	936.32	0.322713	0.182538	1.76792	0.0770737	0.115565
Tmem194b	159.431	1.68054	0.172662	9.73308	2.17898e-22	1.27495e-20
Mfsd6	3799.98	0.622253	0.0939676	6.62199	3.54388e-11	2.73096e-10
Inpp1	511.878	-0.0383716	0.0706048	-0.543471	0.586806	0.660244
Hibch	365.44	0.122403	0.131958	0.927592	0.353619	0.433529
1700019D03Rik	113.462	-0.0792489	0.169352	-0.467953	0.639818	0.707458
Mstn	8.42522	-0.0807955	0.477246	-0.169295	0.865564	0.896404
1700019A02Rik	4.578	0.576321	0.572304	1.00702	0.313926	0.392255
Pms1	96.9717	0.264511	0.178962	1.47803	0.139399	0.1952
Ormdl1	305.974	0.619615	0.123001	5.03748	4.71699e-07	1.80394e-06
Osgepl1	350.996	0.362802	0.0914293	3.96812	7.24432e-05	0.000194951
Asnsd1	503.308	-0.477132	0.0895315	-5.32921	9.86393e-08	4.22474e-07
Dnah7a	36.1313	0.151236	0.189337	0.798764	0.424427	0.506611
Stk17b	267.536	-0.0444814	0.135139	-0.329154	0.742039	0.795064
Hecw2	2200.81	0.6785	0.170315	3.98379	6.78261e-05	0.000183433
Ccdc150	3.6956	3.67373	0.745984	4.92467	8.4502e-07	3.12134e-06
Gtf3c3	677.689	0.0744922	0.129892	0.573494	0.56631	0.641464
Pgap1	1787.86	0.787718	0.223685	3.52156	0.000429022	0.00101629
Ankrd44	317.468	0.570139	0.128869	4.42417	9.68145e-06	3.01609e-05
Sf3b1	7763.26	0.770992	0.145175	5.31077	1.09162e-07	4.63455e-07
Coq10b	801.114	-0.271672	0.126956	-2.13989	0.0323634	0.0530375
Hspd1	4959.46	-0.407523	0.0952343	-4.27916	1.87597e-05	5.57455e-05
Hspe1	1419.03	-0.817192	0.138744	-5.88992	3.86376e-09	2.08925e-08
Mob4	2427.16	-0.413575	0.157218	-2.63058	0.00852381	0.0158535
Rftn2	1085.49	-0.23534	0.121829	-1.93172	0.0533942	0.083192
Mars2	276.898	0.0370271	0.138739	0.266884	0.789559	0.835268
Plcl1	1004.05	0.0651171	0.142892	0.455707	0.648601	0.715388
9130227L01Rik	8.23099	1.41176	0.390531	3.61498	0.000300366	0.000730797
Satb2	1953.14	-0.310781	0.12424	-2.50146	0.0123681	0.0222035
9130024F11Rik	506.731	0.346871	0.135341	2.56294	0.0103791	0.0189318
BC055402	8.32192	1.67286	0.369006	4.53343	5.80344e-06	1.87765e-05
1700066M21Rik	876.872	0.475022	0.198371	2.39461	0.016638	0.0290445
Tyw5	298.173	0.648902	0.185572	3.49677	0.000470931	0.00110794
9430016H08Rik	339.64	0.0863905	0.0780935	1.10625	0.26862	0.343506
Spats2l	709.908	-0.739666	0.0812299	-9.10583	8.5611e-20	3.01535e-18
Kctd18	287.977	0.576777	0.120073	4.80354	1.55887e-06	5.51328e-06
Sgol2a	26.0582	0.894557	0.269592	3.31819	0.000906034	0.00203159
Aox1	179.082	0.670686	0.109217	6.14084	8.20859e-10	4.96802e-09
Aox3	46.9307	-0.307627	0.266658	-1.15364	0.248648	0.321467
Aox4	42.3161	0.540913	0.164324	3.29176	0.000995641	0.00221592
Bzw1	4654.22	-0.591917	0.15345	-3.8574	0.000114597	0.000299072
Clk1	3532.36	2.35403	0.364497	6.45829	1.05893e-10	7.50821e-10
Ppil3	399.38	-0.581224	0.0846944	-6.8626	6.76166e-12	5.9539e-11
Nif3l1	425.994	-0.67454	0.117163	-5.7573	8.54723e-09	4.33834e-08
Orc2	865.23	0.235799	0.127614	1.84776	0.0646377	0.0987907
Fam126b	3498.64	0.433605	0.289356	1.49852	0.133999	0.188535
Ndufb3	1897.56	-0.767069	0.0998623	-7.68126	1.57529e-14	2.19016e-13
Gm20257	29.3223	0.491232	0.19877	2.47136	0.0134599	0.0239292
Cflar	540.77	0.285426	0.162116	1.76063	0.0783011	0.117181
Casp8	78.565	0.123492	0.138422	0.892138	0.372319	0.453452
Trak2	5963.61	0.164962	0.0938919	1.75693	0.0789293	0.118013
Stradb	954.413	-0.121651	0.0935356	-1.30059	0.193399	0.259178
Als2cr11	0.945471	0.706687	1.16734	0.605382	0.544925	0.62161
Tmem237	778.652	0.332296	0.0634518	5.23699	1.63219e-07	6.73537e-07
Mpp4	21.6293	1.78594	0.27848	6.41317	1.42527e-10	9.86593e-10
Als2	1329.1	-0.26583	0.0636354	-4.1774	2.94866e-05	8.48011e-05
Cdk15	15.1041	-0.171363	0.393846	-0.435101	0.663489	0.728455
Fzd7	242.065	0.417856	0.118123	3.53748	0.000403962	0.000961747
Gm973	232.504	0.220154	0.1458	1.50997	0.131052	0.184823
Sumo1	2429.37	-0.815522	0.0881578	-9.25071	2.23007e-20	8.67073e-19
Nop58	1137.23	-0.18773	0.113027	-1.66093	0.0967276	0.141469
Bmpr2	7431.04	0.914388	0.187544	4.87559	1.08481e-06	3.92477e-06
Fam117b	2279.77	-0.680196	0.10183	-6.67974	2.39359e-11	1.90501e-10
Ica1l	1069.74	-0.180294	0.100056	-1.80193	0.0715567	0.108124
Wdr12	945.996	-0.406608	0.0870091	-4.67317	2.96592e-06	1.00466e-05
Carf	522.394	0.66337	0.218341	3.03823	0.00237969	0.00492925
Nbeal1	484.822	1.69126	0.378673	4.46629	7.95865e-06	2.51338e-05
Cyp20a1	338.709	0.509492	0.0855993	5.95205	2.64797e-09	1.47444e-08
Abi2	7307.93	0.103428	0.151557	0.682434	0.494964	0.574505
Raph1	2296.1	0.348674	0.124719	2.79567	0.00517919	0.0100675
Cd28	13.4163	0.867533	0.318989	2.71963	0.00653542	0.012432
Ctla4	2.70878	2.03957	0.670071	3.04382	0.00233598	0.00484765
Icos	2.90535	1.45205	0.64218	2.26112	0.0237516	0.0401704
Pard3b	114.56	-0.0112466	0.171972	-0.0653977	0.947857	0.959989
Nrp2	1103.74	0.0887165	0.202626	0.437833	0.661507	0.726768
Ino80d	1237.76	0.466554	0.206758	2.25652	0.0240382	0.0406016
Ino80dos	89.3986	0.645104	0.177902	3.62618	0.000287645	0.00070232
Ndufs1	4154.06	-0.0446425	0.0652109	-0.684587	0.493604	0.573149
Eef1b2	3141.58	-0.390965	0.0983605	-3.97482	7.04326e-05	0.000189967
Snora41	4.55085	1.85638	0.565188	3.28453	0.00102153	0.00226849
Gpr1	34.2858	0.690316	0.19212	3.59315	0.000326704	0.000790915
Zdbf2	1016.63	0.250345	0.300246	0.833798	0.404395	0.486612
Adam23	5786.73	0.84461	0.105812	7.98216	1.43792e-15	2.40272e-14
Dytn	1.77102	1.7034	0.980925	1.73652	0.0824712	0.122828
Mdh1b	28.1027	-0.228595	0.224915	-1.01636	0.309459	0.387697
Fastkd2	542.491	0.203261	0.0976231	2.0821	0.0373336	0.0603024
4933402D24Rik	5.53582	-1.46706	0.458955	-3.19653	0.00139093	0.00300303
Gm13749	9.28706	-0.485889	0.338596	-1.43501	0.151284	0.209684
Klf7	379.354	-0.0148552	0.101544	-0.146294	0.883689	0.909616
Creb1	1573.95	0.132005	0.213114	0.619409	0.535647	0.612855
Mettl21a	310.286	0.453748	0.0963	4.71182	2.45518e-06	8.44226e-06
2810408I11Rik	5.98211	-1.17795	0.453403	-2.59801	0.00937656	0.0172874
Ccnyl1	415.71	0.613591	0.124008	4.948	7.49781e-07	2.79078e-06
Fzd5	71.8621	0.725787	0.181336	4.00243	6.26944e-05	0.000170607
Plekhm3	1249.66	-0.192608	0.0806094	-2.3894	0.0168759	0.0294198
Cryga	4.3152	-0.0340577	0.503812	-0.0675999	0.946104	0.958429
D630023F18Rik	161.544	-0.465529	0.177089	-2.62879	0.00856885	0.0159208
Idh1	1224.89	-0.460527	0.0741961	-6.2069	5.40408e-10	3.38707e-09
Pikfyve	1855.63	0.527652	0.186926	2.82279	0.00476084	0.00930464
Pth2r	79.2218	0.634222	0.161076	3.93741	8.23649e-05	0.000219938
Map2	31295.4	0.219561	0.140743	1.56001	0.118757	0.16952
Unc80	9569.5	0.999538	0.205769	4.85758	1.1883e-06	4.27592e-06
Rpe	587.867	-0.287411	0.188273	-1.52657	0.126869	0.179784
Kansl1l	376.541	1.04599	0.166754	6.27263	3.54993e-10	2.29049e-09
Acadl	1179.26	-0.0589448	0.0801678	-0.735268	0.462176	0.543436
Myl1	12.2932	1.34726	0.309437	4.3539	1.33739e-05	4.06834e-05
Lancl1	4267.78	-0.535747	0.0787336	-6.80455	1.01367e-11	8.6419e-11
Cps1	18.7794	-0.35742	0.248334	-1.43927	0.150073	0.208232
Erbb4	452.986	0.553198	0.247272	2.2372	0.025273	0.0424438
Ikzf2	121.485	0.475264	0.262034	1.81375	0.0697169	0.105557
Spag16	14.3457	0.179177	0.380953	0.470337	0.638114	0.70612
Vwc2l	295.937	-0.014109	0.207122	-0.0681192	0.945691	0.958173
Bard1	16.8061	0.437155	0.266517	1.64025	0.100953	0.146812
Abca12	12.9983	0.287119	0.336028	0.85445	0.392856	0.474858
Atic	854.923	-0.493326	0.0970616	-5.08261	3.72287e-07	1.44843e-06
Fn1	1312.94	0.623609	0.153345	4.0667	4.76831e-05	0.000132529
Apol7d	1.4455	-1.27816	0.933534	-1.36917	0.170947	0.233409
4933417E11Rik	0.49906	-1.72952	1.70415	-1.01489	0.310159	0.388412
Mreg	145.465	-0.345159	0.128483	-2.68641	0.00722239	0.0136291
Pecr	92.7442	-0.353175	0.141616	-2.49389	0.012635	0.0226306
Tmem169	565.489	0.685967	0.121504	5.64563	1.64581e-08	7.97509e-08
Xrcc5	645.274	-0.573379	0.0781507	-7.33684	2.1869e-13	2.49577e-12
2023-03-04	548.466	-0.787763	0.119273	-6.60469	3.98341e-11	3.04355e-10
Smarcal1	1967.5	-0.345447	0.0517508	-6.6752	2.46893e-11	1.95716e-10
Rpl37a	3482.38	-0.502319	0.134982	-3.72137	0.000198146	0.000496415
Igfbp2	804.852	0.310482	0.162328	1.91269	0.0557882	0.086599
Igfbp5	7346.32	0.477458	0.151501	3.15151	0.00162426	0.00346639
6030407O03Rik	9.60623	0.458881	0.333447	1.37617	0.168768	0.230749
Tns1	1254.58	0.187241	0.126819	1.47644	0.139826	0.195669
Rufy4	1.5144	0.481741	0.790509	0.609406	0.542255	0.619036
Cxcr2	2.44425	1.35432	0.827227	1.63718	0.101593	0.147647
Arpc2	4791.33	-0.824553	0.0994128	-8.29423	1.09289e-16	2.24362e-15
Aamp	3117.38	-0.780727	0.108505	-7.19531	6.23213e-13	6.58516e-12
Pnkd	3787.37	-0.338258	0.136842	-2.47189	0.0134401	0.0239011
Tmbim1	1026.4	0.645416	0.11576	5.57547	2.46856e-08	1.16385e-07
Catip	59.7747	1.12207	0.156816	7.15533	8.34733e-13	8.61742e-12
Slc11a1	88.7615	1.13934	0.167939	6.78426	1.16685e-11	9.81278e-11
Ctdsp1	655.533	-0.206414	0.110119	-1.87446	0.0608671	0.0936252
Vil1	15.3768	0.775716	0.317606	2.44239	0.0145905	0.0257455
Usp37	879.219	0.1902	0.125423	1.51647	0.129401	0.182867
Rqcd1	861.442	-0.596816	0.0700809	-8.51609	1.65024e-17	3.9367e-16
Plcd4	512.869	-0.179428	0.135935	-1.31996	0.18685	0.251621
Zfp142	841.988	-0.0855506	0.078096	-1.09545	0.273318	0.348694
Bcs1l	515.43	-0.305784	0.105989	-2.88505	0.00391355	0.00776786
Rnf25	925.752	0.0020263	0.0790827	0.0256226	0.979558	0.98383
Stk36	81.5641	0.611249	0.140864	4.33928	1.42952e-05	4.33172e-05
Ttll4	191.31	0.840294	0.17787	4.7242	2.3102e-06	7.96662e-06
Cyp27a1	112.367	1.15134	0.201754	5.70665	1.15223e-08	5.71913e-08
Prkag3	1.36281	-0.0461205	0.885666	-0.0520744	0.958469	0.968225
Wnt6	25.1946	-0.319555	0.296744	-1.07687	0.281538	0.357379
Wnt10a	181.71	0.038933	0.173286	0.224675	0.822232	0.862568
Cdk5r2	7974.84	-0.450671	0.1397	-3.22599	0.00125538	0.00273538
Fev	1.428	0.462754	0.888423	0.520871	0.602457	0.673811
Cryba2	4.66634	-0.117515	0.587614	-0.199987	0.841491	0.877722
Ccdc108	115.613	1.50368	0.174562	8.61404	7.05323e-18	1.78131e-16
Ihh	3.87418	1.14578	0.484216	2.36626	0.0179687	0.0311556
Nhej1	29.7814	-0.279492	0.198494	-1.40806	0.159113	0.218999
Slc23a3	71.5373	0.0668015	0.24309	0.274802	0.783469	0.829802
Cnppd1	665.603	0.142437	0.0966335	1.47399	0.140483	0.196396
Fam134a	5206.92	0.323938	0.0871595	3.71661	0.000201911	0.000504861
Zfand2b	276.304	-0.287227	0.127594	-2.2511	0.0243794	0.0411084
Abcb6	528.734	0.582595	0.0944504	6.16827	6.90423e-10	4.24113e-09
Atg9a	3679.49	0.38658	0.0889145	4.34777	1.37527e-05	4.1758e-05
Ankzf1	529.367	1.11936	0.11417	9.80431	1.07877e-22	6.72843e-21
Glb1l	221.009	1.25485	0.0919133	13.6525	1.94954e-42	3.1836e-39
Stk16	1049.4	-0.334402	0.0843546	-3.96424	7.36292e-05	0.000197846
Tuba4a	13277.9	-1.05727	0.122714	-8.61576	6.94789e-18	1.7603e-16
A630095N17Rik	2.00916	-1.17586	0.872766	-1.34727	0.177892	0.241277
Dnajb2	2227.91	-0.473931	0.0852945	-5.55641	2.75383e-08	1.28619e-07
Ptprn	14600.7	0.373863	0.101589	3.68015	0.000233095	0.000577052
Resp18	2182.15	0.390473	0.115523	3.38004	0.000724747	0.00165022
Dnpep	662.217	-0.338333	0.123933	-2.72998	0.00633391	0.012091
Des	38.0853	0.281392	0.208934	1.3468	0.178046	0.241381
Gm15179	0.736936	1.44166	1.19072	1.21075	0.225993	0.295624
Speg	2912.32	0.130738	0.0846506	1.54445	0.122481	0.174294
Gmppa	519.105	-0.103178	0.10828	-0.952886	0.340648	0.419892
Asic4	306.961	0.30427	0.117804	2.58285	0.00979876	0.0179681
Chpf	1306.64	0.0485833	0.103385	0.469927	0.638407	0.706358
Tmem198	1234	-0.107145	0.130583	-0.820509	0.411926	0.494449
Obsl1	300.325	0.185896	0.102735	1.80946	0.070379	0.106478
Inha	396.461	0.887191	0.136004	6.52325	6.87991e-11	5.05042e-10
Stk11ip	824.183	0.266515	0.089383	2.98172	0.00286637	0.00585297
Slc4a3	3609.79	0.412108	0.0781869	5.27081	1.35822e-07	5.68313e-07
Gm17751	12.8999	-0.302011	0.320669	-0.941817	0.346287	0.42573
Epha4	7102.56	0.687655	0.12342	5.57167	2.52316e-08	1.18772e-07
Sgpp2	608.05	0.634704	0.162109	3.91529	9.02941e-05	0.000239403
Farsb	1455.26	-0.549987	0.0806808	-6.81682	9.30759e-12	8.00346e-11
Mogat1	2.12425	-0.673446	0.794054	-0.848111	0.396376	0.478502
Acsl3	8461.45	0.689541	0.0835476	8.25327	1.54117e-16	3.07942e-15
Utp14b	258.332	-0.174461	0.197057	-0.885335	0.375976	0.457157
Kcne4	42.8461	1.21695	0.256657	4.74154	2.12097e-06	7.35644e-06
Scg2	9768.15	0.487875	0.14	3.48482	0.000492475	0.00115472
Ap1s3	105.92	-0.527344	0.125066	-4.21653	2.48094e-05	7.21939e-05
Wdfy1	721.75	1.28894	0.183534	7.02289	2.17326e-12	2.08093e-11
Mrpl44	500.837	-0.889064	0.111479	-7.97514	1.52205e-15	2.52453e-14
Serpine2	6611.9	0.534457	0.0988384	5.40738	6.39519e-08	2.82183e-07
Fam124b	2.41339	-0.127181	0.693152	-0.183482	0.85442	0.887369
Cul3	3125.93	-0.0852901	0.147126	-0.579709	0.562111	0.637651
Dock10	931.405	0.483496	0.170085	2.84267	0.0044737	0.00878648
Nyap2	203.961	0.0319439	0.249295	0.128137	0.898041	0.921379
Irs1	545.581	-0.097401	0.136953	-0.711202	0.476959	0.557503
Rhbdd1	291.425	0.631175	0.0898514	7.02466	2.14592e-12	2.05804e-11
Col4a4	13.314	0.949393	0.302105	3.14259	0.00167459	0.00356744
Col4a3	12.2868	1.31621	0.438497	3.00164	0.00268528	0.00551518
Mff	4200.74	-0.745474	0.0697386	-10.6895	1.13928e-26	1.38276e-24
Agfg1	1038.24	-0.40852	0.127507	-3.2039	0.00135579	0.00293458
Slc19a3	82.7253	1.08044	0.211069	5.11888	3.07355e-07	1.21368e-06
Daw1	5.70295	1.95398	0.519417	3.76187	0.000168649	0.000427616
Sphkap	5659.93	0.371369	0.136999	2.71074	0.00671337	0.0127355
Pid1	934.948	-0.756292	0.126146	-5.99539	2.03e-09	1.1514e-08
Dner	6580.24	0.296202	0.0992416	2.98465	0.002839	0.005805
Trip12	5394.04	0.113878	0.136606	0.833622	0.404494	0.486692
Fbxo36	55.6245	-0.376985	0.189989	-1.98424	0.0472288	0.0744578
Slc16a14	150.86	0.336121	0.135441	2.48168	0.0130763	0.0233188
C130026I21Rik	0.931452	-0.409953	1.13364	-0.361624	0.717633	0.775389
Sp110	43.3755	0.643338	0.219088	2.93644	0.00332001	0.00668279
Sp140	23.8442	0.771419	0.24584	3.13789	0.00170171	0.0036205
Sp100	93.6918	0.921569	0.199997	4.60793	4.06705e-06	1.35097e-05
A630001G21Rik	24.7789	1.40674	0.265957	5.28935	1.22753e-07	5.17365e-07
Cab39	4895.19	-0.361264	0.13813	-2.61539	0.00891255	0.0165082
Itm2c	24187.3	0.239214	0.0978506	2.44468	0.0144979	0.0255972
4933407L21Rik	64.1515	-0.422681	0.158816	-2.66146	0.00778032	0.0145824
Gpr55	5.1888	0.610292	0.428782	1.42332	0.154645	0.21365
Spata3	9.60527	-0.264873	0.341711	-0.775137	0.438258	0.520108
2810459M11Rik	344.918	-0.386533	0.0787312	-4.90952	9.12974e-07	3.34484e-06
Psmd1	5077.74	-0.380262	0.0804114	-4.72895	2.25679e-06	7.79292e-06
Htr2b	1.34263	1.36232	1.04094	1.30873	0.190625	0.256073
Armc9	682.917	-0.111063	0.0813284	-1.36561	0.172063	0.234611
B3gnt7	28.6818	0.851736	0.257352	3.30961	0.000934247	0.00208912
Ncl	9480.92	-0.403754	0.122625	-3.2926	0.000992666	0.00221049
Snora75	3.5312	2.33455	0.784561	2.97561	0.00292406	0.00596265
Gm24148	3.85725	2.0363	0.665539	3.05963	0.0022161	0.00462183
C130036L24Rik	13.3392	0.0646077	0.295443	0.21868	0.826899	0.866625
Nmur1	2.78472	0.793345	0.632466	1.25437	0.209708	0.277597
Ptma	7595.68	-0.667537	0.120423	-5.54328	2.96863e-08	1.37792e-07
Pde6d	840.23	-0.874459	0.090442	-9.66873	4.09418e-22	2.29108e-20
Cops7b	524.098	-0.388977	0.0955766	-4.06979	4.70553e-05	0.000130885
Nppc	157.712	0.290791	0.117868	2.46709	0.0136216	0.0241998
Dis3l2	545.726	-0.401361	0.104612	-3.83667	0.000124716	0.000323786
Ecel1	259.745	0.216537	0.389744	0.555588	0.578493	0.65273
Prss56	3.19679	-0.150395	0.558117	-0.269469	0.787569	0.833604
Eif4e2	1508.04	-0.541663	0.0498464	-10.8667	1.66187e-27	2.22778e-25
Efhd1	609.131	-0.295556	0.147442	-2.00455	0.0450108	0.0713554
Gigyf2	1921.47	-0.142937	0.0675473	-2.11611	0.0343359	0.0559534
Kcnj13	53.5341	-0.304629	0.41977	-0.725705	0.46802	0.548977
3110079O15Rik	5.69902	-0.0532148	0.525969	-0.101175	0.919412	0.938215
Ngef	7306.52	-0.331557	0.133195	-2.48925	0.0128012	0.0228712
Neu2	106.696	-0.519386	0.201087	-2.58289	0.0097977	0.017968
Inpp5d	395.291	-0.176985	0.117514	-1.50608	0.132047	0.186051
Atg16l1	1348.63	-0.0731431	0.0877176	-0.833847	0.404367	0.486611
Scarna6	4.87294	0.967469	0.572234	1.69069	0.0908967	0.133886
Sag	68.9836	-0.468669	0.181415	-2.58341	0.00978291	0.0179482
Dgkd	2633.67	-0.143636	0.0838759	-1.71249	0.0868071	0.128519
Usp40	450.743	1.08787	0.120988	8.99156	2.43756e-19	7.99013e-18
Ugt1a7c	21.0063	0.63525	0.278375	2.28199	0.02249	0.0382239
Ugt1a6a	39.3869	0.608256	0.186514	3.26118	0.0011095	0.00244869
Dnajb3	22.9019	-0.861225	0.275153	-3.12998	0.00174816	0.00371053
Mroh2a	1.88033	-0.762295	0.756162	-1.00811	0.313401	0.391871
Hjurp	275.738	0.587079	0.107683	5.45191	4.98328e-08	2.23619e-07
Trpm8	1.58689	0.980551	0.833546	1.17636	0.239451	0.311077
Spp2	2.82103	-2.06085	0.743874	-2.77042	0.00559839	0.0108005
Glrp1	4.71199	2.10127	0.566722	3.70776	0.000209104	0.00052183
Arl4c	1996.46	-0.440399	0.0755059	-5.83264	5.45576e-09	2.87143e-08
Sh3bp4	599.089	-0.852414	0.138293	-6.16382	7.10106e-10	4.35643e-09
Agap1	4187.95	-0.165237	0.0697024	-2.37061	0.0177586	0.0308211
Gbx2	1.40572	0.231071	0.827877	0.279113	0.780158	0.826979
Asb18	4.82277	-0.581048	0.444259	-1.3079	0.190906	0.256316
Iqca	20.1797	0.875819	0.402677	2.17499	0.0296309	0.0490065
Ackr3	256.839	0.567478	0.114746	4.94553	7.59352e-07	2.82407e-06
Cops8	2142.52	-0.819388	0.0857424	-9.5564	1.21929e-21	6.03364e-20
Col6a3	72.4068	0.201101	0.256194	0.784958	0.432478	0.514477
Mlph	67.066	-0.101803	0.160441	-0.634516	0.525744	0.603331
Rab17	0.756931	0.684492	1.10908	0.617169	0.537123	0.614153
Lrrfip1	1550.35	0.637927	0.102804	6.20525	5.46095e-10	3.41914e-09
Rbm44	1.64529	1.44052	0.904519	1.59258	0.111255	0.159788
Ramp1	1441.16	0.217741	0.101766	2.13963	0.0323845	0.0530671
Ube2f	822.057	-0.655921	0.0901052	-7.27951	3.35041e-13	3.70359e-12
Scly	350.21	-0.328649	0.112673	-2.91685	0.00353588	0.00708103
Espnl	21.7244	-0.0235463	0.228723	-0.102947	0.918005	0.937205
Klhl30	3.60071	0.281878	0.564647	0.499211	0.617631	0.687349
Fam132b	21.9649	1.41694	0.312464	4.53474	5.76733e-06	1.86765e-05
Ilkap	887.722	-0.230279	0.0835547	-2.75602	0.00585095	0.0112419
1700020N18Rik	3.10887	-0.433511	0.54638	-0.793424	0.427531	0.509503
Hes6	164.353	-0.588719	0.114246	-5.1531	2.56212e-07	1.02411e-06
Per2	1007.45	0.257186	0.210256	1.2232	0.221254	0.290355
Traf3ip1	592.154	-0.066474	0.0874891	-0.759798	0.447376	0.528735
Asb1	1388.42	-0.448132	0.103871	-4.31432	1.60093e-05	4.81055e-05
Twist2	17.8345	-0.610273	0.278959	-2.18768	0.0286928	0.0475996
Hdac4	533.464	-0.282429	0.102942	-2.74357	0.00607743	0.0116397
Ndufa10	3775.96	-0.74792	0.12627	-5.92318	3.15779e-09	1.73625e-08
Myeov2	1354.76	-0.914283	0.151404	-6.0387	1.55364e-09	8.99097e-09
Otos	0.790737	0.270339	1.09232	0.24749	0.804529	0.847859
Gpc1	1902.77	0.186804	0.100745	1.85423	0.063706	0.0975493
Mir149	2.25176	1.56749	0.711618	2.20271	0.0276152	0.045969
Ankmy1	7.05018	-0.454178	0.397191	-1.14348	0.252841	0.32602
Dusp28	351.492	-0.534223	0.125989	-4.24024	2.23281e-05	6.54824e-05
Rnpepl1	439.719	0.498295	0.100596	4.95344	7.29143e-07	2.7213e-06
9430060I03Rik	13.6286	-0.33846	0.289263	-1.17008	0.241969	0.313781
Capn10	521.259	-0.437066	0.104418	-4.18575	2.8423e-05	8.19391e-05
Gpr35	10.5004	0.50013	0.39422	1.26866	0.204563	0.271607
Kif1a	41959.1	0.258274	0.0724095	3.56685	0.000361295	0.000867755
Sned1	91.1411	1.30267	0.21225	6.13743	8.38668e-10	5.06727e-09
Mterf4	294.215	-0.475947	0.0825568	-5.76508	8.16174e-09	4.15089e-08
Pask	81.5813	1.00189	0.180067	5.56397	2.63706e-08	1.23712e-07
Ppp1r7	2297.12	-0.711397	0.0629708	-11.2972	1.35393e-29	2.67261e-27
Ano7	6.23018	0.925171	0.491561	1.88211	0.0598212	0.0921822
Hdlbp	5151.42	-0.565675	0.0750268	-7.53963	4.71307e-14	6.03202e-13
2023-09-02	1892.29	0.471398	0.129744	3.63331	0.000279812	0.000684591
Farp2	186.417	-0.0687836	0.0943007	-0.729407	0.465752	0.546885
Stk25	5068.32	-0.424252	0.0835858	-5.07565	3.86169e-07	1.49822e-06
Bok	524.863	-0.578726	0.148785	-3.88967	0.000100381	0.000264274
Thap4	417.903	-0.883294	0.124766	-7.07963	1.44541e-12	1.43289e-11
Atg4b	1538.63	-0.630543	0.0987603	-6.38457	1.71877e-10	1.17527e-09
Dtymk	491.172	-0.196089	0.0937157	-2.09238	0.0364045	0.0589607
Ing5	507.875	-0.193205	0.0724525	-2.66664	0.00766139	0.0143835
D2hgdh	240.643	-0.224559	0.0939452	-2.39032	0.0168336	0.0293546
Gal3st2	0.89216	0.245614	1.16049	0.211646	0.832383	0.870878
Neu4	198.564	0.0619291	0.0873217	0.709207	0.478196	0.558704
Pdcd1	3.73294	2.58319	0.693681	3.72389	0.00019618	0.00049197
Fam174a	1163.38	0.0866656	0.0773835	1.11995	0.262736	0.336964
St8sia4	526.242	1.16039	0.252342	4.5985	4.25549e-06	1.40906e-05
Slco4c1	52.9434	1.22931	0.256323	4.79593	1.61921e-06	5.71879e-06
Panct2	120.623	0.243589	0.183102	1.33034	0.183405	0.247763
D1Ertd622e	1687.83	-0.166979	0.115586	-1.44463	0.148562	0.206405
Ppip5k2	858.257	1.30475	0.247291	5.27617	1.31912e-07	5.53252e-07
Gin1	194.673	0.387377	0.0983356	3.93934	8.17062e-05	0.000218244
Pam	9610.6	0.457997	0.0557089	8.22125	2.01393e-16	3.93221e-15
B230216N24Rik	252.621	0.0769404	0.152589	0.504232	0.614099	0.684096
Cntnap5b	438.498	0.876837	0.202144	4.33768	1.43994e-05	4.36183e-05
Cdh20	889.406	0.5153	0.112904	4.56407	5.01713e-06	1.64308e-05
Rnf152	467.508	-0.0245521	0.197534	-0.124293	0.901083	0.924289
Pign	538.208	1.00728	0.160006	6.29524	3.06922e-10	2.00627e-09
2310035C23Rik	2292.55	0.134319	0.138288	0.971296	0.331401	0.410435
Tnfrsf11a	216.62	0.861706	0.119745	7.19617	6.1929e-13	6.5509e-12
Zcchc2	963.286	0.128759	0.0887326	1.45109	0.146754	0.204226
Gm20753	10.4034	-0.334499	0.376268	-0.888993	0.374007	0.455045
Phlpp1	2513.42	-0.208311	0.0544127	-3.82836	0.000129001	0.000334283
Bcl2	892.47	-0.200647	0.155013	-1.29439	0.19553	0.261605
Kdsr	1538.5	0.858103	0.0782576	10.9651	5.62369e-28	8.48894e-26
Vps4b	1104.59	0.0633308	0.144565	0.438079	0.661329	0.726617
Serpinb5	3.6606	1.0317	0.566763	1.82034	0.068707	0.104238
Serpinb11	1.31929	1.91611	1.02186	1.87512	0.0607757	0.0935167
Serpinb2	4.37303	-1.16072	0.58607	-1.98052	0.0476455	0.0750685
Serpinb10	0.813894	1.04436	1.28444	0.813086	0.416169	0.498742
Serpinb8	264.715	0.140646	0.195825	0.718223	0.47262	0.553433
Cdh7	433.766	0.954049	0.160945	5.92779	3.0703e-09	1.69229e-08
Cdh19	314.007	1.54007	0.231651	6.64822	2.96665e-11	2.31998e-10
Dsel	594.189	0.630812	0.202536	3.11457	0.00184216	0.00388845
Cntnap5a	746.443	0.443073	0.176846	2.50541	0.0122309	0.0219813
Tsn	3220.8	-0.0315615	0.0638269	-0.494486	0.620963	0.690373
Nifk	659.326	-0.904457	0.080632	-11.2171	3.36102e-29	6.45485e-27
Clasp1	2872.05	-0.406356	0.0655147	-6.20252	5.55656e-10	3.47053e-09
2900060B14Rik	0.943446	0.109785	1.21717	0.0901975	0.92813	0.944643
Tfcp2l1	237.561	-0.118413	0.141033	-0.839614	0.401125	0.48339
Gli2	111.205	0.165643	0.174458	0.949477	0.342378	0.421652
Inhbb	288.873	0.163269	0.113087	1.44375	0.148809	0.206685
Ralb	511.578	-0.30251	0.0917625	-3.29666	0.000978428	0.00218194
Tmem185b	466.408	0.423588	0.0823076	5.14641	2.65522e-07	1.05873e-06
3830432H09Rik	1.25476	2.3828	1.12652	2.11519	0.0344135	0.0560597
Epb4.1l5	259.069	0.0486958	0.117103	0.415838	0.677528	0.740655
Ptpn4	804.221	0.470231	0.308759	1.52297	0.127766	0.18087
Tmem177	264.736	-0.41527	0.113986	-3.64316	0.000269313	0.000660612
Cfap221	7.07097	0.516621	0.397237	1.30053	0.193418	0.259184
Sctr	7.99023	0.909488	0.393355	2.31213	0.0207704	0.0355772
Tmem37	27.2302	0.420491	0.192717	2.18191	0.0291161	0.0482394
Dbi	2581.78	-0.211529	0.107545	-1.9669	0.0491952	0.0772865
3110009E18Rik	23.9064	-0.622794	0.2345	-2.65583	0.00791125	0.0148108
Steap3	164.49	0.507372	0.142991	3.54827	0.000387768	0.000925644
C1ql2	110.524	0.0643563	0.217846	0.295421	0.767672	0.816738
Celrr	70.3809	0.1623	0.210233	0.771998	0.440116	0.521938
Insig2	1554.69	0.176236	0.0680002	2.59169	0.00955057	0.0175704
Ccdc93	826.516	0.292447	0.118223	2.4737	0.0133724	0.0237947
Htr5b	58.411	-0.309376	0.246655	-1.25429	0.209738	0.277616
Ddx18	614.781	-0.559915	0.0746055	-7.505	6.14283e-14	7.70019e-13
Dpp10	7963.77	0.690481	0.146079	4.72677	2.28121e-06	7.87118e-06
Actr3	6462.03	-0.496579	0.0843188	-5.8893	3.87832e-09	2.09586e-08
Slc35f5	740.031	0.679748	0.0913596	7.44036	1.00409e-13	1.21376e-12
Gpr39	10.0257	-0.320831	0.420501	-0.762973	0.44548	0.527116
Lypd1	2617.08	-0.503739	0.208008	-2.42173	0.0154468	0.0271179
Nckap5	107.061	0.222732	0.184906	1.20457	0.22837	0.298538
Mgat5	1090.66	0.215477	0.106166	2.02962	0.0423954	0.0676031
Tmem163	464.225	0.403593	0.11601	3.47896	0.000503372	0.00117751
Acmsd	0.70334	0.797994	1.52698	0.522596	0.601256	0.672835
2900009J06Rik	18.59	-1.14297	0.242566	-4.71202	2.45278e-06	8.43564e-06
Ccnt2	1419.7	1.46508	0.209368	6.99763	2.60334e-12	2.45738e-11
Map3k19	163.416	-0.841059	0.205895	-4.08489	4.40972e-05	0.000123153
Rab3gap1	3071.77	0.0196982	0.0592812	0.332285	0.739674	0.793003
Zranb3	240.798	0.153083	0.0941032	1.62676	0.103789	0.150448
R3hdm1	8485.19	0.828775	0.103347	8.01936	1.063e-15	1.81508e-14
Mir128-1	17.6885	2.83056	0.445153	6.35862	2.03577e-10	1.37218e-09
Ubxn4	2349.56	0.205507	0.0660151	3.11303	0.0018518	0.00390695
Lct	35.2613	0.24489	0.304361	0.804604	0.421048	0.503441
Mcm6	201.285	-0.249934	0.081746	-3.05745	0.00223231	0.00465239
Dars	1618.12	-0.291458	0.0760065	-3.83465	0.000125746	0.000326176
Cxcr4	40.9075	0.684441	0.223941	3.05635	0.00224053	0.00466844
Thsd7b	236.07	0.797199	0.141145	5.64807	1.62256e-08	7.86666e-08
Cd55	110.084	0.425744	0.179911	2.36641	0.0179614	0.0311467
Zp3r	0.874222	0.958249	1.38343	0.69266	0.488523	0.568387
C4bp	0.721946	-1.34347	1.13874	-1.17978	0.238087	0.309461
C4bp-ps1	6.77703	3.27627	0.504717	6.4913	8.50965e-11	6.12906e-10
Pfkfb2	1566.12	0.853744	0.141646	6.02733	1.66695e-09	9.58672e-09
Yod1	322.721	0.145985	0.210233	0.6944	0.487432	0.567369
AA986860	69.4624	0.277867	0.157361	1.76579	0.0774317	0.116034
Pigr	1.5027	0.620054	0.93842	0.660742	0.508778	0.587388
Fcmr	2.31682	-0.270832	0.690139	-0.392432	0.694739	0.755422
Mapkapk2	889.28	-0.516149	0.112819	-4.57503	4.76155e-06	1.56594e-05
Dyrk3	322.151	-0.765646	0.139262	-5.49789	3.84373e-08	1.75286e-07
Eif2d	613.256	0.153654	0.0772228	1.98975	0.0466186	0.0736303
Rassf5	576.49	-0.635575	0.089816	-7.07642	1.47929e-12	1.46325e-11
Ikbke	19.1522	0.386654	0.255985	1.51045	0.130928	0.184691
Srgap2	2063.33	-0.085527	0.0568705	-1.50389	0.13261	0.186741
Fam72a	35.581	0.133313	0.184513	0.722514	0.469978	0.551061
Avpr1b	1.59567	0.488699	0.826497	0.591289	0.554327	0.630293
Ctse	2.82064	3.64166	0.90412	4.02785	5.62896e-05	0.000154489
Rab7b	33.7455	-0.0788008	0.199079	-0.395826	0.692233	0.753474
Slc26a9	0.813608	0.728742	1.24016	0.587619	0.556788	0.6326
Pm20d1	75.2757	0.575661	0.212962	2.70312	0.00686922	0.0130037
Slc41a1	1787.91	0.259201	0.0800158	3.23938	0.00119791	0.00262256
Rab29	99.4434	-0.474532	0.151813	-3.12577	0.00177338	0.00375917
Nucks1	6224.12	-0.523892	0.163908	-3.19625	0.00139227	0.00300558
Slc45a3	15.6848	0.887428	0.325657	2.72504	0.00642934	0.0122445
Elk4	302.883	-0.0568741	0.139558	-0.40753	0.683619	0.746132
Mfsd4	2067	0.931411	0.112561	8.27474	1.2874e-16	2.60423e-15
Cdk18	587.7	-0.585471	0.111362	-5.25739	1.46113e-07	6.08258e-07
Lemd1	35.5644	-0.449632	0.19178	-2.34452	0.0190518	0.0328748
Klhdc8a	442.691	-0.845281	0.136224	-6.20507	5.46716e-10	3.42183e-09
Nuak2	25.3994	0.641627	0.208504	3.07728	0.00208896	0.00437038
Tmcc2	5580.88	-0.153192	0.0980205	-1.56286	0.118086	0.168655
Dstyk	2004.75	-0.0581955	0.0849224	-0.685279	0.493168	0.572753
Rbbp5	1502.28	-0.303191	0.0701744	-4.32053	1.55652e-05	4.68729e-05
Tmem81	123.525	0.356102	0.122818	2.89944	0.00373833	0.00745302
Cntn2	3978.88	0.732613	0.134792	5.43513	5.47564e-08	2.44067e-07
Nfasc	7551.28	0.655572	0.0828478	7.91297	2.51325e-15	4.04167e-14
Lrrn2	2343.04	0.200947	0.117134	1.71554	0.0862471	0.127816
Mdm4	2437.89	1.18096	0.232042	5.08944	3.59117e-07	1.40053e-06
Pik3c2b	491.919	0.648196	0.100428	6.45436	1.08677e-10	7.68873e-10
Ppp1r15b	2571.04	0.251356	0.0663834	3.78643	0.000152828	0.000390838
Plekha6	2755.79	0.381135	0.0966897	3.94183	8.08609e-05	0.000216167
Gm19461	5.11192	-0.629662	0.536787	-1.17302	0.240787	0.312497
Golt1a	30.5414	0.0357583	0.210976	0.16949	0.865411	0.896361
Kiss1	12.2246	-0.131828	0.313001	-0.421176	0.673626	0.737249
Etnk2	251.619	0.317769	0.122953	2.58448	0.00975248	0.0178996
Sox13	139.485	0.0854341	0.156989	0.544205	0.5863	0.659799
Snrpe	506.134	-0.531669	0.12002	-4.42986	9.42952e-06	2.94373e-05
Zc3h11a	4008.8	0.815835	0.142155	5.73904	9.52122e-09	4.80151e-08
Zbed6	860.296	1.77197	0.412922	4.2913	1.77632e-05	5.30298e-05
Lax1	11.7692	1.21867	0.33423	3.6462	0.000266148	0.000653206
Atp2b4	13418.9	0.165738	0.0897387	1.8469	0.064762	0.0989386
Optc	28.8255	0.0413597	0.24886	0.166197	0.868002	0.898152
Prelp	1011.27	0.174556	0.180331	0.967977	0.333056	0.411974
Fmod	559.873	0.0358472	0.362068	0.0990067	0.921133	0.939501
Btg2	939.652	1.04971	0.211981	4.95193	7.34828e-07	2.74024e-06
Chit1	2.44604	0.0690783	0.636226	0.108575	0.91354	0.933867
Chil1	293.801	0.268182	0.137658	1.94818	0.0513935	0.0804445
Mybph	10.3803	-0.469368	0.366436	-1.2809	0.20023	0.266839
Adora1	8615.91	0.0750106	0.130064	0.576722	0.564127	0.639453
Ppfia4	1656.87	-0.0526387	0.0888611	-0.59237	0.553603	0.629669
Tmem183a	1875.85	-0.627668	0.0691467	-9.07734	1.11259e-19	3.85077e-18
Cyb5r1	484.717	0.360754	0.103743	3.47739	0.000506312	0.00118408
Adipor1	2092.81	0.225106	0.0853311	2.63803	0.00833898	0.0155435
Klhl12	1259.32	-0.431894	0.0972086	-4.44296	8.87286e-06	2.78059e-05
Rabif	814.197	-0.850174	0.0774984	-10.9702	5.31421e-28	8.08976e-26
Kdm5b	2121.19	-0.0370783	0.0778229	-0.476444	0.633758	0.702381
Syt2	803.804	0.424877	0.197174	2.15483	0.031175	0.0512817
Ppp1r12b	878.768	-0.395947	0.0986072	-4.01539	5.93465e-05	0.000162135
Ube2t	21.675	-0.474123	0.252928	-1.87454	0.060856	0.0936163
Lgr6	54.1331	0.759929	0.169718	4.4776	7.54871e-06	2.39953e-05
Ptprv	15.2546	2.08916	0.366158	5.70563	1.15914e-08	5.74705e-08
Ptpn7	2.95114	0.0925315	0.6049	0.15297	0.878422	0.905647
Arl8a	5221.32	-0.186742	0.132173	-1.41287	0.157695	0.217313
Gpr37l1	5416.9	0.465605	0.116454	3.99819	6.38285e-05	0.000173483
Elf3	2.04035	0.254164	0.78432	0.324056	0.745895	0.798101
Rnpep	981.923	-0.299609	0.0960036	-3.12081	0.00180355	0.00381465
Timm17a	1483.64	-0.745832	0.0870607	-8.56681	1.0639e-17	2.60366e-16
Lmod1	27.1775	-0.890426	0.234995	-3.78913	0.000151178	0.000387005
Shisa4	3350.2	0.236896	0.113044	2.09561	0.0361168	0.0585317
Ipo9	5271.8	-0.0898003	0.0611306	-1.46899	0.141835	0.198025
Nav1	3480.27	0.212698	0.107323	1.98185	0.0474964	0.0748599
Csrp1	6840.54	-0.364632	0.13149	-2.77307	0.00555304	0.0107223
Phlda3	304.89	-0.952242	0.146477	-6.50095	7.98124e-11	5.7786e-10
Tnni1	44.1046	0.52796	0.225269	2.34369	0.0190942	0.0329354
Lad1	59.412	-0.682572	0.198626	-3.43646	0.000589368	0.00136446
Tnnt2	262.822	-0.753597	0.166586	-4.52377	6.07481e-06	1.96227e-05
Pkp1	9.79063	0.0503932	0.535257	0.0941478	0.924992	0.94241
Igfn1	1528.59	0.836969	0.137433	6.09003	1.12888e-09	6.69465e-09
Tmem9	1359.03	0.265985	0.0943258	2.81985	0.00480454	0.00937883
Ascl5	18.4766	-0.63138	0.250238	-2.52312	0.0116318	0.0210077
Cacna1s	19.0781	0.487666	0.270495	1.80287	0.0714091	0.107919
Gm15850	3.02766	0.0229376	0.617913	0.0371211	0.970388	0.977301
Kif21b	2090.64	0.203822	0.0928456	2.19528	0.0281437	0.0467577
5730559C18Rik	44.7907	-0.458011	0.169764	-2.69793	0.00697721	0.0131928
Gpr25	157.948	-0.647719	0.200654	-3.22803	0.00124645	0.00271723
Camsap2	5438.4	0.0959673	0.152626	0.628774	0.529497	0.606746
9230116N13Rik	9.90292	-0.464319	0.395866	-1.17292	0.240829	0.312528
Ddx59	185.163	-0.573563	0.104118	-5.50878	3.61324e-08	1.6532e-07
Kif14	9.63152	1.87666	0.385164	4.87236	1.10272e-06	3.98633e-06
Zfp281	1606.5	0.0975734	0.170824	0.571194	0.567868	0.642923
Gm19705	9.32502	0.740742	0.372185	1.99025	0.0465633	0.0735505
Platr22	1.329	0.186156	0.953923	0.195148	0.845277	0.880726
Mir181b-1	4.68667	2.87875	0.681982	4.22116	2.4305e-05	7.08376e-05
Ptprc	188.578	1.595	0.216073	7.38174	1.56232e-13	1.8247e-12
Nek7	1642.81	0.136775	0.168214	0.813102	0.41616	0.498742
Lhx9	25.1193	-0.788109	0.694669	-1.13451	0.256581	0.330202
2310009B15Rik	89.4763	-0.631895	0.171335	-3.68806	0.000225969	0.00056088
Dennd1b	382.555	0.951509	0.196043	4.85358	1.21255e-06	4.35707e-06
4930596I21Rik	2.07182	3.41392	0.908351	3.75837	0.000171021	0.000433049
Crb1	50.7995	-0.499739	0.345247	-1.44749	0.147761	0.205404
Zbtb41	821.644	0.457553	0.307743	1.4868	0.137068	0.1924
Aspm	10.9278	0.849755	0.40698	2.08795	0.0368022	0.0595297
Cfh	1017	1.04772	0.14316	7.31849	2.50774e-13	2.83296e-12
Kcnt2	863.714	1.46197	0.183986	7.94607	1.92515e-15	3.14663e-14
Cdc73	471.089	-0.34192	0.153279	-2.23071	0.0257006	0.0430975
B3galt2	1644.73	1.15612	0.157482	7.34127	2.1157e-13	2.42066e-12
Glrx2	1726.26	-0.164449	0.0850065	-1.93454	0.0530464	0.0827075
Trove2	2344.78	0.381519	0.203284	1.87678	0.060548	0.0931903
Uchl5	1069.94	-0.267261	0.107298	-2.49082	0.0127447	0.0227863
Rgs2	1492.92	-0.971351	0.11385	-8.53187	1.44005e-17	3.46752e-16
Rgs13	10.5053	-0.889509	0.416835	-2.13396	0.0328461	0.0537501
Rgs1	4.57371	0.983158	0.491481	2.0004	0.0454572	0.0720124
Rgs18	3.5742	0.00443823	0.52302	0.00848578	0.993229	0.994614
Brinp3	1490.78	0.860494	0.102784	8.37187	5.67087e-17	1.2273e-15
Pla2g4a	97.3953	0.665805	0.156315	4.25937	2.05001e-05	6.05465e-05
Ptgs2os	22.9116	0.565016	0.204859	2.75807	0.00581439	0.0111752
Ptgs2	822.562	0.299925	0.155792	1.92517	0.0542083	0.0843507
Ptgs2os2	7.75777	-0.271475	0.448137	-0.605786	0.544657	0.621343
BC003331	1496.1	0.791784	0.18972	4.17343	3.00051e-05	8.61818e-05
Tpr	2762.63	0.0279878	0.113192	0.247259	0.804708	0.847998
Prg4	172.004	0.192775	0.429097	0.449256	0.653247	0.71985
Hmcn1	87.3522	1.24453	0.202963	6.13183	8.68761e-10	5.23325e-09
Ivns1abp	4755.05	0.436207	0.126574	3.44627	0.000568391	0.00131912
Swt1	309.762	0.759994	0.180096	4.21994	2.4437e-05	7.11792e-05
Trmt1l	820.881	0.0116674	0.0622821	0.187332	0.851401	0.88536
Mir7682	1.66801	0.91259	0.914122	0.998324	0.318122	0.397028
Rnf2	814.025	-0.146356	0.189142	-0.773786	0.439057	0.52088
Fam129a	75.0595	0.567783	0.200156	2.8367	0.00455824	0.0089359
Edem3	1922.81	0.90252	0.177449	5.08608	3.6554e-07	1.42346e-06
1700025G04Rik	2853.08	-0.494198	0.0857913	-5.76047	8.38801e-09	4.26234e-08
Tsen15	473.065	-0.457493	0.0949704	-4.81722	1.45575e-06	5.17403e-06
Colgalt2	301.044	0.232304	0.108748	2.13617	0.0326655	0.0534741
Rgl1	2837.1	-0.72741	0.0754594	-9.63975	5.43223e-22	2.93913e-20
Arpc5	2521.21	-0.944974	0.0985095	-9.59272	8.5794e-22	4.44126e-20
Ncf2	118.172	-0.0163701	0.16078	-0.101817	0.918902	0.937801
Smg7	3237.28	-0.405674	0.0791258	-5.12695	2.9448e-07	1.1672e-06
Nmnat2	6514.8	-0.652113	0.0799809	-8.15335	3.53979e-16	6.64422e-15
Lamc2	993.164	0.690396	0.100544	6.86664	6.57337e-12	5.80233e-11
Lamc1	1092.48	0.686172	0.0938057	7.31482	2.57724e-13	2.89706e-12
E330020D12Rik	10.02	1.29621	0.414761	3.1252	0.00177685	0.00376431
Shcbp1l	33.3975	1.3179	0.210641	6.25663	3.93393e-10	2.51877e-09
Dhx9	3840.51	-0.244056	0.0792942	-3.07785	0.00208497	0.00436254
Npl	104.745	-0.578831	0.142716	-4.05582	4.99588e-05	0.000138447
Rgs8	2213.64	-0.812429	0.0866484	-9.37615	6.84258e-21	2.91585e-19
C230024C17Rik	0.85873	0.309254	1.09044	0.283606	0.776712	0.823812
Rgs16	324.049	-0.806783	0.0850582	-9.48507	2.42219e-21	1.1272e-19
Rnasel	422.393	0.567912	0.131257	4.32673	1.51341e-05	4.56973e-05
Rgsl1	88.9636	1.55765	0.203706	7.64659	2.06379e-14	2.80848e-13
Teddm2	47.1138	-0.173289	0.179183	-0.967107	0.333491	0.412426
Teddm1b	0.715879	-0.633226	1.55349	-0.407616	0.683556	0.746109
Glul	66482.9	-0.291652	0.1145	-2.54717	0.0108601	0.019719
Zfp648	9.07602	-0.198733	0.39522	-0.502842	0.615075	0.685107
4930452N14Rik	2.18178	0.130987	0.674225	0.194278	0.845958	0.881238
Cacna1e	7317.42	0.651968	0.145689	4.47508	7.63839e-06	2.42461e-05
Ier5	2386.17	-0.638974	0.150544	-4.24444	2.19141e-05	6.43733e-05
Mr1	200.822	0.554479	0.143928	3.85246	0.000116935	0.000304818
Stx6	1744.64	-0.669464	0.0969495	-6.90529	5.01021e-12	4.51573e-11
Xpr1	5048	0.470691	0.126596	3.71807	0.000200753	0.000502245
Gm5532	3.22608	-0.903919	0.603563	-1.49764	0.134227	0.188827
Acbd6	824.122	-0.795752	0.144375	-5.51171	3.55371e-08	1.62845e-07
Qsox1	741.314	0.573254	0.0934211	6.13624	8.44987e-10	5.10374e-09
Cep350	1269.36	0.653784	0.202712	3.22518	0.00125895	0.00274215
Tor1aip1	1364.2	0.401298	0.0768865	5.21936	1.79545e-07	7.36339e-07
Tor1aip2	1607.15	0.142569	0.0647965	2.20026	0.0277888	0.0462195
Fam163a	396.213	-0.67495	0.119424	-5.65169	1.5888e-08	7.71547e-08
Tdrd5	48.4314	1.3173	0.243371	5.4127	6.20818e-08	2.74471e-07
Nphs2	12.5841	-0.324661	0.363909	-0.892149	0.372313	0.453452
Soat1	993.371	0.348979	0.0923939	3.77708	0.00015868	0.000404194
Abl2	2190	-0.158271	0.109132	-1.45027	0.146983	0.204497
Tor3a	268.016	0.571643	0.13088	4.36769	1.25567e-05	3.83534e-05
Fam20b	3988.5	0.059687	0.0534068	1.11759	0.263741	0.338181
Ralgps2	1119.68	-0.00626149	0.183998	-0.0340303	0.972853	0.979019
Angptl1	31.4281	0.703215	0.209455	3.35736	0.000786901	0.00178159
Tex35	1.73601	0.984735	0.874408	1.12617	0.260092	0.334099
Rasal2	3063.05	0.210542	0.136178	1.54608	0.122084	0.1738
2810025M15Rik	298.781	-0.655882	0.121799	-5.38494	7.24689e-08	3.1727e-07
BC026585	135.654	-0.185562	0.138058	-1.34409	0.178918	0.242377
Sec16b	49.4267	0.69109	0.20144	3.43074	0.000601927	0.00139156
Brinp2	3470.18	0.314717	0.0846352	3.71852	0.000200397	0.000501424
Astn1	11483.1	0.48539	0.090991	5.33449	9.58161e-08	4.11167e-07
Pappa2	86.4358	-0.0619285	0.431337	-0.143573	0.885837	0.911409
Rfwd2	1742.57	-0.0463272	0.0813017	-0.569819	0.5688	0.643581
Scarna3a	0.876654	3.43682	1.14918	2.99068	0.00278357	0.00569945
Tnr	1587.77	0.351113	0.101259	3.46748	0.000525372	0.00122498
4930523C07Rik	56.39	0.500869	0.18512	2.70564	0.00681725	0.0129107
4930562F07Rik	1.14786	-1.68937	1.13901	-1.48319	0.138023	0.193575
Tnn	21.0502	-0.0750372	0.230163	-0.326018	0.744411	0.79694
Mrps14	724.506	-0.79637	0.116405	-6.84137	7.84387e-12	6.8431e-11
Cacybp	1901.39	-0.44733	0.1816	-2.46327	0.0137677	0.0244328
Rabgap1l	3887.57	0.222219	0.21578	1.02984	0.303085	0.380988
Gpr52	114.895	-0.0771971	0.200977	-0.384109	0.700898	0.760463
Rc3h1	1507.45	0.329975	0.285126	1.15729	0.247152	0.319763
Serpinc1	1.1768	3.46092	1.11148	3.11379	0.00184699	0.0038982
Zbtb37	69.3095	0.5483	0.244905	2.23883	0.0251671	0.0422976
Gas5	2623.46	0.47511	0.148402	3.2015	0.00136714	0.00295629
Snord47	11.6393	2.5126	0.382558	6.56789	5.10329e-11	3.82598e-10
Dars2	588.234	-0.358211	0.0820379	-4.36641	1.26305e-05	3.85133e-05
Cenpl	34.5432	-0.532578	0.215771	-2.46825	0.0135775	0.0241238
Klhl20	654.546	-0.0851253	0.0743346	-1.14516	0.252141	0.325445
Ankrd45	1696.32	-0.060165	0.105305	-0.571342	0.567768	0.642853
Prdx6	5511.66	-0.429903	0.105979	-4.05648	4.98186e-05	0.000138079
Tnfsf18	0.702688	0.934977	1.28001	0.730443	0.465119	0.546289
Fasl	4.39528	2.2564	0.536751	4.20381	2.62462e-05	7.6079e-05
Suco	1749.18	0.942225	0.166012	5.67563	1.38176e-08	6.76124e-08
4930558K02Rik	2.46875	-0.367246	0.748492	-0.490647	0.623676	0.692875
Pigc	356.134	0.540838	0.0871737	6.20414	5.49983e-10	3.43988e-09
Dnm3	4506.17	-0.214946	0.0954355	-2.25227	0.0243054	0.0410096
Dnm3os	1.19693	1.35902	0.97098	1.39964	0.161622	0.222043
Mettl13	242.075	-0.319554	0.102126	-3.12902	0.00175393	0.00372101
Vamp4	1981.64	-0.404386	0.124586	-3.24583	0.00117109	0.0025699
Myoc	998.814	0.498519	0.347516	1.43452	0.151423	0.209807
Prrc2c	5135.06	0.139731	0.0970429	1.43989	0.149899	0.208022
Fmo4	2.00132	2.08599	0.899795	2.3183	0.0204333	0.0350533
Fmo1	207.938	-0.20085	0.141822	-1.41622	0.156712	0.216125
Fmo2	42.8152	1.25773	0.226541	5.55188	2.82615e-08	1.31757e-07
Prrx1	215.38	0.0308538	0.131353	0.234893	0.814292	0.855788
Gorab	235.106	-0.0475523	0.14089	-0.337513	0.73573	0.789894
Mettl11b	22.3132	-0.242715	0.25982	-0.934166	0.350218	0.429858
Kifap3	9021.29	-0.386163	0.0827546	-4.66636	3.06581e-06	1.03575e-05
Scyl3	740.871	0.537709	0.116837	4.60223	4.17987e-06	1.38683e-05
BC055324	26.5543	0.696922	0.238608	2.92078	0.00349157	0.00699912
Mettl18	102.977	-0.618514	0.13329	-4.64037	3.47785e-06	1.16619e-05
Sele	3.92715	2.24639	0.965879	2.32575	0.020032	0.0344307
Sell	2.49998	2.50249	0.782788	3.19689	0.00138919	0.00300037
Gm16548	0.554937	-1.32692	1.27353	-1.04192	0.297447	0.374845
F5	45.0933	-0.195153	0.616276	-0.316665	0.751498	0.802661
Slc19a2	529.817	0.767193	0.0972387	7.88978	3.0271e-15	4.80351e-14
Ccdc181	663.921	-0.619989	0.112604	-5.50595	3.67187e-08	1.67832e-07
Blzf1	649.494	-0.0435737	0.126309	-0.344978	0.730111	0.785517
Nme7	375.355	-0.447276	0.0801719	-5.57896	2.41963e-08	1.14198e-07
Atp1b1	60827.9	0.521532	0.0701848	7.43084	1.07908e-13	1.2983e-12
Dpt	2.33109	1.24908	0.627373	1.99097	0.0464837	0.0734571
Gm20743	33.9192	0.443765	0.205383	2.16067	0.0307211	0.0506279
Xcl1	1.1341	1.91226	1.27508	1.49971	0.133688	0.188112
4930568G15Rik	2.61689	0.917012	0.798891	1.14786	0.251028	0.324218
Tbx19	0.544809	-0.175804	1.56562	-0.11229	0.910593	0.93165
Sft2d2	1259.98	0.175855	0.0833829	2.10901	0.034944	0.0568104
Tiprl	1289.25	-0.487299	0.0689917	-7.06315	1.6277e-12	1.59598e-11
Gpr161	68.9333	0.444216	0.209242	2.12298	0.0337559	0.0550983
Dcaf6	3238.85	-0.267099	0.0668086	-3.99798	6.38863e-05	0.000173614
Mpc2	1515.94	-0.721616	0.121387	-5.94476	2.76869e-09	1.53785e-08
Adcy10	9.83463	0.606059	0.321494	1.88513	0.059412	0.0916225
Mpzl1	519.807	0.789139	0.102958	7.66465	1.79326e-14	2.47028e-13
Rcsd1	163.09	-0.159225	0.151768	-1.04913	0.294116	0.371273
Creg1	909.189	0.653476	0.121233	5.39026	7.03543e-08	3.08463e-07
Cd247	2.50738	0.896648	0.762428	1.17604	0.239578	0.311219
Pou2f1	754.853	0.778489	0.204609	3.80476	0.00014194	0.000365386
Dusp27	13.1161	-0.554684	0.326429	-1.69925	0.0892724	0.131767
Mael	1.85833	-0.466816	0.970287	-0.481111	0.630438	0.699306
Ildr2	6647.14	0.385709	0.104019	3.70805	0.00020886	0.000521294
Tada1	828.182	-0.407413	0.109083	-3.7349	0.000187789	0.00047251
Pogk	2067.94	0.185812	0.0869381	2.1373	0.0325739	0.0533435
Gm4847	2.07349	-0.360338	0.663612	-0.542995	0.587133	0.660544
Gm16701	83.4902	-0.0103813	0.137789	-0.0753417	0.939943	0.953963
Fam78b	895.919	-0.301003	0.0845065	-3.5619	0.000368186	0.000882949
Uck2	270.058	-0.631423	0.107285	-5.88549	3.96872e-09	2.13699e-08
Tmco1	1405.19	0.543686	0.0804552	6.75762	1.40279e-11	1.16551e-10
Aldh9a1	987.662	-0.172787	0.10341	-1.67089	0.0947425	0.138939
Mgst3	2363.13	-0.440364	0.112343	-3.91983	8.86126e-05	0.000235257
Rxrg	144.244	-1.11593	0.212828	-5.24335	1.57683e-07	6.52341e-07
Lmx1a	2.16806	-2.67171	2.20301	-1.21275	0.225225	0.294769
Pbx1	8504.9	-0.386121	0.0606594	-6.36539	1.94792e-10	1.3184e-09
Nuf2	49.4195	0.343031	0.188109	1.82358	0.0682159	0.103572
Rgs5	1133.11	1.3566	0.181906	7.45768	8.80603e-14	1.07315e-12
Rgs4	11655.1	-0.804303	0.147749	-5.44371	5.21825e-08	2.33405e-07
1700084C01Rik	445.163	-0.405228	0.105178	-3.85279	0.000116778	0.000304454
Hsd17b7	867.96	0.0985753	0.112622	0.875274	0.381425	0.463098
3110045C21Rik	22.8937	-0.574252	0.245863	-2.33566	0.0195091	0.0336026
Ddr2	331.05	0.815744	0.179919	4.53396	5.78884e-06	1.8736e-05
Uap1	1423.79	-0.47339	0.0746859	-6.33841	2.32154e-10	1.55141e-09
Uhmk1	936.702	-0.559068	0.198272	-2.81969	0.00480693	0.00938248
Sh2d1b1	0.629513	1.5018	1.27391	1.1789	0.238439	0.309852
Gm7694	107.128	0.624922	0.147568	4.23481	2.28749e-05	6.69439e-05
Nos1ap	1651.14	-0.32274	0.0926518	-3.48336	0.000495156	0.0011601
Olfml2b	208.266	0.758453	0.133114	5.69776	1.21393e-08	5.99721e-08
Atf6	3021.79	0.376383	0.0888572	4.23582	2.27715e-05	6.66632e-05
Dusp12	375.301	0.402153	0.113848	3.53236	0.000411871	0.000978888
Fcrlb	11.9229	-0.125096	0.367558	-0.340342	0.733599	0.78823
Fcgr2b	141.742	0.960225	0.205321	4.67671	2.91511e-06	9.89123e-06
Fcgr4	10.1322	1.63839	0.409467	4.00129	6.29989e-05	0.000171384
Fcgr3	494.172	0.351635	0.159389	2.20614	0.0273744	0.0455978
Cfap126	25.7017	-0.0088206	0.300443	-0.0293587	0.976579	0.981673
Sdhc	2341.88	-0.813659	0.102964	-7.90236	2.73668e-15	4.37747e-14
Mpz	2.24929	-0.887207	0.67122	-1.32178	0.18624	0.250895
Pcp4l1	1723.74	-0.600087	0.161276	-3.72086	0.000198545	0.000497276
Nr1i3	1.94729	-0.849927	0.710588	-1.19609	0.231661	0.302274
Tomm40l	1667.8	-0.556685	0.117363	-4.74327	2.10294e-06	7.29955e-06
Apoa2	19.4722	0.314431	0.251902	1.24823	0.211948	0.280128
Fcer1g	189.322	0.515867	0.173569	2.97212	0.00295749	0.00602329
Ndufs2	5008.09	-0.294731	0.100012	-2.94696	0.00320916	0.00648073
Adamts4	472.418	0.921746	0.177895	5.1814	2.20223e-07	8.90359e-07
B4galt3	1260.83	0.372504	0.0973854	3.82505	0.000130744	0.000338555
Ppox	370.42	1.11044	0.11962	9.28303	1.64728e-20	6.48907e-19
Usp21	840.907	-0.363313	0.0998964	-3.6369	0.000275939	0.000675482
Ufc1	1693.69	-0.76292	0.0909028	-8.3927	4.75117e-17	1.03826e-15
Dedd	850.791	-0.478656	0.0851112	-5.62389	1.86703e-08	8.95766e-08
Nit1	664.341	-0.0877312	0.0885729	-0.990498	0.321931	0.401169
Pfdn2	2773.87	-0.862164	0.131044	-6.57918	4.73036e-11	3.57323e-10
Klhdc9	92.2341	-0.377465	0.151364	-2.49376	0.0126399	0.0226371
Pvrl4	152.614	0.488955	0.136795	3.57435	0.000351094	0.00084495
Arhgap30	133.043	0.431077	0.118002	3.65314	0.000259056	0.000636873
Usf1	1196.15	-0.82017	0.0990558	-8.27987	1.23307e-16	2.50279e-15
Tstd1	8.86361	0.856289	0.372168	2.30082	0.0214021	0.0365512
F11r	298.674	0.855329	0.0853299	10.0238	1.1982e-23	8.71387e-22
Alyref2	93.7914	-0.930117	0.13394	-6.94428	3.80403e-12	3.49524e-11
Cd244	1.66554	-0.40905	0.836291	-0.489124	0.624754	0.69403
Ly9	29.1342	1.84902	0.347688	5.31802	1.049e-07	4.46841e-07
Slamf7	5.12709	0.771744	0.442974	1.74219	0.0814757	0.121527
Cd48	33.8763	1.60456	0.250313	6.4102	1.4533e-10	1.00407e-09
Slamf1	6.21566	0.293189	0.397976	0.736701	0.461304	0.542517
Cd84	173.122	1.51661	0.157202	9.6475	5.03702e-22	2.75015e-20
Slamf6	10.1883	1.09607	0.3516	3.11737	0.00182473	0.00385484
Vangl2	175.28	0.60117	0.104985	5.72626	1.02668e-08	5.15143e-08
Nhlh1	11.9173	-1.29675	0.358206	-3.62011	0.000294474	0.000717434
Ncstn	2046.69	0.487647	0.0817625	5.96419	2.45853e-09	1.3775e-08
Copa	6811.67	-0.18227	0.0722592	-2.52245	0.0116541	0.0210437
Pex19	2086.01	-0.731976	0.0786969	-9.30121	1.38855e-20	5.55515e-19
Dcaf8	4397	-0.483485	0.0927805	-5.21106	1.87764e-07	7.67916e-07
Pea15a	16497.8	-0.615863	0.109202	-5.63969	1.70358e-08	8.24167e-08
Casq1	7.65792	0.301747	0.502086	0.600988	0.547848	0.62435
Atp1a4	0.725059	1.1078	1.21295	0.913306	0.361081	0.441532
Atp1a2	49067.1	0.499571	0.088361	5.65375	1.56986e-08	7.62765e-08
Igsf8	4682.67	0.518492	0.11701	4.4312	9.37118e-06	2.92807e-05
Kcnj9	5301.07	0.491619	0.0933244	5.26786	1.38025e-07	5.77251e-07
Kcnj10	6985.19	0.675409	0.107719	6.27012	3.60762e-10	2.32355e-09
Pigm	572.11	0.589897	0.148799	3.96439	7.35828e-05	0.000197751
Slamf9	35.9726	1.26284	0.233258	5.41391	6.16638e-08	2.72757e-07
Igsf9	63.1267	0.97601	0.136915	7.12858	1.01406e-12	1.03498e-11
Tagln2	195.364	0.162462	0.133053	1.22103	0.222073	0.291154
Cfap45	58.4393	-0.828767	0.211185	-3.92437	8.69588e-05	0.000231276
4933439K11Rik	1.586	0.279032	0.748197	0.372939	0.709194	0.767656
Vsig8	3.10834	0.41905	0.584696	0.716697	0.473561	0.554319
Slamf8	9.13288	1.18821	0.355164	3.34551	0.000821315	0.00185366
Fcrl6	2.44906	0.472712	0.698646	0.676612	0.498652	0.578001
Dusp23	139.476	-0.694438	0.118336	-5.86836	4.40139e-09	2.34745e-08
Ackr1	1366.99	0.429509	0.089324	4.80843	1.52118e-06	5.38742e-06
Cadm3	16922.4	0.284202	0.088771	3.20152	0.00136705	0.00295629
Aim2	85.8792	1.34484	0.237348	5.6661	1.46085e-08	7.12884e-08
Pyhin1	7.94045	1.21151	0.500456	2.42081	0.015486	0.0271815
Pydc3	2.12248	0.26634	0.660635	0.403158	0.686832	0.748775
AI607873	6.74638	0.74862	0.416106	1.79911	0.0720017	0.108723
Ifi204	10.652	1.1902	0.391789	3.03785	0.00238273	0.0049344
Mndal	28.7243	1.0741	0.281959	3.80943	0.000139286	0.000358966
Mnda	3.65334	2.2899	0.65809	3.47962	0.000502119	0.00117519
Ifi203	31.7059	1.01306	0.288646	3.5097	0.000448618	0.00105894
Spta1	2.17271	-0.410124	0.739668	-0.55447	0.579257	0.653305
Fmn2	3063.28	0.557918	0.101859	5.47734	4.31767e-08	1.95904e-07
Grem2	1101.85	0.278893	0.125693	2.21884	0.0264978	0.044302
Rgs7	3098.8	-0.287938	0.0832464	-3.45886	0.000542466	0.00126189
Fh1	1744.99	-0.490608	0.0895565	-5.47819	4.29688e-08	1.9501e-07
Kmo	1.34704	-0.0489975	0.967702	-0.0506328	0.959618	0.969113
Opn3	115.771	0.421803	0.139816	3.01684	0.00255424	0.00526228
Chml	454.637	0.783275	0.222043	3.52758	0.00041938	0.000995944
Exo1	11.3645	0.275719	0.365816	0.753709	0.451024	0.532554
Pld5	232.898	0.243189	0.160016	1.51978	0.128567	0.18186
Cep170	2226.77	0.119205	0.155768	0.76527	0.444111	0.525786
Sdccag8	370.705	0.206281	0.106028	1.94554	0.0517098	0.0808269
Hmga2-ps1	26.9216	0.253062	0.221136	1.14437	0.252469	0.325774
Akt3	4267.96	-0.322026	0.11287	-2.85307	0.00432994	0.00852744
Zbtb18	9501.19	-0.371072	0.120418	-3.08154	0.00205935	0.00431244
2310043L19Rik	1.54077	0.247632	0.7394	0.33491	0.737693	0.79127
Adss	2643.85	0.126848	0.0824983	1.53758	0.124151	0.17635
Gm16432	19.5224	0.303344	0.268205	1.13102	0.258049	0.331853
Desi2	735.138	-0.167973	0.120178	-1.39771	0.162202	0.222737
Cox20	360.542	-0.142484	0.0975515	-1.4606	0.144124	0.200929
Hnrnpu	12870.3	0.000342125	0.0774315	0.00441841	0.996475	0.997307
Efcab2	347.637	0.424675	0.220701	1.92421	0.0543285	0.0845157
Kif26b	101.761	-0.318068	0.136811	-2.32486	0.0200793	0.0345021
Smyd3	569.969	-0.725527	0.0775312	-9.35787	8.1364e-21	3.41482e-19
Tfb2m	417.96	0.0448284	0.091314	0.490926	0.623479	0.692741
Cnst	1283.91	-0.37472	0.0646321	-5.79774	6.72153e-09	3.4785e-08
Sccpdh	1649.85	0.0736275	0.0785427	0.93742	0.348543	0.428144
Ahctf1	1772.83	0.743755	0.145771	5.10221	3.35711e-07	1.31553e-06
Cdc42bpa	8260.29	0.432832	0.142786	3.03133	0.00243476	0.00503234
Adck3	820.341	-0.102062	0.104069	-0.980716	0.326733	0.405885
Psen2	417.272	0.525928	0.104355	5.03982	4.65981e-07	1.7836e-06
Gm5069	170.363	-0.269884	0.0961502	-2.8069	0.00500215	0.00973712
Itpkb	799.201	-0.270774	0.10904	-2.48324	0.0130192	0.0232193
6330403A02Rik	7751.54	-0.530987	0.122709	-4.32721	1.51011e-05	4.56132e-05
Parp1	1970.79	-0.695869	0.0830272	-8.38122	5.23837e-17	1.13919e-15
Mir6904	2.40757	3.06443	0.831682	3.68462	0.000229049	0.000567895
Lin9	109.947	0.0668299	0.127323	0.524886	0.599662	0.671471
Acbd3	1123.61	-0.463251	0.0732466	-6.32454	2.53988e-10	1.68416e-09
H3f3a	1644.93	-0.547273	0.0677027	-8.08348	6.29468e-16	1.12509e-14
Sde2	735.861	-0.507877	0.0623781	-8.14192	3.89049e-16	7.21952e-15
Lefty2	23.9776	-1.00764	0.26125	-3.857	0.000114788	0.000299525
Pycr2	441.696	-0.570266	0.126534	-4.50683	6.58027e-06	2.11262e-05
Lefty1	9.86774	-0.621349	0.333689	-1.86206	0.0625942	0.0960269
Tmem63a	781.285	1.05611	0.165964	6.36349	1.97223e-10	1.33335e-09
Ephx1	844.379	0.69791	0.15764	4.42723	9.5452e-06	2.97673e-05
Nvl	1232.15	1.09421	0.144807	7.55631	4.1465e-14	5.38176e-13
Cnih4	1209.97	0.226821	0.0779292	2.9106	0.00360731	0.00721342
Wdr26	4295.09	-0.0374534	0.163178	-0.229524	0.818461	0.859466
Cnih3	2257.96	-0.156679	0.103574	-1.51272	0.130352	0.184037
Ccdc121	14.3058	0.656533	0.323587	2.02892	0.0424661	0.0676978
Lbr	465.901	1.07708	0.137839	7.81402	5.53941e-15	8.397e-14
Enah	4611.03	0.0517135	0.127953	0.404161	0.686094	0.748288
Srp9	1646.11	-0.711763	0.0914515	-7.78296	7.08482e-15	1.05177e-13
Degs1	2633.29	0.503222	0.0728187	6.91062	4.8253e-12	4.36e-11
1700047M11Rik	97.294	1.74835	0.251896	6.94078	3.89934e-12	3.57366e-11
Fbxo28	1551.67	-0.497479	0.0674328	-7.3774	1.61412e-13	1.88276e-12
Trp53bp2	874.116	-0.000681348	0.0938511	-0.00725988	0.994208	0.995427
Capn2	2215.38	0.0134321	0.0786373	0.17081	0.864373	0.895687
Susd4	2624.79	0.202238	0.102736	1.96851	0.0490092	0.0770145
Tlr5	14.2377	0.861112	0.297054	2.89884	0.00374549	0.00746479
Disp1	172.27	0.522158	0.111411	4.68677	2.77547e-06	9.4603e-06
Brox	1780.21	-0.063023	0.0883088	-0.713666	0.475434	0.556072
Aida	1295.77	-0.330889	0.0821463	-4.02805	5.62407e-05	0.000154378
Mia3	4175.61	0.72859	0.0892772	8.16099	3.32302e-16	6.27671e-15
Taf1a	352.701	0.647964	0.114921	5.63835	1.71686e-08	8.29922e-08
Hhipl2	12.1361	1.60557	0.342461	4.68834	2.75435e-06	9.39188e-06
1700056E22Rik	2.10325	0.411119	0.813303	0.505493	0.613212	0.683279
Dusp10	207.142	-0.455278	0.160638	-2.83419	0.00459416	0.00900238
Hlx	14.2064	0.713018	0.3288	2.16855	0.030117	0.0497464
2023-03-01	3.78495	1.2519	0.589914	2.12218	0.0338227	0.0551923
2023-03-02	1909.25	0.349014	0.104747	3.33198	0.000862289	0.0019398
C130074G19Rik	1710.29	-0.2778	0.135815	-2.04543	0.0408121	0.0653277
Mark1	2975.41	-0.0723812	0.0717126	-1.00932	0.312819	0.391226
Rab3gap2	2807.32	0.12421	0.06664	1.8639	0.0623359	0.0956634
Iars2	1715.37	0.523818	0.0624037	8.39401	4.69819e-17	1.02794e-15
Bpnt1	1621.67	-0.567151	0.0748621	-7.57595	3.56506e-14	4.6778e-13
Eprs	3628.5	0.187416	0.0649705	2.88464	0.00391863	0.00777707
9630028B13Rik	10.5211	0.0260294	0.352114	0.0739232	0.941072	0.954839
Gm2061	91.7671	-0.291619	0.17277	-1.6879	0.0914297	0.134608
Slc30a10	632.843	0.40743	0.127268	3.20136	0.00136781	0.00295739
5033404E19Rik	13.4468	-0.31562	0.292176	-1.08024	0.280036	0.355824
Lyplal1	113.302	-0.820769	0.140401	-5.84589	5.03866e-09	2.66754e-08
Tgfb2	445.025	0.593311	0.135231	4.3874	1.14715e-05	3.52484e-05
Rrp15	197.909	-0.0377318	0.0993087	-0.379945	0.703986	0.762942
Spata17	11.2262	0.538454	0.327108	1.6461	0.0997423	0.14518
1700007P06Rik	15.3337	0.501831	0.275728	1.82002	0.0687555	0.104294
Gpatch2	472.281	0.0922571	0.0730105	1.26361	0.206368	0.2737
Esrrg	691.478	-0.204707	0.153258	-1.3357	0.181647	0.245683
Ush2a	6.04176	0.321878	0.448238	0.718096	0.472698	0.553489
Kctd3	2320.83	-0.364716	0.0724477	-5.0342	4.79838e-07	1.83234e-06
Kcnk2	2333.02	0.241668	0.0647534	3.73213	0.000189866	0.00047727
Cenpf	18.0943	0.127251	0.296426	0.429283	0.667717	0.732336
Ptpn14	592.867	-0.356701	0.20609	-1.73081	0.0834862	0.124165
Smyd2	1242.67	-0.597273	0.0994124	-6.00804	1.87785e-09	1.07153e-08
Prox1	151.74	-0.228713	0.17085	-1.33868	0.180676	0.244536
Rps6kc1	1426.41	-0.371936	0.0922675	-4.03106	5.55262e-05	0.000152534
Angel2	1848.94	0.173095	0.0501391	3.45231	0.000555814	0.00129127
Vash2	80.0987	0.146727	0.150256	0.976509	0.328812	0.407904
Mfsd7b	469.94	1.35547	0.169792	7.98316	1.42635e-15	2.38561e-14
Tatdn3	352.735	1.13282	0.147587	7.67563	1.64603e-14	2.27794e-13
Nsl1	19.6336	-0.0962252	0.255675	-0.376358	0.706651	0.765503
Batf3	10.9545	-0.765378	0.307004	-2.49305	0.012665	0.0226731
Atf3	41.9254	-0.38863	0.258342	-1.50432	0.132498	0.186599
Nenf	687.859	0.0994006	0.141306	0.703444	0.481779	0.562252
Tmem206	336.536	0.56171	0.099261	5.65892	1.52333e-08	7.4156e-08
Ppp2r5a	2772.59	-0.392276	0.07067	-5.55081	2.84347e-08	1.32496e-07
Dtl	335.767	-0.350589	0.156871	-2.23488	0.0254253	0.0426716
Ints7	1142.1	0.275454	0.0755833	3.64437	0.000268043	0.000657587
Lpgat1	9378.83	0.514236	0.159776	3.21847	0.00128875	0.00280264
Nek2	29.216	-0.121842	0.227076	-0.536572	0.591563	0.664307
1700034H15Rik	76.9319	0.555331	0.134397	4.13203	3.59576e-05	0.000101878
Slc30a1	1678.62	0.750529	0.135473	5.54008	3.02338e-08	1.40152e-07
Rd3	3.54117	-0.563541	0.604439	-0.932338	0.351162	0.430751
Traf5	61.3259	0.320463	0.184615	1.73584	0.0825917	0.122977
Mir3473c	0.655902	0.87627	1.41127	0.620907	0.534661	0.611844
Rcor3	495.762	0.817149	0.128609	6.35377	2.10098e-10	1.41295e-09
Gm10516	165.569	0.247316	0.112423	2.19988	0.0278157	0.0462599
Kcnh1	3062.33	0.476353	0.10661	4.4682	7.8879e-06	2.49411e-05
Hhat	18.6775	0.146506	0.219099	0.668675	0.503703	0.582653
1700065J18Rik	1.3137	0.74711	0.963604	0.775329	0.438145	0.520013
Sertad4	287.818	-0.370109	0.0962455	-3.84547	0.000120322	0.000312921
Gm15867	17.6813	-0.373822	0.270936	-1.37974	0.167666	0.2294
Syt14	646.365	0.670746	0.206502	3.24813	0.00116167	0.00255287
Diexf	487.065	-0.0348273	0.0992528	-0.350895	0.725667	0.781765
Irf6	30.3734	0.395846	0.230935	1.7141	0.0865102	0.128121
A130010J15Rik	157.627	-0.579418	0.125672	-4.61056	4.01585e-06	1.33586e-05
Traf3ip3	22.981	0.274918	0.247246	1.11192	0.266172	0.340812
Hsd11b1	707.365	0.550345	0.118122	4.65913	3.17548e-06	1.0712e-05
G0s2	66.3235	0.127618	0.190416	0.670208	0.502725	0.581747
Lamb3	23.4656	-0.300401	0.252865	-1.18799	0.234837	0.305945
Camk1g	748.927	-0.958208	0.183486	-5.22224	1.76769e-07	7.25782e-07
Plxna2	4677.31	0.586728	0.0731741	8.01824	1.07269e-15	1.82642e-14
Cd34	3180.36	0.839395	0.148461	5.65396	1.56788e-08	7.6201e-08
Gm16897	11.9633	0.610307	0.313365	1.94759	0.0514636	0.0805192
A330023F24Rik	1943.78	2.2345	0.363081	6.15429	7.54131e-10	4.59826e-09
Cd46	86.0297	2.9242	0.520871	5.61406	1.97638e-08	9.43693e-08
Cr1l	501.933	0.526772	0.0847053	6.21887	5.00738e-10	3.15606e-09
Cr2	14.9569	0.534392	0.329607	1.6213	0.104953	0.151916
H60c	1.35492	0.35728	0.99592	0.358743	0.719787	0.777062
Ppp1r14c	404.456	-0.732373	0.0896337	-8.17073	3.06538e-16	5.83299e-15
Iyd	4.3228	0.285177	0.472966	0.602954	0.546539	0.623174
Plekhg1	438.343	0.246963	0.104543	2.36231	0.0181615	0.0314564
Mthfd1l	333.632	-0.240787	0.104885	-2.29573	0.0216915	0.0369998
Akap12	1112.77	0.483869	0.135078	3.58213	0.000340798	0.000822154
Zbtb2	338.893	-0.309524	0.101013	-3.06421	0.00218244	0.00455584
Rmnd1	2.95455	1.08326	0.614178	1.76376	0.0777727	0.116477
Gm5512	4.95906	-0.646548	0.472343	-1.36881	0.171058	0.233524
Armt1	664.768	-0.555887	0.114835	-4.84076	1.29345e-06	4.63296e-06
Ccdc170	4.29989	0.173392	0.520667	0.333019	0.73912	0.792551
Esr1	129.693	-0.931178	0.348977	-2.6683	0.00762351	0.0143229
Syne1	15250.8	0.220345	0.0829732	2.65562	0.00791628	0.0148172
Myct1	23.3322	1.20835	0.315079	3.83508	0.000125526	0.000325699
Vip	1948.97	0.502388	0.0996078	5.04366	4.56714e-07	1.75036e-06
Fbxo5	26.5743	1.06571	0.271628	3.92343	8.72984e-05	0.000232077
Mtrf1l	164.189	0.294175	0.142142	2.06959	0.0384904	0.0619926
Rgs17	3163.17	-0.170937	0.213493	-0.800667	0.423324	0.505429
Oprm1	29.7421	-0.0470758	0.227476	-0.206949	0.83605	0.873595
Ipcef1	3583.16	-0.369252	0.0979832	-3.76852	0.000164216	0.000417407
Cnksr3	120.749	-0.250548	0.132986	-1.88401	0.0595634	0.0918087
Ulbp1	1.45086	2.29105	0.985539	2.32467	0.0200897	0.0345133
Lrp11	6049.97	0.486419	0.0757657	6.42004	1.3624e-10	9.4709e-10
Pcmt1	3905.7	-0.229028	0.083981	-2.72714	0.00638856	0.0121746
A630066F11Rik	19.3858	-0.386519	0.240072	-1.61001	0.107396	0.155002
Nup43	105.802	-0.169429	0.137863	-1.22897	0.219084	0.28813
BC020402	91.6419	-0.11642	0.122661	-0.949114	0.342562	0.421816
Lats1	1052.25	0.403478	0.187422	2.15278	0.031336	0.0515182
Katna1	283.573	0.437405	0.140076	3.12262	0.00179248	0.00379473
Ginm1	515.244	0.71044	0.0717719	9.89857	4.22257e-23	2.80926e-21
Ppil4	1338.85	0.427609	0.160946	2.65685	0.00788752	0.0147695
Zc3h12d	2.82987	1.48375	0.750688	1.97652	0.0480963	0.0757256
Tab2	1766.37	-0.10555	0.0990065	-1.0661	0.28638	0.362807
Ust	832.974	-0.0364053	0.100399	-0.362606	0.716899	0.774829
Sash1	2764.71	-0.0176861	0.094394	-0.187365	0.851374	0.88536
Samd5	117.387	-0.305835	0.235234	-1.30013	0.193556	0.259312
Gm6150	0.787618	2.32609	1.21831	1.90927	0.056227	0.0872273
Stxbp5	3175.1	0.0888307	0.138123	0.643127	0.520141	0.598335
Adgb	19.6093	1.60302	0.389089	4.11992	3.78997e-05	0.000106976
Rab32	49.7537	-0.337893	0.16395	-2.06095	0.0393081	0.0631679
Gm5177	0.842938	-0.837	1.31002	-0.638922	0.522874	0.600878
Grm1	1959.88	0.469515	0.112433	4.17596	2.96731e-05	8.52966e-05
Shprh	1142.69	0.755833	0.204951	3.68787	0.000226139	0.000561223
Fbxo30	287.698	0.4068	0.220104	1.84822	0.0645708	0.0987052
Epm2a	233.662	-0.638456	0.10065	-6.34334	2.2483e-10	1.50526e-09
Utrn	2238.97	0.471291	0.114628	4.11147	3.93149e-05	0.000110657
B230208H11Rik	7.79196	0.787066	0.394697	1.9941	0.046141	0.0729605
Stx11	6.53318	0.606755	0.448848	1.35181	0.176437	0.239575
Sf3b5	379.362	-1.10315	0.128476	-8.5864	8.97348e-18	2.22947e-16
Plagl1	593.261	-0.0549058	0.181383	-0.302705	0.762114	0.811925
Hymai	1.37944	2.37046	0.99509	2.38215	0.0172117	0.0299674
Ltv1	361.136	-0.263655	0.0741389	-3.55624	0.000376206	0.00090075
Phactr2	866.488	-0.293041	0.191544	-1.52989	0.126044	0.178785
Fuca2	1416.53	0.529165	0.0687531	7.69659	1.39741e-14	1.96567e-13
Pex3	732.355	0.221616	0.0638214	3.47244	0.000515752	0.00120408
Adat2	133.622	-0.748757	0.120483	-6.21462	5.14488e-10	3.23591e-09
Aig1	893.185	0.273112	0.0984786	2.77332	0.00554883	0.0107164
Hivep2	9382.34	0.392549	0.0777962	5.04586	4.51493e-07	1.73072e-06
Adgrg6	140.567	1.03412	0.160439	6.44554	1.15187e-10	8.11096e-10
Vta1	878.293	-0.727399	0.0823477	-8.83327	1.01657e-18	2.97405e-17
1700016L04Rik	2.95107	0.753141	0.584693	1.2881	0.197712	0.264053
Nmbr	53.6052	0.311317	0.265596	1.17215	0.241139	0.312862
Gm20125	0.855968	1.83609	1.10832	1.65664	0.0975914	0.142523
Cited2	811.084	-0.865452	0.117688	-7.35381	1.92637e-13	2.21959e-12
Txlnb	86.7853	0.402587	0.195231	2.0621	0.0391984	0.0630311
Heca	721.08	-0.060705	0.204348	-0.297067	0.766415	0.815926
Abracl	204.572	-0.360419	0.143568	-2.51044	0.0120582	0.0217036
Reps1	953.629	-0.141754	0.0721731	-1.96408	0.0495208	0.07773
Ect2l	8.10035	0.22802	0.36993	0.616387	0.537639	0.614625
Ccdc28a	418.629	-0.600273	0.0800108	-7.50239	6.26624e-14	7.82757e-13
Nhsl1	795.38	-0.353759	0.0991887	-3.56652	0.000361751	0.000868618
Hebp2	75.0358	-0.875226	0.129619	-6.7523	1.45521e-11	1.2035e-10
Arfgef3	2218.68	0.398111	0.143231	2.7795	0.00544429	0.0105349
Perp	128.011	0.406108	0.121432	3.34432	0.000824849	0.00186093
Tnfaip3	151.958	-0.514354	0.109372	-4.70281	2.56608e-06	8.78829e-06
Olig3	2.97657	-1.25792	0.855039	-1.47118	0.141241	0.197288
Ifngr1	593.435	0.654552	0.0822045	7.96248	1.68621e-15	2.77122e-14
Il20ra	6.31005	0.62933	0.474868	1.32528	0.18508	0.249706
Slc35d3	48.4541	0.888915	0.265699	3.34557	0.000821124	0.00185346
Pex7	552.501	-0.39453	0.0898135	-4.39278	1.11912e-05	3.44581e-05
Map3k5	1873.11	-0.141882	0.0922454	-1.53809	0.124026	0.176214
Map7	2696.38	0.507138	0.100135	5.06454	4.09397e-07	1.58151e-06
Gm6251	24.5939	-0.46954	0.225817	-2.07929	0.0375904	0.0606626
Bclaf1	3779.01	0.414268	0.161809	2.56022	0.0104605	0.0190667
Mtfr2	11.6682	1.81721	0.433351	4.19339	2.74816e-05	7.93781e-05
Pde7b	1013.2	-0.398601	0.100166	-3.97939	6.90916e-05	0.000186715
Ahi1	5909.35	0.171481	0.124615	1.37609	0.168793	0.230766
Myb	10.698	0.803813	0.407408	1.973	0.048496	0.0762948
Hbs1l	1257.21	-0.0210509	0.0701701	-0.299999	0.764178	0.813882
Aldh8a1	3.44233	0.900544	0.557926	1.61409	0.106507	0.153843
1700020N01Rik	0.968733	0.498459	1.08547	0.459211	0.646083	0.712961
Sgk1	2164.45	0.116279	0.196879	0.590613	0.55478	0.630769
E030030I06Rik	0.92165	-0.29227	1.36444	-0.214206	0.830387	0.869295
H60b	24.2632	0.0826706	0.24036	0.343946	0.730887	0.786116
C920009B18Rik	1.17619	1.42314	1.02608	1.38697	0.165452	0.226785
Raet1d	0.631524	0.21888	1.29853	0.168559	0.866143	0.896745
Slc2a12	110.55	0.237401	0.158703	1.49588	0.134684	0.189398
Tbpl1	1924.33	-0.398073	0.0963856	-4.13	3.62761e-05	0.000102715
Mir7663	1.23372	2.1319	1.2265	1.7382	0.0821751	0.122448
Eya4	161.113	0.774509	0.20775	3.72808	0.000192941	0.000484592
Rps12	2440.14	-0.349632	0.130675	-2.67557	0.00746018	0.0140351
Snora33	6.03364	1.03749	0.470288	2.20607	0.0273791	0.0456013
Snord100	3.95743	1.89396	0.575151	3.29297	0.000991335	0.00220798
Slc18b1	707.313	0.195049	0.0932543	2.09158	0.036476	0.0590606
Vnn3	0.924916	1.64119	1.27578	1.28642	0.198297	0.264696
Vnn1	7.08611	0.646649	0.403594	1.60223	0.109105	0.15714
Stx7	3314.36	-0.631262	0.0729147	-8.65754	4.82051e-18	1.25859e-16
Moxd1	425.58	0.300171	0.16454	1.82431	0.0681052	0.103437
Ctgf	1071.15	0.27518	0.106882	2.57462	0.010035	0.0183582
Enpp1	162.878	0.733293	0.148738	4.93009	8.21917e-07	3.04414e-06
Enpp3	14.7944	0.19802	0.313884	0.630869	0.528126	0.605523
Med23	1173.38	0.632444	0.0684591	9.23826	2.50531e-20	9.59548e-19
Mir6905	1.69326	1.95004	0.92624	2.10533	0.0352623	0.057271
Arg1	4.22743	-1.2741	0.557098	-2.28702	0.0221944	0.0377858
Akap7	1173.33	0.151034	0.101055	1.49457	0.135026	0.189813
Epb4.1l2	2983.79	0.148332	0.0900695	1.64686	0.0995859	0.144988
Smlr1	1.47613	-0.184163	0.855257	-0.215331	0.829509	0.86863
Tmem200a	598.176	0.254613	0.137415	1.85288	0.0638996	0.0977899
Gm9767	12.6658	-0.422209	0.28212	-1.49656	0.134508	0.189192
Samd3	66.8235	-0.475285	0.221715	-2.14367	0.0320591	0.0526108
L3mbtl3	696.42	-0.306234	0.0900527	-3.40061	0.000672364	0.00153993
Arhgap18	265.873	0.674374	0.159978	4.21542	2.49308e-05	7.25353e-05
Lama2	490.908	0.522227	0.133724	3.90526	9.41227e-05	0.000249112
Ptprk	2628.72	0.659311	0.0837148	7.87568	3.38906e-15	5.33079e-14
Themis	1.7569	1.78933	0.896679	1.99551	0.0459878	0.0727438
Soga3	1494.38	-0.489344	0.0782393	-6.25446	3.98906e-10	2.54911e-09
9330159F19Rik	3056.09	0.521344	0.174753	2.98333	0.00285134	0.00582693
Echdc1	797.85	-0.0333026	0.0970982	-0.342979	0.731614	0.786663
Rnf146	1721.39	-0.26877	0.124697	-2.15539	0.0311316	0.0512291
Rspo3	596.292	0.699133	0.111227	6.28561	3.26558e-10	2.12074e-09
Cenpw	81.1103	-0.310105	0.152874	-2.0285	0.0425096	0.0677551
Trmt11	216.58	0.862778	0.166918	5.16886	2.35523e-07	9.48374e-07
Gm20300	1484.67	0.270907	0.212681	1.27377	0.202744	0.269592
Hint3	231.027	-0.0379131	0.232566	-0.163021	0.870502	0.900084
Ncoa7	2130.98	-0.190281	0.161883	-1.17542	0.239826	0.311474
Hey2	101.257	-0.2473	0.144108	-1.71607	0.0861496	0.127682
Hddc2	199.066	-0.633964	0.114514	-5.53612	3.09245e-08	1.4328e-07
Tpd52l1	465.895	-0.977982	0.0922535	-10.601	2.94731e-26	3.3089e-24
Gm3258	13.6396	-0.817736	0.288098	-2.83839	0.00453414	0.00889448
Rnf217	286.938	-0.681569	0.128753	-5.29362	1.1992e-07	5.06018e-07
Nkain2	1783	0.133696	0.150361	0.889167	0.373914	0.454993
Trdn	18.123	0.906768	0.609689	1.48726	0.136945	0.192244
Clvs2	780.466	-0.868956	0.077596	-11.1985	4.14836e-29	7.66442e-27
Rsph4a	119.323	-0.298342	0.256979	-1.16096	0.245658	0.318036
Zufsp	241.405	0.636012	0.143001	4.4476	8.68341e-06	2.72407e-05
A830082N09Rik	749.438	0.381703	0.229082	1.66623	0.0956682	0.140094
Rwdd1	808.895	-0.495745	0.078522	-6.31345	2.72882e-10	1.8008e-09
Trappc3l	6.45735	0.105527	0.571142	0.184765	0.853413	0.886755
Fam26d	0.974598	-1.26952	1.37154	-0.92562	0.354643	0.434577
Fam26e	210.433	0.436451	0.121487	3.59257	0.000327427	0.000792345
Fam26f	2.85797	-0.534788	0.591901	-0.90351	0.366255	0.447007
Dse	189.591	0.724904	0.16891	4.29167	1.77337e-05	5.29593e-05
Tspyl1	5914.26	-1.10689	0.0930561	-11.8949	1.25849e-32	4.43261e-30
Tspyl4	15016.7	-1.0381	0.0893481	-11.6185	3.31724e-31	9.16733e-29
Nt5dc1	59.2356	0.543663	0.185076	2.93751	0.00330858	0.00666278
Col10a1	17.9084	-0.453197	0.383255	-1.18249	0.237009	0.308306
Frk	13.4687	0.784214	0.375343	2.08933	0.0366782	0.0593399
Hs3st5	143.324	0.3321	0.119908	2.76962	0.00561219	0.010826
Hdac2	2178.18	-0.138145	0.102807	-1.34373	0.179036	0.24248
Marcks	6606.78	-0.75671	0.110082	-6.87407	6.2396e-12	5.54038e-11
Lama4	375.185	0.994812	0.130202	7.64051	2.16355e-14	2.93533e-13
Fam229b	168.143	0.170188	0.110063	1.54628	0.122036	0.173745
Tube1	59.6048	0.393207	0.148921	2.64037	0.00828147	0.0154444
Wisp3	2.19025	1.08688	0.703124	1.54579	0.122156	0.173874
Fyn	3163.23	-0.330402	0.0664888	-4.96929	6.72002e-07	2.5206e-06
Traf3ip2	15.4865	-0.388885	0.288438	-1.34824	0.17758	0.240926
E130307A14Rik	428.411	0.316961	0.0832955	3.80525	0.00014166	0.000364718
Rev3l	937.785	0.899198	0.320272	2.80761	0.00499106	0.00971997
AA474331	64.1389	0.748449	0.198628	3.7681	0.000164494	0.000418054
G630090E17Rik	0.90965	-0.14784	1.0844	-0.136333	0.891558	0.916193
BC021785	1.17852	0.62649	1.05836	0.591941	0.55389	0.629916
AI317395	14.7392	0.717035	0.26969	2.65874	0.00784335	0.0146914
Slc16a10	104.61	1.1055	0.145013	7.6235	2.46895e-14	3.32956e-13
Rpf2	424.923	-0.49505	0.116841	-4.23695	2.26572e-05	6.63391e-05
Gtf3c6	447.968	-0.408887	0.101352	-4.03431	5.47624e-05	0.000150712
Cdk19	2752.03	0.155636	0.111539	1.39535	0.162911	0.223643
Ddo	185.138	-0.13328	0.149381	-0.892214	0.372278	0.453452
Mettl24	24.5836	0.492228	0.212266	2.31892	0.0203992	0.0349982
Cdc40	1291.19	0.121256	0.0811093	1.49497	0.134923	0.189701
Wasf1	6316.29	-0.588863	0.0932916	-6.31206	2.75343e-10	1.81504e-09
Gpr6	44.393	0.791904	0.191839	4.12796	3.65989e-05	0.000103564
Fig4	931.279	-0.358505	0.0968856	-3.7003	0.000215348	0.00053637
Zbtb24	369.69	0.130779	0.0925953	1.41238	0.157839	0.217428
Mical1	296.528	0.322726	0.12097	2.66782	0.0076346	0.0143407
Smpd2	297.404	0.22729	0.0843511	2.69457	0.00704789	0.0133166
Ppil6	78.7877	0.888556	0.137378	6.46797	9.93309e-11	7.06366e-10
Cd164	2698.65	0.808491	0.121265	6.66713	2.60854e-11	2.05965e-10
Ccdc162	15.6083	-0.101976	0.34061	-0.299393	0.76464	0.814326
5730435O14Rik	1.14857	0.917736	0.865927	1.05983	0.289222	0.365843
Cep57l1	124.032	0.0990342	0.115949	0.854117	0.39304	0.475049
Sesn1	1620.03	-0.0618289	0.0637297	-0.970174	0.33196	0.410957
Armc2	218.382	0.171575	0.105038	1.63347	0.102371	0.148682
Foxo3	622.901	-0.573457	0.107094	-5.3547	8.57008e-08	3.7095e-07
Lace1	496.621	-0.619287	0.102929	-6.01662	1.78095e-09	1.02048e-08
Snx3	2808.29	-0.997536	0.0889409	-11.2157	3.41375e-29	6.45485e-27
Nr2e1	455.013	-0.523941	0.122442	-4.2791	1.87651e-05	5.57522e-05
Ostm1	2304.43	0.66576	0.102797	6.47647	9.38918e-11	6.70341e-10
Sec63	3402.98	0.649346	0.133364	4.86898	1.12175e-06	4.05188e-06
Scml4	94.0711	-0.803952	0.193871	-4.14684	3.37098e-05	9.60395e-05
Sobp	3944.92	-0.556138	0.082927	-6.70635	1.99546e-11	1.60882e-10
9030612E09Rik	40.08	0.0537811	0.172363	0.312021	0.755024	0.80547
Pdss2	304.018	-0.407906	0.0912982	-4.46784	7.90116e-06	2.49698e-05
Bend3	208.492	0.255292	0.116321	2.19472	0.0281838	0.0468114
1700021F05Rik	450.526	-0.523163	0.129339	-4.04491	5.23429e-05	0.000144474
Cd24a	193.19	-0.183352	0.233133	-0.786468	0.431593	0.513663
Qrsl1	317.119	-0.171446	0.107543	-1.5942	0.110891	0.159367
Rtn4ip1	347.804	-0.450041	0.0961148	-4.68233	2.83637e-06	9.64782e-06
Aim1	32.09	0.444925	0.19271	2.30878	0.0209556	0.035874
Atg5	575.59	-0.749399	0.0644869	-11.6209	3.22536e-31	9.05267e-29
Mir1929	1.23119	2.60449	1.15962	2.24599	0.0247045	0.0415902
Prdm1	38.233	0.555335	0.216963	2.55958	0.0104798	0.019098
Prep	614.133	-0.637844	0.100801	-6.32777	2.48727e-10	1.65233e-09
Popdc3	22.4621	-0.522537	0.279192	-1.8716	0.0612616	0.0941837
Bves	14.3671	-0.150129	0.288415	-0.52053	0.602694	0.673983
Lin28b	160.89	1.7436	0.351775	4.95657	7.17487e-07	2.68114e-06
Hace1	1401.06	0.270377	0.152563	1.77223	0.0763571	0.114625
D030045P18Rik	1.2715	-1.03219	0.97492	-1.05874	0.289717	0.366414
C130030K03Rik	359.634	2.01142	0.240388	8.36742	5.88948e-17	1.27002e-15
Grik2	1787.33	1.18024	0.136824	8.62601	6.35313e-18	1.61874e-16
Ascc3	670.876	0.271227	0.152625	1.77708	0.0755555	0.113526
Sim1	1.31203	0.516651	1.12179	0.460561	0.645113	0.71211
Lilr4b	1.5845	2.90194	1.00246	2.89482	0.00379372	0.00755088
Lilrb4a	12.1948	3.00849	0.487741	6.16823	6.90603e-10	4.24113e-09
Vgll2	0.774745	-2.03465	1.25791	-1.61748	0.105774	0.152931
Dcbld1	267.464	0.588481	0.0878496	6.69873	2.10235e-11	1.68667e-10
Gopc	1530.39	-0.137492	0.16295	-0.843771	0.398797	0.481101
Nus1	3033.35	0.138421	0.187789	0.737112	0.461054	0.542365
Slc35f1	3368.28	0.70866	0.117371	6.03779	1.56239e-09	9.03289e-09
Cep85l	159.903	0.433822	0.251299	1.72632	0.0842902	0.125247
Pln	20.1719	0.152947	0.335212	0.45627	0.648196	0.714986
Gm20597	11.0456	0.0603365	0.307754	0.196054	0.844568	0.880191
Mcm9	140.29	0.0848431	0.106113	0.799556	0.423968	0.506164
Asf1a	259.027	-0.213796	0.133903	-1.59664	0.110346	0.158736
Fam184a	562.925	0.326614	0.0814231	4.01132	6.03802e-05	0.000164809
Man1a	894.382	0.511962	0.158997	3.21995	0.00128213	0.0027896
Gm16998	5.87385	0.327824	0.437504	0.749305	0.453673	0.535155
Tbc1d32	466.843	0.677772	0.195707	3.46321	0.000533778	0.00124361
Msl3l2	314.488	-0.631942	0.101203	-6.24427	4.25783e-10	2.71603e-09
Gja1	8412.11	0.575763	0.0867983	6.63334	3.28165e-11	2.54416e-10
4930467K11Rik	1.63013	0.706963	0.74334	0.951062	0.341573	0.420828
Hsf2	743.138	0.0674521	0.114073	0.591307	0.554315	0.630293
Serinc1	42175.1	0.740657	0.103937	7.12603	1.03308e-12	1.0514e-11
Pkib	279.794	-0.834405	0.167818	-4.97209	6.62364e-07	2.48705e-06
Fabp7	763.732	-0.402867	0.210617	-1.9128	0.055774	0.0865844
Smpdl3a	805.364	0.519284	0.0780699	6.65152	2.90076e-11	2.27043e-10
Gcc2	1609.04	0.0284896	0.152571	0.18673	0.851872	0.885748
Lims1	808.566	0.415148	0.200168	2.074	0.0380791	0.0613741
Ranbp2	4679.06	0.799997	0.20363	3.92868	8.54123e-05	0.000227399
Ccdc138	90.7011	0.153536	0.159836	0.960586	0.33676	0.415611
Edar	6.57423	1.44655	0.46049	3.14133	0.00168185	0.00358164
Sh3rf3	816.523	-0.233812	0.0904435	-2.58517	0.00973315	0.0178696
2023-09-10	147.51	0.351607	0.145292	2.42	0.0155205	0.0272306
Sowahc	336.309	-0.0599872	0.173514	-0.34572	0.729553	0.785011
P4ha1	2134.01	0.300858	0.128272	2.34547	0.0190032	0.0328036
Oit3	2.47456	0.348508	0.598981	0.581835	0.560678	0.636225
Mcu	841.442	-0.593706	0.0893733	-6.64299	3.07374e-11	2.39746e-10
Micu1	1809.45	-0.570967	0.109909	-5.19491	2.04816e-07	8.32189e-07
Dnajb12	1099.57	0.14773	0.112778	1.30992	0.190223	0.25557
Ddit4	1056.7	-0.717398	0.162126	-4.42493	9.64737e-06	3.006e-05
Anapc16	991.412	-0.749446	0.092205	-8.12804	4.36293e-16	8.02164e-15
Ascc1	378.866	-0.80089	0.122102	-6.55917	5.41065e-11	4.04291e-10
Spock2	21996.3	0.25828	0.069935	3.69314	0.000221501	0.000550627
Mir6906	0.868753	2.16923	1.07926	2.00993	0.0444384	0.0705665
Chst3	74.9558	0.519025	0.149276	3.47695	0.000507145	0.00118572
Psap	59859.9	0.361879	0.0740418	4.8875	1.02124e-06	3.70822e-06
Cdh23	35.7672	0.203216	0.177819	1.14283	0.25311	0.326297
4632428N05Rik	1006.01	0.60417	0.114517	5.27581	1.32174e-07	5.54081e-07
Gm17455	4.98583	0.436051	0.467232	0.933265	0.350683	0.430282
Slc29a3	558.393	0.638384	0.128456	4.96967	6.70657e-07	2.51608e-06
Unc5b	708.725	0.715557	0.151037	4.73764	2.16218e-06	7.49018e-06
Pcbd1	64.4042	-1.01139	0.174661	-5.79058	7.01424e-09	3.61333e-08
Sgpl1	1287.11	0.717558	0.0594038	12.0793	1.35826e-33	5.95081e-31
Tbata	70.4635	-0.385376	0.202727	-1.90096	0.0573072	0.088681
Adamts14	2.98552	1.39716	0.620123	2.25304	0.0242565	0.0409435
Prf1	0.948947	3.51779	1.23466	2.84919	0.00438303	0.00862052
Pald1	292.547	0.45961	0.103337	4.44767	8.68071e-06	2.72407e-05
Nodal	15.6479	0.336299	0.314962	1.06774	0.285636	0.362065
Eif4ebp2	456.899	-0.189618	0.110854	-1.71052	0.0871704	0.128993
Lrrc20	657.524	-0.704365	0.0972172	-7.24528	4.31553e-13	4.69818e-12
Npffr1	11.6203	-0.450211	0.440724	-1.02153	0.307005	0.385053
Ppa1	1938.21	-1.00887	0.0986557	-10.2261	1.51422e-24	1.32532e-22
1700022H01Rik	1.10733	-1.5925	1.28151	-1.24267	0.213989	0.282473
Sar1a	4087.83	-0.0475776	0.0661756	-0.718959	0.472166	0.552997
Tysnd1	280.837	-0.288014	0.110314	-2.61087	0.00903134	0.0167041
Aifm2	173.59	-0.212412	0.117638	-1.80564	0.0709751	0.10729
H2afy2	711.048	-0.141813	0.100849	-1.4062	0.159665	0.21959
Col13a1	38.4565	0.280342	0.257018	1.09075	0.275384	0.350944
2010107G23Rik	786.078	-0.931831	0.11427	-8.15463	3.5024e-16	6.58093e-15
Neurog3	1.55688	-0.941272	0.940255	-1.00108	0.316787	0.395445
Tspan15	488.253	0.493613	0.115051	4.29038	1.78364e-05	5.32308e-05
Mir7662	1.53495	-0.468446	0.99685	-0.469926	0.638408	0.706358
Tacr2	12.4565	1.08499	0.418642	2.59169	0.00955058	0.0175704
Hk1	12469.9	-0.367937	0.111023	-3.31406	0.000919516	0.00205925
Hk1os	8.07138	-0.550389	0.348809	-1.57791	0.114586	0.164153
Hkdc1	355.421	0.0654296	0.184189	0.35523	0.722417	0.779339
Supv3l1	523.711	-0.0888623	0.0819045	-1.08495	0.277943	0.353515
4930507D05Rik	21.0361	-1.11316	0.230018	-4.83943	1.30213e-06	4.66311e-06
Vps26a	1841.24	-0.350445	0.0938217	-3.73523	0.000187546	0.000472032
Srgn	224.734	1.07027	0.144666	7.3982	1.38043e-13	1.63243e-12
Kif1bp	4477.91	-0.515156	0.0859528	-5.99348	2.05396e-09	1.16316e-08
Ddx21	789.801	-0.0998921	0.0735851	-1.3575	0.174621	0.237366
Ddx50	1764.42	0.163883	0.142716	1.14832	0.250837	0.323994
Stox1	108.917	-0.274257	0.108395	-2.53015	0.0114013	0.0206282
Ccar1	1951.44	0.316829	0.142421	2.2246	0.0261081	0.0437359
Snord98	4.22261	2.19227	0.718962	3.04921	0.00229442	0.00476911
Tet1	278.902	0.862392	0.261928	3.29248	0.000993084	0.00221105
Slc25a16	1015.04	-0.260306	0.132603	-1.96305	0.0496403	0.077904
Dna2	47.4673	1.65296	0.209318	7.89687	2.8599e-15	4.55429e-14
Rufy2	1898.05	1.05337	0.122274	8.61486	7.00241e-18	1.77161e-16
Hnrnph3	1940.58	0.124817	0.0870783	1.43339	0.151748	0.210198
Pbld2	28.9275	0.908842	0.23102	3.93404	8.35312e-05	0.000222688
Pbld1	4.48174	1.13632	0.502462	2.26151	0.0237274	0.0401371
Atoh7	8.97349	-0.42151	0.390899	-1.07831	0.280896	0.356639
Mypn	116.237	0.427158	0.199677	2.13924	0.0324159	0.0531089
Herc4	1123.77	0.563162	0.12761	4.41316	1.01871e-05	3.16321e-05
Sirt1	548.998	0.783101	0.21321	3.67291	0.0002398	0.000592753
Dnajc12	331.491	-1.06732	0.105194	-10.1461	3.44698e-24	2.7642e-22
Ctnna3	28.7314	0.210036	0.24057	0.873076	0.382622	0.4643
Lrrtm3	1921.5	0.361255	0.0896722	4.02861	5.61069e-05	0.000154035
1700023F02Rik	1.01368	0.194249	0.972513	0.19974	0.841684	0.877848
Gm31763	9.66313	1.30122	0.378151	3.441	0.000579559	0.00134296
Reep3	1316.69	0.90074	0.130463	6.9042	5.04862e-12	4.54806e-11
Jmjd1c	2116.09	1.00869	0.221711	4.54954	5.37622e-06	1.75046e-05
Nrbf2	340.151	-0.721549	0.0765222	-9.42927	4.12968e-21	1.85453e-19
Egr2	632.563	-0.248593	0.2069	-1.20151	0.229552	0.299887
Ado	1549.57	-0.441186	0.087336	-5.0516	4.38133e-07	1.68346e-06
Zfp365	18576	-0.0563659	0.0830093	-0.679031	0.497118	0.576447
Rtkn2	109.264	-0.0464708	0.110338	-0.421167	0.673633	0.737249
Arid5b	606.545	-0.434128	0.105822	-4.10244	4.08822e-05	0.000114784
4930545H06Rik	1.11474	0.287729	0.986101	0.291784	0.770451	0.818767
1700040L02Rik	36.4509	-0.561913	0.209222	-2.68573	0.00723717	0.0136527
Tmem26	4.18817	-0.57111	0.710595	-0.803706	0.421567	0.503829
Rhobtb1	195.736	0.631321	0.099482	6.34608	2.20865e-10	1.48037e-09
Cdk1	4.49179	-0.511617	0.53622	-0.954118	0.340024	0.419293
Ank3	12746.3	0.602117	0.074297	8.10419	5.30968e-16	9.60313e-15
Ccdc6	1594.99	-0.820283	0.0879159	-9.33031	1.05558e-20	4.339e-19
Mrln	1.97528	-0.502388	0.771788	-0.65094	0.515085	0.593488
Slc16a9	95.2073	0.507789	0.202102	2.51253	0.0119868	0.0215837
Fam13c	1885.7	-0.0479646	0.127056	-0.377509	0.705796	0.764669
Phyhipl	4949.68	-0.878969	0.0990053	-8.878	6.80741e-19	2.07609e-17
D630013N20Rik	3.48581	0.0340384	0.581092	0.0585767	0.953289	0.96424
Bicc1	89.4118	0.10443	0.156822	0.665919	0.505463	0.58435
Tfam	985.247	-0.179907	0.0966922	-1.86062	0.0627985	0.0963075
Ube2d1	1040.67	-0.340954	0.0802988	-4.24607	2.17551e-05	6.3966e-05
Cisd1	1766.21	-0.260052	0.0983806	-2.64333	0.00820953	0.0153261
Ipmk	1101.26	-0.347352	0.113667	-3.05588	0.00224405	0.00467523
Zwint	22084.2	-1.1817	0.0860669	-13.7301	6.7085e-43	1.20505e-39
A330049N07Rik	36.4732	2.0981	0.400048	5.24461	1.56609e-07	6.48424e-07
Pcdh15	793.974	1.56896	0.212011	7.40037	1.35803e-13	1.60772e-12
Rsph14	3.91852	-0.0286958	0.549232	-0.0522471	0.958332	0.968141
Gnaz	1712.24	-0.591525	0.0981578	-6.02627	1.6779e-09	9.64174e-09
Rab36	554.72	0.187786	0.0928897	2.0216	0.0432179	0.0687864
Bcr	3951.03	-0.495009	0.085564	-5.78525	7.24049e-09	3.71284e-08
Specc1l	1465.59	-0.10806	0.0593977	-1.81927	0.0688704	0.104451
Adora2a	145.286	0.42321	0.513473	0.824211	0.40982	0.492315
Upb1	5.44799	-0.675762	0.437507	-1.54457	0.12245	0.174264
Gucd1	271.947	-0.0205889	0.0984484	-0.209134	0.834344	0.872421
Snrpd3	1543.36	-1.01525	0.09501	-10.6857	1.18764e-26	1.43179e-24
Lrrc75b	455.407	-0.323314	0.106037	-3.04908	0.00229545	0.00477071
Ggt1	53.8006	0.983353	0.177677	5.53452	3.1209e-08	1.44486e-07
Ggt5	56.4504	0.770556	0.161567	4.76927	1.84898e-06	6.46927e-06
Susd2	259.848	0.658557	0.160943	4.09186	4.27925e-05	0.00011977
Cabin1	2076.68	0.113064	0.0896115	1.26172	0.207051	0.274544
Ddt	518.764	-0.722518	0.13053	-5.53525	3.10782e-08	1.43918e-07
Gstt3	60.6868	-0.186859	0.191666	-0.974918	0.329601	0.408685
Gstt1	283.275	-0.386282	0.102041	-3.78554	0.000153373	0.000392121
Gstt2	49.5318	0.318832	0.201779	1.58011	0.114082	0.163483
Mif	1471.8	-1.05815	0.118697	-8.9147	4.89139e-19	1.52807e-17
Derl3	19.4438	0.65921	0.227198	2.90148	0.00371404	0.0074087
Smarcb1	1337.63	-0.882464	0.108781	-8.11232	4.96606e-16	9.01974e-15
Mmp11	47.0743	0.503423	0.183051	2.75017	0.00595635	0.0114249
Chchd10	1834.18	-0.79814	0.177982	-4.48439	7.31227e-06	2.32932e-05
Gm867	8.45736	1.143	0.511087	2.23641	0.0253247	0.0425147
Gm5134	2.08965	3.09708	1.01096	3.06349	0.00218769	0.00456523
Zfp280b	503.517	-0.509851	0.0872968	-5.84043	5.20667e-09	2.75081e-08
Slc5a4a	0.840339	-0.0370533	1.09094	-0.0339644	0.972906	0.979019
Prmt2	1339.71	-0.681008	0.103579	-6.57479	4.87224e-11	3.66961e-10
S100b	3742.95	-0.125741	0.117764	-1.06774	0.285639	0.362065
Dip2a	2171.44	0.175143	0.0915286	1.91353	0.0556803	0.0864538
Pcnt	1121.25	-0.10279	0.102606	-1.00179	0.316444	0.395072
1700094J05Rik	0.585155	-0.294104	1.40566	-0.209228	0.83427	0.872394
2610028H24Rik	0.802044	1.58259	1.18276	1.33804	0.180882	0.244777
Ybey	157.849	-0.665884	0.134192	-4.96218	6.97069e-07	2.60972e-06
Mcm3ap	1561.87	0.23673	0.0772168	3.06579	0.00217097	0.00453296
Lss	954.902	0.253834	0.0928975	2.7324	0.0062874	0.0120047
Spatc1l	1.06765	3.29978	1.22641	2.6906	0.0071323	0.0134676
Ftcd	2.30196	-0.364038	0.687073	-0.529839	0.596224	0.668495
Col6a2	421.852	1.1191	0.136453	8.20134	2.37729e-16	4.60165e-15
Col6a1	937.792	2.03067	0.146741	13.8384	1.49416e-43	3.83422e-40
Pcbp3	1215.13	-0.935829	0.0960923	-9.73885	2.05871e-22	1.21646e-20
Slc19a1	282.393	0.507359	0.100138	5.06662	4.04942e-07	1.56564e-06
Col18a1	86.8869	0.605678	0.161138	3.75875	0.000170766	0.000432586
Gm10941	7.77706	-0.514004	0.452509	-1.1359	0.255999	0.329548
Pofut2	803.61	0.319483	0.124602	2.56403	0.0103465	0.0188741
Adarb1	5159.74	-0.16868	0.081387	-2.07256	0.038213	0.0615789
Gm17769	42.6898	0.263986	0.2074	1.27284	0.203076	0.269912
Fam207a	919.697	-0.830552	0.126961	-6.54181	6.07775e-11	4.49648e-10
Itgb2	261.807	0.856138	0.15964	5.36294	8.18804e-08	3.5527e-07
Pttg1ip	1644.41	0.594809	0.0647958	9.17975	4.32109e-20	1.60372e-18
Sumo3	3061.06	-0.841065	0.0816249	-10.304	6.75764e-25	6.1618e-23
Ube2g2	987.472	-0.874805	0.111729	-7.82969	4.89067e-15	7.48306e-14
Mir1930	1.52209	2.35756	0.921261	2.55906	0.0104955	0.0191246
Tspear	2.17011	1.24971	0.788329	1.58526	0.112907	0.161915
1700009J07Rik	0.733549	-0.741642	1.42402	-0.520807	0.602501	0.673811
Lrrc3	410.56	0.262004	0.112397	2.33107	0.0197498	0.0339977
Trpm2	1219.95	0.268497	0.077949	3.44452	0.000572068	0.00132646
1810043G02Rik	552.664	-0.453802	0.106987	-4.24166	2.21873e-05	6.51225e-05
Pfkl	3412.06	-0.688468	0.119056	-5.7827	7.3511e-09	3.76526e-08
Aire	4.33777	0.93345	0.562024	1.66087	0.0967394	0.141474
Dnmt3l	1.44894	-1.1193	0.87231	-1.28314	0.199442	0.265947
Icosl	170.035	0.651108	0.147666	4.40934	1.03684e-05	3.21505e-05
D10Jhu81e	1392.24	-0.921038	0.118886	-7.74725	9.39028e-15	1.35811e-13
Pwp2	782.583	-0.165242	0.100545	-1.64347	0.100286	0.145913
Trappc10	2896.17	-0.334826	0.0846497	-3.95542	7.63994e-05	0.00020483
Agpat3	5079.25	0.253973	0.0889096	2.85653	0.00428297	0.00844491
Rrp1	7606.95	-0.743889	0.115035	-6.46662	1.00218e-10	7.12394e-10
Mir6907	1.69072	3.11988	0.937855	3.32661	0.000879097	0.00197514
Cstb	426.898	-0.898569	0.130678	-6.87622	6.14609e-12	5.46816e-11
Pdxk	4627.25	-0.5609	0.0849935	-6.59933	4.13021e-11	3.14369e-10
Ilvbl	645.285	0.679609	0.120025	5.66225	1.49403e-08	7.28484e-08
Syde1	234.879	-0.00357057	0.12947	-0.0275784	0.977998	0.982758
Ccdc105	5.20936	-0.826298	0.489798	-1.68702	0.0916002	0.134804
Slc1a6	259.901	0.376878	0.088807	4.24379	2.19778e-05	6.45289e-05
2610008E11Rik	872.152	1.23065	0.304676	4.03921	5.36313e-05	0.000147848
Ppap2c	48.5091	0.720556	0.178601	4.03445	5.47308e-05	0.000150681
Mier2	519.847	-0.147333	0.113618	-1.29674	0.19472	0.260729
Theg	7.56884	0.495155	0.405892	1.21992	0.222496	0.291688
C2cd4c	537.342	-0.800353	0.0915928	-8.73816	2.36928e-18	6.52752e-17
Shc2	1043.97	0.212734	0.0769453	2.76474	0.00569677	0.0109698
Odf3l2	5.17522	-0.623508	0.412742	-1.51065	0.130878	0.184635
Tpgs1	583.375	-0.876861	0.131913	-6.64725	2.98613e-11	2.3342e-10
Cdc34	855.3	-0.773767	0.133527	-5.79483	6.83911e-09	3.53325e-08
Gzmm	46.3931	-0.128825	0.172405	-0.747223	0.454929	0.536319
Bc1	1.08744	2.51584	1.10895	2.26868	0.023288	0.0394494
Bsg	14228.2	0.489533	0.128291	3.8158	0.000135742	0.000350436
Hcn2	3130.13	0.209965	0.139196	1.50841	0.131449	0.185324
Polrmt	495.9	0.161134	0.0935343	1.72272	0.0849384	0.126116
Fgf22	32.7548	0.276566	0.218086	1.26815	0.204744	0.271806
Rnf126	1141	-0.466974	0.142501	-3.27699	0.0010492	0.00232591
Fstl3	50.4278	0.553314	0.181279	3.05228	0.00227111	0.00472339
Prss57	26.8212	0.112903	0.201185	0.561191	0.574667	0.649066
Palm	5174.01	-0.136365	0.10824	-1.25984	0.207728	0.275321
Misp	8.97916	-0.0704786	0.419168	-0.168139	0.866474	0.897036
E130317F20Rik	80.7583	-0.263824	0.140184	-1.88199	0.059838	0.0921923
Ptbp1	830.242	0.154853	0.120942	1.28039	0.200406	0.266976
Lppr3	1376.94	0.516655	0.0961465	5.37362	7.71735e-08	3.3631e-07
Prtn3	27.3681	-0.479043	0.197938	-2.42017	0.0155132	0.0272212
Med16	1180.49	-0.397601	0.0881748	-4.50924	6.50606e-06	2.09142e-05
R3hdm4	7301.28	0.136185	0.116274	1.17124	0.241504	0.313245
Kiss1r	144.78	0.121808	0.126311	0.96435	0.33487	0.413762
Arid3a	196.311	0.337184	0.114991	2.93227	0.00336491	0.00676409
Wdr18	1136.94	-0.545867	0.11111	-4.91286	8.97595e-07	3.29118e-06
Grin3b	3.35571	0.607848	0.561858	1.08185	0.279318	0.355037
Tmem259	1720.35	0.496413	0.0947983	5.23651	1.63638e-07	6.74955e-07
Cnn2	135.539	-0.380471	0.161168	-2.3607	0.0182403	0.0315777
Abca7	459.088	0.875276	0.100494	8.70977	3.04489e-18	8.21253e-17
Hmha1	198.513	0.672241	0.117504	5.721	1.05899e-08	5.29876e-08
Polr2e	988.621	-0.947619	0.136611	-6.93664	4.01545e-12	3.66884e-11
Gpx4	4274.62	-0.438121	0.13467	-3.2533	0.00114073	0.00251145
Sbno2	279.384	0.713784	0.111851	6.38156	1.75293e-10	1.19544e-09
Stk11	1987.09	-0.443037	0.121636	-3.64231	0.000270202	0.000662523
Dos	5257.75	-0.149136	0.094529	-1.57767	0.114641	0.164192
Atp5d	2860.33	-0.871979	0.113009	-7.71598	1.20056e-14	1.70885e-13
Midn	1978.87	-0.766949	0.13806	-5.55519	2.77306e-08	1.2945e-07
Cirbp	1462.61	-0.3486	0.10695	-3.25947	0.00111622	0.0024617
1600002K03Rik	55.6749	0.579366	0.166878	3.47179	0.000517007	0.00120657
Efna2	251.725	0.301208	0.139956	2.15216	0.0313851	0.0515896
Mum1	709.869	-0.144149	0.0681042	-2.11659	0.0342949	0.0558917
Ndufs7	998.11	-0.743244	0.114375	-6.49833	8.1214e-11	5.87534e-10
Gamt	134.61	-0.390184	0.180405	-2.16283	0.0305546	0.0503857
Dazap1	1109.52	-0.333311	0.113854	-2.92754	0.00341656	0.00685946
Rps15	10117.2	-0.445216	0.122236	-3.64227	0.000270245	0.000662538
Apc2	3108.44	0.308006	0.0725923	4.24295	2.20596e-05	6.47584e-05
2310011J03Rik	626.112	-0.857424	0.123218	-6.95862	3.4363e-12	3.18012e-11
Pcsk4	64.5889	0.363093	0.135893	2.67191	0.00754207	0.0141773
Reep6	305.66	0.0915062	0.196548	0.465566	0.641526	0.708935
Adamtsl5	100.564	0.465185	0.198637	2.34188	0.0191869	0.0330826
Plk5	317.791	-0.100031	0.115967	-0.862581	0.388368	0.470352
Mex3d	424.561	-0.383459	0.0937905	-4.08846	4.34248e-05	0.000121331
Mbd3	2412.83	-0.587364	0.117532	-4.99747	5.80867e-07	2.19712e-06
Uqcr11	1724.71	-0.671865	0.162221	-4.14166	3.44807e-05	9.80492e-05
Tcf3	411.702	0.185716	0.0977357	1.90018	0.0574093	0.0888237
Atp8b3	4.11966	0.41364	0.554606	0.745826	0.455772	0.537137
Rexo1	1124.6	-0.467028	0.107644	-4.33862	1.43381e-05	4.34401e-05
Klf16	1289.35	-0.971185	0.10591	-9.16994	4.73279e-20	1.73855e-18
Abhd17a	1638.55	-0.241892	0.132066	-1.8316	0.0670111	0.102027
Adat3	29.5842	0.950254	0.274506	3.46168	0.000536806	0.00124969
Scamp4	985.395	0.232305	0.0764741	3.03769	0.00238397	0.00493584
Mir6912	0.968667	2.08052	1.23648	1.68261	0.0924509	0.135844
Csnk1g2	3718.71	-0.23209	0.112748	-2.05849	0.0395436	0.0634782
Btbd2	1411.52	-0.494047	0.109753	-4.50144	6.74952e-06	2.1631e-05
Mknk2	724.552	-0.0775397	0.110431	-0.702157	0.482581	0.56297
Mob3a	287.377	-0.510411	0.105857	-4.82171	1.42335e-06	5.0689e-06
Izumo4	464.569	0.683411	0.10885	6.27843	3.42e-10	2.21462e-09
Ap3d1	5210.62	-0.333854	0.0981278	-3.40224	0.00066837	0.00153215
Dot1l	766.007	1.03931	0.136463	7.61606	2.61535e-14	3.51643e-13
Plekhj1	600.898	-0.490888	0.111438	-4.40505	1.05761e-05	3.27053e-05
Sf3a2	733.576	-0.784961	0.181174	-4.33262	1.47344e-05	4.4558e-05
Amh	10.394	0.703629	0.350393	2.00812	0.044631	0.0708041
Jsrp1	98.6856	-0.940795	0.191506	-4.91261	8.98731e-07	3.29467e-06
Oaz1	1.03422	-0.0759631	1.07404	-0.0707267	0.943615	0.956609
Lingo3	755.683	0.222293	0.137395	1.61792	0.105681	0.152814
Lsm7	353.655	-0.558109	0.113731	-4.90726	9.23576e-07	3.38161e-06
Sppl2b	537.151	0.691489	0.0923512	7.4876	7.01464e-14	8.6953e-13
Tmprss9	2.89702	2.21933	0.652556	3.40098	0.000671459	0.00153825
Timm13	764.694	-0.964083	0.119797	-8.04761	8.44258e-16	1.48535e-14
Lmnb2	476.498	-0.130444	0.108917	-1.19765	0.231054	0.301564
Gadd45b	435.216	-0.678912	0.127472	-5.32599	1.00407e-07	4.29431e-07
Gng7	2772.32	-0.385595	0.120858	-3.19047	0.00142039	0.0030604
Diras1	2524.44	-0.9123	0.115428	-7.90361	2.70932e-15	4.33757e-14
Slc39a3	1614.69	0.27468	0.0902592	3.04324	0.00234049	0.0048551
Sgta	2399.97	-0.771633	0.135221	-5.70645	1.15356e-08	5.72414e-08
Thop1	817.307	-0.571506	0.1534	-3.72559	0.000194856	0.000488854
Creb3l3	13.1346	0.320507	0.300453	1.06674	0.286088	0.362514
Map2k2	1143.09	-0.274253	0.0944513	-2.90365	0.00368843	0.00736007
Zbtb7a	4591.7	-0.382802	0.0985023	-3.88623	0.000101814	0.000267695
Pias4	445.184	-0.45579	0.12698	-3.58947	0.000331356	0.000801203
Eef2	33231.7	-0.127525	0.101896	-1.25152	0.210744	0.278763
Snord37	0.673654	1.99472	1.25091	1.59462	0.110797	0.159259
Dapk3	714.924	-0.739096	0.126589	-5.83856	5.26526e-09	2.77686e-08
Atcayos	4.82751	-0.310359	0.526956	-0.588966	0.555884	0.631664
Nmrk2	2.17223	1.28339	0.724854	1.77055	0.0766357	0.114966
Atcay	7710.1	-0.152013	0.0902103	-1.6851	0.0919697	0.135248
Zfr2	947.115	-0.114781	0.0927874	-1.23703	0.216076	0.284844
Matk	2545.43	0.178599	0.10293	1.73515	0.0827136	0.123138
Mrpl54	289.78	-0.725614	0.136239	-5.32604	1.00374e-07	4.29394e-07
Apba3	237.843	0.182602	0.138774	1.31582	0.188233	0.2532
Tjp3	6.96935	-0.488122	0.426694	-1.14396	0.25264	0.325854
Pip5k1c	11030.1	-0.34084	0.124865	-2.72968	0.00633956	0.0121005
Cactin	613.713	-0.616141	0.114249	-5.39296	6.93047e-08	3.04158e-07
Tbxa2r	12.7219	1.08305	0.294373	3.67916	0.000234005	0.000579224
Gipc3	14.0808	0.440893	0.334564	1.31782	0.187565	0.25249
Hmg20b	280.515	-0.362428	0.130445	-2.7784	0.00546272	0.0105682
Mfsd12	259.56	0.238762	0.134073	1.78083	0.0749399	0.112714
4930404N11Rik	3.31819	0.31389	0.55237	0.568261	0.569858	0.644566
Fzr1	1079.9	-0.787976	0.104466	-7.54293	4.5954e-14	5.89201e-13
Dohh	800.753	-0.75746	0.12074	-6.27351	3.53007e-10	2.2785e-09
Mir6913	0.857308	1.39817	1.11301	1.25621	0.209039	0.276813
Smim24	17.0744	-0.304299	0.288196	-1.05587	0.291025	0.367836
Nfic	2942.95	-0.0392094	0.151487	-0.258831	0.795766	0.840794
Mir1191b	0.986147	3.591	1.4453	2.48461	0.0129693	0.0231371
Celf5	6625.52	-0.427758	0.106158	-4.02946	5.59056e-05	0.000153505
Ncln	1151.85	0.495622	0.103051	4.80949	1.51318e-06	5.36121e-06
S1pr4	6.68424	0.765209	0.479285	1.59656	0.110363	0.158736
Gna15	42.602	-0.349405	0.214093	-1.63203	0.102674	0.149037
Gna11	4132.01	-0.347334	0.108988	-3.18689	0.00143813	0.00309601
Aes	7552.5	-0.655473	0.118236	-5.54375	2.96055e-08	1.37488e-07
Tle2	318.118	1.31483	0.138224	9.51234	1.86414e-21	8.90572e-20
Tle6	106.48	0.334064	0.137899	2.42253	0.015413	0.0270639
BC025920	98.6083	-0.206431	0.162224	-1.2725	0.203195	0.27003
Sirt6	294.535	0.17991	0.101218	1.77745	0.0754934	0.113452
Ankrd24	629.901	0.604391	0.109188	5.5353	3.10689e-08	1.43912e-07
Gm10778	21.169	-0.0818771	0.23168	-0.353405	0.723785	0.780366
Zfp433	44.5317	1.36106	0.304287	4.47294	7.715e-06	2.44547e-05
Zfp781	71.841	0.557598	0.206006	2.70671	0.00679539	0.0128775
Zfp873	100.952	0.683934	0.227597	3.00503	0.00265558	0.00545946
AU041133	120.299	0.796505	0.201362	3.9556	7.63432e-05	0.00020471
Zfp938	517.465	0.430565	0.205158	2.0987	0.0358438	0.0580997
1190007I07Rik	106.659	-0.181939	0.121886	-1.4927	0.135516	0.190431
Tdg	4.13417	0.129579	0.494602	0.261986	0.793332	0.838532
Glt8d2	697.264	0.142728	0.101177	1.41067	0.158342	0.218037
Hcfc2	600.195	0.0354064	0.138889	0.254925	0.798781	0.843335
Nfyb	1349.82	-0.37318	0.0956749	-3.9005	9.59954e-05	0.000253732
Txnrd1	1369.73	-0.693489	0.0717821	-9.66103	4.41388e-22	2.44711e-20
Eid3	5.05635	3.59111	0.65175	5.50996	3.58921e-08	1.64346e-07
Chst11	1703.98	0.20374	0.0651007	3.12962	0.00175033	0.00371427
Slc41a2	872.755	0.41551	0.078199	5.3135	1.07542e-07	4.57227e-07
D10Wsu102e	699.761	-0.794745	0.0708558	-11.2164	3.38913e-29	6.45485e-27
Aldh1l2	112.406	0.799829	0.13296	6.01557	1.79251e-09	1.02642e-08
A230046K03Rik	1227.31	0.835251	0.242435	3.44527	0.000570498	0.0013235
Appl2	2286.32	0.658872	0.0962273	6.84703	7.53971e-12	6.59376e-11
1500009L16Rik	284.078	-0.471393	0.113102	-4.16787	3.07465e-05	8.81563e-05
Nuak1	3223.63	-0.670948	0.113887	-5.89137	3.83008e-09	2.07461e-08
Ckap4	1006.21	0.216044	0.105889	2.0403	0.0413206	0.0660476
Tcp11l2	634.951	-0.35064	0.0782128	-4.48316	7.3547e-06	2.34184e-05
Polr3b	520.905	-0.0995444	0.0674789	-1.47519	0.14016	0.196022
Rfx4	424.905	-0.369275	0.124304	-2.97073	0.00297089	0.00604509
Ric8b	1334.77	-0.286948	0.0674148	-4.25646	2.07692e-05	6.12807e-05
Fhl4	16.1281	-0.409622	0.274011	-1.49491	0.134937	0.189706
Tmem263	1058.64	-0.465247	0.182646	-2.54726	0.0108573	0.019716
Mterf2	249.598	0.0521966	0.14953	0.349071	0.727036	0.782818
Cry1	529.324	-0.39204	0.123885	-3.16454	0.00155326	0.00332553
Btbd11	1009.65	-0.0117194	0.0755107	-0.155202	0.876662	0.904325
Pwp1	592.995	-0.422237	0.0871972	-4.84232	1.2833e-06	4.59844e-06
Prdm4	836.422	-0.232456	0.0677531	-3.43092	0.000601542	0.00139085
Ascl4	2.4217	-0.243952	0.652951	-0.373614	0.708692	0.76721
Rtcb	3262.98	-0.496729	0.0989292	-5.02106	5.13876e-07	1.95484e-06
Bpifc	6.11459	0.561161	0.413166	1.3582	0.174401	0.237169
Fbxo7	644.828	-0.155593	0.0874922	-1.77836	0.0753445	0.113247
Syn3	1052.24	-0.121673	0.11234	-1.08308	0.278775	0.354372
Timp3	4415.28	0.578871	0.0898272	6.44427	1.1616e-10	8.17303e-10
1810014B01Rik	91.3536	-0.160023	0.140245	-1.14103	0.253858	0.327096
Hsp90b1	16600.7	0.728369	0.0960135	7.58611	3.2965e-14	4.36046e-13
Ttc41	40.9824	1.25074	0.209999	5.95593	2.58603e-09	1.44219e-08
Nt5dc3	3834.17	-0.675865	0.0987831	-6.84191	7.81443e-12	6.82073e-11
Stab2	13.9676	0.390286	0.294555	1.325	0.185172	0.249793
1700113H08Rik	1.08712	-0.638026	1.19188	-0.53531	0.592435	0.665161
Ascl1	164.805	-0.403568	0.151367	-2.66616	0.00767238	0.0144011
Pah	3.77415	-0.112274	0.481503	-0.233175	0.815626	0.856889
Igf1	387.034	0.896743	0.19302	4.64586	3.38669e-06	1.13689e-05
Pmch	7.9764	-0.574816	0.443109	-1.29723	0.194551	0.260552
Parpbp	14.8296	0.922728	0.334848	2.75566	0.00585735	0.011253
Nup37	87.7584	-0.0238428	0.115991	-0.205558	0.837137	0.874425
Ccdc53	293.794	-0.543368	0.103447	-5.25261	1.49961e-07	6.23264e-07
Dram1	48.3021	0.76854	0.22687	3.38759	0.000705106	0.00160958
Gnptab	2370.74	0.377373	0.0656395	5.74918	8.96777e-09	4.53514e-08
Sycp3	10.2064	0.695054	0.455364	1.52637	0.126917	0.179835
Chpt1	1184.5	1.21384	0.185494	6.54383	5.99641e-11	4.44179e-10
Mybpc1	185.523	-0.59686	0.0935264	-6.38173	1.751e-10	1.19457e-09
Gm4925	10.068	-0.697018	0.34151	-2.04099	0.0412521	0.0659497
Arl1	2885.4	-0.146492	0.0894207	-1.63824	0.101372	0.147362
Utp20	668.487	0.564464	0.0905021	6.23703	4.45969e-10	2.83674e-09
Slc5a8	3.27539	1.59466	0.68026	2.34419	0.0190686	0.0328976
Ano4	596.948	0.885241	0.110386	8.01954	1.06142e-15	1.81411e-14
Gas2l3	62.9023	0.572904	0.208725	2.74478	0.00605512	0.0116032
Nr1h4	2.70688	-0.590332	0.606494	-0.973351	0.330379	0.409424
Slc17a8	120.278	1.06951	0.201021	5.32039	1.03546e-07	4.41386e-07
Scyl2	871.734	0.109164	0.108339	1.00761	0.31364	0.392033
1500026H17Rik	63.4652	-0.266688	0.169021	-1.57784	0.114602	0.164163
Actr6	473.828	-0.0181211	0.151366	-0.119717	0.904708	0.926843
Uhrf1bp1l	3108.9	0.309369	0.117379	2.63564	0.00839784	0.0156468
Anks1b	8082.94	-0.393314	0.0779832	-5.04357	4.56915e-07	1.75076e-06
Apaf1	523.9	-0.624702	0.209837	-2.97708	0.00291008	0.00593615
Ikbip	431.911	0.770018	0.0976588	7.88478	3.15092e-15	4.9824e-14
Slc25a3	9949.42	-0.426168	0.113107	-3.76782	0.000164682	0.000418472
Tmpo	918.283	-0.253298	0.0735286	-3.44489	0.0005713	0.00132519
Mir135a-2	15.6534	1.89807	0.357231	5.31329	1.07664e-07	4.57526e-07
Rmst	38.2852	1.05206	0.206191	5.10235	3.35461e-07	1.31512e-06
Nedd1	90.8881	0.859419	0.212872	4.03726	5.4078e-05	0.000148988
Cdk17	5433.23	-0.409231	0.101924	-4.01506	5.94306e-05	0.000162315
Mir1931	1.92046	0.217063	0.732606	0.296289	0.767009	0.816236
Elk3	234.588	0.269895	0.10076	2.6786	0.00739307	0.0139191
Gm17745	0.765584	1.31733	1.123	1.17305	0.240776	0.312497
Mir7688	45.7963	0.136516	0.491969	0.277488	0.781405	0.828007
Lta4h	852.041	-0.123507	0.0844261	-1.4629	0.143496	0.200141
Amdhd1	9.86853	-1.09871	0.317171	-3.4641	0.000532005	0.00123996
Ccdc38	1.79634	-0.500422	0.737366	-0.678663	0.497352	0.576643
Snrpf	536.073	-0.451981	0.120848	-3.74009	0.000183957	0.000463647
4933408J17Rik	1.21769	-0.908526	1.0451	-0.869323	0.384671	0.466597
Ntn4	181.208	0.759936	0.131054	5.79866	6.68483e-09	3.46051e-08
Gm8580	0.655367	-0.447727	1.24324	-0.360128	0.718751	0.776224
Gm15915	1.28808	0.68737	0.862425	0.79702	0.42544	0.507583
Metap2	2817.3	-0.140962	0.0534111	-2.63919	0.00831047	0.0154948
Vezt	2680.64	1.02186	0.102519	9.96744	2.11623e-23	1.49074e-21
Fgd6	605.95	0.0106515	0.110199	0.0966564	0.922999	0.94086
Nr2c1	319.701	0.314306	0.080511	3.90389	9.46596e-05	0.000250496
Ndufa12	2171.46	-0.868707	0.156449	-5.55266	2.81349e-08	1.31235e-07
Tmcc3	1221.41	0.0225579	0.101737	0.221726	0.824527	0.864521
Cep83os	919.067	-0.291601	0.100925	-2.88929	0.00386109	0.00766882
Cep83	826.111	0.486377	0.139167	3.49493	0.000474191	0.00111462
Plxnc1	2578.15	0.432381	0.166065	2.60368	0.00922293	0.0170286
Gm29684	1.01518	-0.228978	1.02959	-0.222398	0.824004	0.864175
Cradd	123.238	-0.737111	0.130457	-5.65022	1.60246e-08	7.77974e-08
Socs2	446.996	-0.142855	0.123583	-1.15595	0.247702	0.320382
5730420D15Rik	3.52057	0.589364	0.6726	0.876247	0.380896	0.462487
Mrpl42	856.735	-0.705881	0.123293	-5.72522	1.03303e-08	5.17753e-08
Ube2n	4316.8	-0.723913	0.0989322	-7.31726	2.5308e-13	2.85118e-12
Nudt4	5360.65	-0.216658	0.112294	-1.92937	0.0536845	0.0835956
Mir3058	2.39237	2.6819	0.780047	3.43813	0.000585748	0.0013566
Eea1	1316.87	0.336973	0.189609	1.7772	0.0755356	0.113506
Btg1	937.02	-0.253992	0.0814273	-3.11925	0.0018131	0.00383206
Dcn	1048.62	0.318045	0.246011	1.29281	0.196077	0.262239
Lum	60.9104	0.754352	0.212314	3.553	0.000380871	0.000910512
Epyc	3.42907	0.196725	0.584825	0.336382	0.736583	0.790491
Gm10754	23.2717	0.0917201	0.329416	0.278432	0.780681	0.827484
Atp2b1	29887.9	0.859295	0.0962485	8.92788	4.34258e-19	1.37819e-17
Poc1b	190.173	-0.0145752	0.110526	-0.131871	0.895086	0.91924
Galnt4	175.708	0.833902	0.115004	7.25109	4.13432e-13	4.51458e-12
Dusp6	2012.68	-0.530586	0.0981317	-5.40688	6.41315e-08	2.82837e-07
Gm20110	0.918925	-0.793241	1.08303	-0.732427	0.463908	0.545115
Gm18409	0.805236	-1.51489	1.08586	-1.39511	0.162983	0.223707
Csl	1.76923	-1.94732	0.94386	-2.06315	0.0390988	0.0628823
Kitl	1777.39	0.678495	0.224937	3.01638	0.00255811	0.00526905
Tmtc3	615.219	1.22907	0.194314	6.32521	2.52894e-10	1.67752e-09
Cep290	467.892	1.42749	0.185211	7.70739	1.28413e-14	1.81915e-13
4930430F08Rik	441.782	0.286046	0.14488	1.97437	0.0483401	0.0760829
Mgat4c	278.409	1.21853	0.203998	5.97326	2.32555e-09	1.30584e-08
Nts	88.0143	0.268175	0.367637	0.729458	0.465722	0.546885
Rassf9	27.481	1.36859	0.263551	5.19287	2.07078e-07	8.40809e-07
Alx1	3.00057	-0.524974	0.658438	-0.797302	0.425275	0.507455
Lrriq1	63.8478	0.865306	0.206216	4.19611	2.71538e-05	7.84816e-05
Slc6a15	2224.06	0.507468	0.137535	3.68973	0.000224493	0.000557677
Tmtc2	422.554	0.969678	0.173079	5.60251	2.11272e-08	1.00425e-07
Gm15663	228.121	-0.618608	0.0927024	-6.67305	2.50542e-11	1.98504e-10
Mettl25	134.6	0.132944	0.129045	1.03022	0.302908	0.380818
Ccdc59	644.605	-0.538756	0.0845816	-6.36966	1.89443e-10	1.28559e-09
Ppfia2	3084.66	-0.0561979	0.167505	-0.335499	0.737249	0.790922
Acss3	19.3742	0.916888	0.280984	3.26313	0.00110188	0.00243397
Lin7a	2286.14	-0.193173	0.20686	-0.933837	0.350388	0.430008
Ptprq	6.74729	1.25969	0.409036	3.07967	0.00207231	0.00433704
Otogl	9.25569	0.412336	0.436062	0.94559	0.344358	0.423649
Ppp1r12a	2429.77	-0.0409244	0.0904902	-0.452253	0.651087	0.717778
Pawr	71.5028	-0.434557	0.15927	-2.72842	0.00636376	0.0121389
Syt1	68012.1	0.532662	0.0875971	6.08082	1.19567e-09	7.06043e-09
Gm5136	33.7744	3.0696	0.384903	7.97499	1.52394e-15	2.52532e-14
Nav3	1720.32	0.252328	0.137882	1.83003	0.0672451	0.102349
9230102K24Rik	1.95992	0.851913	0.785012	1.08522	0.277823	0.353387
E2f7	6.06361	0.843413	0.511336	1.64943	0.0990597	0.144397
Csrp2	68.0287	-0.0345453	0.172652	-0.200086	0.841414	0.877722
Zdhhc17	4695.91	0.915845	0.149275	6.13528	8.50082e-10	5.13278e-09
Osbpl8	2854.34	0.356967	0.232467	1.53556	0.124646	0.177012
Bbs10	140.47	0.390131	0.140478	2.77717	0.0054834	0.0106026
Nap1l1	8148.23	-0.236767	0.0994813	-2.38001	0.017312	0.0301278
Gm5176	20.5105	1.54138	0.304047	5.06953	3.98793e-07	1.54286e-06
Phlda1	752.811	-1.00907	0.148531	-6.79366	1.09327e-11	9.259e-11
Krr1	1156.6	-0.164403	0.169465	-0.970128	0.331983	0.410957
Glipr1	20.6988	0.623384	0.251447	2.47919	0.013168	0.023466
Caps2	11.5108	0.870633	0.361551	2.40805	0.016038	0.0280626
Kcnc2	4425.77	0.716685	0.131229	5.46132	4.72599e-08	2.12764e-07
Atxn7l3b	7918.48	-0.850067	0.0808403	-10.5154	7.33818e-26	7.66371e-24
Trhde	1351.7	0.911168	0.129385	7.04228	1.89125e-12	1.82648e-11
Tph2	31.5924	-0.659272	0.23814	-2.76843	0.00563275	0.0108598
Tbc1d15	977.75	0.304318	0.147643	2.06117	0.0392866	0.0631504
Rab21	1578.91	-0.554395	0.0786447	-7.04937	1.79732e-12	1.74233e-11
Tmem19	1240.92	0.503464	0.0763337	6.59557	4.23625e-11	3.22167e-10
Thap2	351.998	0.223459	0.173095	1.29096	0.196717	0.262911
Zfc3h1	1398.35	1.32458	0.232898	5.68736	1.29016e-08	6.34936e-08
Lgr5	73.6923	0.507712	0.125848	4.03433	5.47593e-05	0.000150712
A930009A15Rik	12.3619	1.06816	0.396614	2.69319	0.00707711	0.0133662
Tspan8	18.795	0.10356	0.364344	0.284237	0.776228	0.823544
Ptprr	643.285	0.496534	0.10219	4.85894	1.18016e-06	4.24749e-06
Ptprb	1119.94	1.25945	0.155694	8.08923	6.0045e-16	1.07751e-14
Kcnmb4	1460.09	-0.12944	0.101627	-1.27368	0.202776	0.269592
Kcnmb4os1	7.77442	-0.0890554	0.441793	-0.201577	0.840247	0.876858
Kcnmb4os2	62.777	-0.374736	0.181885	-2.06029	0.0393708	0.0632461
Cnot2	1538.54	-0.130138	0.0684168	-1.90214	0.0571531	0.088473
Myrfl	4.88568	0.0354829	0.484926	0.0731716	0.94167	0.955284
Rab3ip	729.525	-0.796558	0.0978817	-8.13796	4.0198e-16	7.43642e-15
4933412E12Rik	113.722	-0.57507	0.162518	-3.53851	0.000402394	0.000958266
D630029K05Rik	2.99855	1.19994	0.615127	1.95071	0.051091	0.0800058
Best3	5.26266	-0.10142	0.54266	-0.186895	0.851743	0.885665
Lrrc10	1.02621	-0.21361	0.96279	-0.221866	0.824418	0.864458
Cct2	4234.27	-0.602776	0.0910643	-6.61924	3.6106e-11	2.7788e-10
Frs2	1706.37	0.172219	0.100245	1.71798	0.0858001	0.127227
Yeats4	823.912	-0.728151	0.100556	-7.24128	4.4448e-13	4.83012e-12
Lyz2	349.03	0.995623	0.19877	5.00892	5.47353e-07	2.0756e-06
Cpsf6	2927.7	0.813962	0.212776	3.82544	0.000130538	0.000338071
Cpm	289.908	0.712825	0.153892	4.63198	3.62178e-06	1.21259e-05
Mdm2	1242.73	0.273209	0.112392	2.43087	0.0150627	0.0265057
Slc35e3	1168.38	0.348968	0.0668391	5.22102	1.77938e-07	7.30249e-07
Nup107	443.73	0.101382	0.0731566	1.38583	0.1658	0.22714
Rap1b	1845.22	-0.27543	0.0940309	-2.92915	0.00339895	0.00682641
4933411E08Rik	0.652837	0.160754	1.53397	0.104796	0.916538	0.936192
Mdm1	153.078	0.578554	0.127473	4.53864	5.66182e-06	1.83613e-05
Il22	5.79461	-0.65893	0.687825	-0.95799	0.338068	0.417082
Iltifb	2.30672	-0.00898638	0.67215	-0.0133696	0.989333	0.991596
Dyrk2	375.824	-0.0959107	0.179873	-0.533212	0.593887	0.666624
Gm38403	2.55353	0.607124	0.620607	0.978275	0.327938	0.406989
Cand1	4544.69	-0.509671	0.0907246	-5.61778	1.93427e-08	9.25061e-08
Grip1	595.673	0.0807602	0.120295	0.671349	0.501998	0.581167
Helb	152.484	0.463721	0.1174	3.94993	7.8173e-05	0.000209304
Irak3	29.8545	0.526044	0.208624	2.5215	0.0116857	0.0210944
Tmbim4	743.391	0.432954	0.0943726	4.58771	4.48137e-06	1.4784e-05
Llph	456.849	-0.645107	0.090534	-7.12557	1.03647e-12	1.05426e-11
Hmga2	4.32091	1.34086	0.531137	2.52451	0.011586	0.0209292
Msrb3	284.107	0.541422	0.114909	4.71175	2.45596e-06	8.44334e-06
Gm15910	4.43729	-0.414501	0.510006	-0.812737	0.416369	0.498915
Lemd3	1609.29	0.575723	0.112533	5.11602	3.12049e-07	1.23038e-06
Wif1	37.913	0.631222	0.219913	2.87032	0.00410051	0.00811117
Tbc1d30	3555.15	-0.100124	0.102572	-0.976133	0.328999	0.408051
Gns	3529.68	0.624419	0.0692322	9.0192	1.8946e-19	6.32579e-18
Rassf3	1734.23	-0.322651	0.140178	-2.30173	0.0213504	0.0364698
Tbk1	1426.59	0.353476	0.0869758	4.06407	4.82236e-05	0.000133969
Xpot	2845.74	-0.327284	0.0861433	-3.7993	0.000145104	0.000372784
D930020B18Rik	14.8384	0.553056	0.300464	1.84068	0.0656691	0.100196
BC048403	292.819	-0.430848	0.100709	-4.27816	1.88443e-05	5.59706e-05
Srgap1	399.919	-0.122648	0.0985809	-1.24413	0.21345	0.281885
Gm9079	65.3795	0.526533	0.185105	2.84451	0.004448	0.00873887
Tmem5	676.762	0.0913525	0.10374	0.880592	0.378539	0.459998
Avpr1a	10.4109	-0.0423685	0.357064	-0.118658	0.905546	0.927491
A130077B15Rik	12.1804	0.710421	0.354138	2.00606	0.0448502	0.0711197
Ppm1h	3077.21	-0.573803	0.0861162	-6.66312	2.68067e-11	2.11197e-10
Mirlet7i	2.90353	-0.392074	0.623423	-0.628904	0.529412	0.606687
Mon2	2625.07	0.161598	0.0646875	2.49814	0.0124847	0.022386
Usp15	2498.69	0.361188	0.16304	2.21533	0.0267373	0.0446383
Fam19a2	2010.19	-0.130256	0.203529	-0.639986	0.522182	0.600278
Slc16a7	376.931	0.559946	0.15506	3.61116	0.000304829	0.000741055
Lrig3	61.993	0.685869	0.166991	4.10722	4.00458e-05	0.000112556
4930484H19Rik	3.26764	1.44888	0.556119	2.60534	0.00917834	0.016948
Xrcc6bp1	98.0164	-0.516147	0.138032	-3.73934	0.000184504	0.000464832
Ctdsp2	1942.18	0.0955084	0.100645	0.948962	0.34264	0.421882
Mir26a-2	0.873687	2.9675	3.00352	0.988008	0.323149	0.402323
Avil	7.32234	0.573954	0.353959	1.62152	0.104905	0.151876
Tsfm	287.861	-0.701077	0.0920434	-7.61681	2.60012e-14	3.49858e-13
Mettl21b	2.33082	0.387053	0.628368	0.615967	0.537917	0.614825
Mettl1	193.134	-0.490033	0.106576	-4.59795	4.26661e-06	1.41222e-05
Cyp27b1	7.98937	0.933791	0.354985	2.63051	0.00852576	0.0158542
2023-03-09	345.208	-0.210465	0.107889	-1.95075	0.0510871	0.0800058
Cdk4	746.161	-0.337697	0.101546	-3.32555	0.000882455	0.00198194
Tspan31	2221.96	0.172834	0.126659	1.36456	0.172393	0.2349
LOC100504703	36.1056	0.215746	0.167528	1.28782	0.197808	0.264141
Agap2	23405.9	-0.357474	0.103506	-3.45365	0.000553057	0.0012852
Os9	5419.84	0.47583	0.150515	3.16135	0.00157037	0.00335777
B4galnt1	3315.25	0.21795	0.125915	1.73093	0.0834643	0.124142
Slc26a10	32.0431	1.64067	0.262685	6.24578	4.21691e-10	2.69088e-09
Arhgef25	3446.78	-0.327066	0.102166	-3.20132	0.001368	0.00295745
Dtx3	3076.36	-0.26224	0.0904421	-2.89954	0.00373711	0.00745141
F420014N23Rik	7.73487	0.584613	0.381689	1.53165	0.12561	0.178239
Pip4k2c	4083.2	-0.291517	0.102272	-2.8504	0.00436639	0.00859093
Kif5a	84672.4	-0.186461	0.144154	-1.29348	0.195845	0.261987
Dctn2	4348.81	-0.885686	0.0999573	-8.86064	7.95529e-19	2.36983e-17
Mbd6	525.063	0.672081	0.138029	4.86912	1.12096e-06	4.04984e-06
Ddit3	537.367	-0.55893	0.113517	-4.92376	8.48964e-07	3.13269e-06
Mars	1287.59	-0.0706681	0.08455	-0.835814	0.403259	0.485539
Arhgap9	19.4195	-0.325011	0.255644	-1.27134	0.203607	0.270517
Gli1	60.1679	0.603209	0.179931	3.35244	0.000801016	0.00181126
Inhbe	7.6308	0.296994	0.464895	0.638841	0.522926	0.600878
R3hdm2	7800.28	-0.402946	0.11451	-3.51888	0.000433378	0.0010258
Stac3	62.2692	1.8094	0.250749	7.21597	5.35508e-13	5.73261e-12
Ndufa4l2	54.7283	0.501102	0.196271	2.55312	0.0106764	0.0194345
Shmt2	464.397	-0.177619	0.12743	-1.39386	0.16336	0.224174
Nxph4	100.151	0.357946	0.19596	1.82663	0.0677549	0.103035
Lrp1	13718.4	0.45012	0.0765957	5.87657	4.18861e-09	2.24463e-08
Stat6	343.717	-0.0841204	0.116907	-0.719549	0.471802	0.552729
Nab2	1375.12	-0.86778	0.129544	-6.69874	2.10231e-11	1.68667e-10
1700012D01Rik	14.0291	-0.349693	0.267265	-1.30841	0.190734	0.256161
Tmem194	144.593	0.993495	0.126347	7.86322	3.74375e-15	5.83252e-14
Myo1a	19.1819	1.77684	0.249124	7.13232	9.86898e-13	1.00897e-11
Tac2	179.489	0.524614	0.145821	3.59766	0.000321088	0.000778263
Zbtb39	304.652	-0.42777	0.0812464	-5.2651	1.40111e-07	5.85171e-07
Gpr182	34.9901	0.01889	0.270344	0.0698739	0.944294	0.957081
Rdh1	4.66448	0.666169	0.574667	1.15923	0.246364	0.318882
Rdh9	15.7508	1.17089	0.278948	4.19753	2.69838e-05	7.80279e-05
Rdh16	4.09095	0.785034	0.622298	1.26151	0.207126	0.274624
Rdh18-ps	2.19107	0.841169	0.73344	1.14688	0.25143	0.324644
Sdr9c7	2.23154	-0.452161	0.789145	-0.572975	0.566661	0.641799
Prim1	159.051	0.230078	0.109147	2.10796	0.0350344	0.0569472
Naca	3814.69	-0.649509	0.0636781	-10.1999	1.98535e-24	1.69823e-22
Ptges3	3075.72	-0.675558	0.133115	-5.07499	3.87518e-07	1.50302e-06
Atp5b	27245.6	-0.687437	0.103119	-6.66643	2.62101e-11	2.06768e-10
Mir677	3.01575	2.30431	0.674692	3.41536	0.00063698	0.00146543
Baz2a	1671.58	0.124455	0.0746584	1.667	0.095515	0.139923
Rbms2	438.607	-0.182358	0.0813372	-2.242	0.0249613	0.0419988
Gls2	587.482	0.342085	0.121661	2.81179	0.00492674	0.00960172
Spryd4	158.489	-0.811327	0.136404	-5.94799	2.71455e-09	1.51011e-08
Timeless	131.249	0.314258	0.146996	2.13786	0.032528	0.0532781
Apof	1.46535	-1.09137	0.79446	-1.37373	0.169527	0.23168
Stat2	609.545	0.361228	0.0878046	4.114	3.88868e-05	0.000109539
Il23a	1.53018	-0.77324	0.952833	-0.811517	0.417069	0.499654
Pan2	489.334	1.07424	0.106124	10.1225	4.3896e-24	3.44325e-22
Cnpy2	853.737	0.20813	0.113667	1.83105	0.0670935	0.102136
Cs	7336.05	-0.588148	0.0828463	-7.09927	1.25414e-12	1.25574e-11
Coq10a	734.624	-0.405343	0.0895732	-4.52527	6.03177e-06	1.94907e-05
Ankrd52	1396.3	-0.206123	0.0962803	-2.14086	0.0322851	0.0529236
Slc39a5	3.23241	-0.434003	0.57937	-0.749095	0.4538	0.535268
Nabp2	1506.47	-0.814927	0.185219	-4.3998	1.08351e-05	3.34401e-05
Rnf41	2188.52	-0.843186	0.091635	-9.20158	3.52741e-20	1.33115e-18
Smarcc2	9136.91	-0.471588	0.12072	-3.90645	9.36632e-05	0.000248006
Myl6	6104.95	-0.733417	0.133956	-5.47506	4.37368e-08	1.98295e-07
Myl6b	472.676	-0.770023	0.134473	-5.72622	1.02696e-08	5.15143e-08
A430046D13Rik	524.255	-0.0926192	0.0832698	-1.11228	0.266019	0.34064
Esyt1	313.677	0.744596	0.141887	5.24782	1.53911e-07	6.38059e-07
Zc3h10	298.629	-0.757403	0.101155	-7.48752	7.01898e-14	8.6953e-13
Rpl41	4268.15	-0.758223	0.142505	-5.32067	1.03384e-07	4.40801e-07
Pa2g4	2183.27	-0.716423	0.118897	-6.0256	1.68484e-09	9.67545e-09
Erbb3	199.235	0.787485	0.16439	4.79034	1.66496e-06	5.87114e-06
Rps26	3553.34	-0.613192	0.149747	-4.09486	4.22425e-05	0.000118341
Ikzf4	328.511	-0.0144137	0.109374	-0.131783	0.895156	0.919259
Suox	312.99	-0.0990524	0.119863	-0.826378	0.40859	0.490936
Rab5b	4161.38	-0.762508	0.087834	-8.68125	3.91455e-18	1.03866e-16
Cdk2	55.8367	0.636448	0.180681	3.52249	0.00042751	0.00101324
Pmel	16.5384	0.550293	0.276743	1.98846	0.0467603	0.0738098
Dgka	280.639	0.531897	0.101076	5.26234	1.42234e-07	5.93484e-07
Wibg	443.458	-0.940026	0.132628	-7.08769	1.36373e-12	1.35864e-11
Mmp19	12.3728	0.0192962	0.406173	0.0475073	0.962109	0.970974
Tmem198b	213.492	0.582198	0.0912791	6.37822	1.7916e-10	1.21858e-09
Dnajc14	1848.24	-0.0538307	0.0845008	-0.637044	0.524096	0.60194
Ormdl2	157.335	0.140497	0.129144	1.08791	0.276634	0.352149
Sarnp	795.313	-0.440767	0.122843	-3.58805	0.000333162	0.000805355
Gdf11	285.682	-0.00760973	0.100661	-0.0755974	0.939739	0.953864
Cd63	1982	0.508358	0.123972	4.10058	4.1211e-05	0.000115668
Rdh5	43.1641	0.343929	0.193679	1.77576	0.0757721	0.113842
Bloc1s1	576.736	-0.688922	0.105948	-6.50243	7.90308e-11	5.72662e-10
Itga7	264.897	0.901212	0.124123	7.26062	3.85322e-13	4.22818e-12
Mir684-1	23.6604	-0.720677	0.330416	-2.18112	0.0291744	0.0483316
Neurod4	14.7638	1.27803	0.345962	3.69412	0.000220647	0.000548655
Vmn2r84	85.3164	3.66764	0.424697	8.6359	5.82663e-18	1.50163e-16
Vmn2r85	20.2887	2.0311	0.337607	6.01616	1.78607e-09	1.02306e-08
Vmn2r86	6.55563	2.85525	0.512223	5.57423	2.48631e-08	1.1713e-07
Vmn2r87	83.6416	1.57521	0.256503	6.14109	8.1957e-10	4.9619e-09
Pisd-ps1	4904.95	1.60524	0.128412	12.5007	7.3979e-36	4.9218e-33
Sfi1	369.918	1.54951	0.153541	10.0919	6.00265e-24	4.56888e-22
Eif4enif1	1385.39	-0.39981	0.0732906	-5.45513	4.89378e-08	2.19767e-07
Drg1	1953.91	-0.723002	0.0947161	-7.63337	2.28701e-14	3.09349e-13
Patz1	694.924	-0.233931	0.0841624	-2.77952	0.00544389	0.0105349
Gm11944	29.2966	0.801396	0.233286	3.43525	0.000592002	0.0013702
Pik3ip1	1019.87	0.594356	0.106158	5.59877	2.15884e-08	1.02455e-07
Limk2	2579.85	0.0856138	0.0835408	1.02481	0.305451	0.383452
Rnf185	818.178	-0.80175	0.0836558	-9.58392	9.34285e-22	4.79502e-20
8430429K09Rik	170.126	-0.34913	0.102382	-3.41006	0.000649489	0.00149153
Pla2g3	54.8058	0.43897	0.23196	1.89244	0.0584328	0.0902596
Inpp5j	1038.15	-0.067905	0.107557	-0.631341	0.527817	0.605285
Selm	1176.11	-0.521838	0.124951	-4.17634	2.96234e-05	8.51674e-05
Smtn	132.092	0.513722	0.162094	3.16929	0.00152812	0.00327522
Tug1	3008.68	0.32847	0.197643	1.66193	0.0965261	0.14122
Morc2a	1364.86	0.210723	0.0589377	3.57535	0.000349765	0.000842655
Osbp2	2799.93	-0.0476822	0.150473	-0.316882	0.751333	0.802533
4921536K21Rik	13.8248	0.090811	0.270297	0.335968	0.736895	0.790685
Dusp18	1054.69	-0.646871	0.0941558	-6.87022	6.41032e-12	5.67334e-11
Slc35e4	557.103	0.155393	0.0940879	1.65157	0.0986224	0.143818
Tcn2	640.206	0.540507	0.16277	3.32069	0.000897953	0.00201473
Pes1	1132.96	-0.577271	0.111255	-5.18873	2.11728e-07	8.58526e-07
Gal3st1	155.497	0.264033	0.162767	1.62215	0.104771	0.151713
Sec14l4	9.07606	-0.818852	0.374686	-2.18544	0.0288569	0.0478542
Sec14l3	85.9974	-1.02846	0.236661	-4.3457	1.3883e-05	4.21393e-05
Mtfp1	1909.29	-0.906284	0.132414	-6.84431	7.68451e-12	6.71059e-11
Sec14l2	1265.85	-0.639436	0.132608	-4.822	1.42129e-06	5.06361e-06
Rnf215	515.525	0.676631	0.0891016	7.59392	3.10362e-14	4.11745e-13
Mir3060	16.4596	2.23524	0.337202	6.62881	3.38413e-11	2.61796e-10
Ccdc157	678.745	0.364394	0.0759219	4.79959	1.5899e-06	5.61972e-06
Sf3a1	2071.74	-0.676232	0.0958678	-7.0538	1.74097e-12	1.69318e-11
Tbc1d10a	474.62	-0.628082	0.122842	-5.11291	3.17235e-07	1.24885e-06
Gatsl3	48.6046	0.149352	0.18425	0.810598	0.417597	0.500119
[truncated: 15,965 more rows]

## Sheet: SuppTable2B
SuppTable2B. Differential expression CAST
MGP_CAST gene name	baseMean	log2FoldChange	lfcSE	stat	pvalue	padj
MGP_CASTEiJ_G0015816	220.952	-0.286952	0.186016	-1.54262	0.122923	0.194358
MGP_CASTEiJ_G0015179	2378.34	-0.319685	0.188575	-1.69527	0.0900246	0.149714
MGP_CASTEiJ_G0015379	438.58	0.459539	0.170546	2.69452	0.00704899	0.0167104
MGP_CASTEiJ_G0015381	482.801	-0.674893	0.150334	-4.48928	7.14638e-06	3.77983e-05
MGP_CASTEiJ_G0015822	1229.43	-0.154695	0.068481	-2.25895	0.0238864	0.0480383
MGP_CASTEiJ_G0016119	3.47839	-1.20666	0.555387	-2.17265	0.0298066	0.0580901
MGP_CASTEiJ_G0000673	1.92571	2.47117	1.0122	2.44138	0.014631	0.0316165
MGP_CASTEiJ_G0000710	2.83448	1.45829	0.846511	1.72271	0.0849407	0.142752
MGP_CASTEiJ_G0000434	1.5537	3.99823	0.973459	4.10724	4.00412e-05	0.00017242
MGP_CASTEiJ_G0015395	464.793	0.860446	0.168703	5.10036	3.39004e-07	2.53285e-06
MGP_CASTEiJ_G0010190	0.63503	1.08116	1.21077	0.892953	0.371882	0.477818
MGP_CASTEiJ_G0016282	16.9345	-0.0141952	0.292255	-0.0485713	0.961261	0.9728
MGP_CASTEiJ_G0015194	1332.78	0.555618	0.121028	4.59083	4.41483e-06	2.46164e-05
MGP_CASTEiJ_G0000323	6.66871	3.53058	0.602074	5.86403	4.51762e-09	5.5392e-08
MGP_CASTEiJ_G0015919	868.238	0.154614	0.243203	0.635741	0.524946	0.62493
MGP_CASTEiJ_G0000569	0.891444	2.37014	1.1739	2.01904	0.0434835	0.0805453
MGP_CASTEiJ_G0016224	1.30709	0.599626	1.09875	0.545736	0.585248	0.678247
MGP_CASTEiJ_G0016236	1384.54	-0.556288	0.0754548	-7.37246	1.67509e-13	6.19894e-12
MGP_CASTEiJ_G0015781	31.6551	1.0369	0.269183	3.85202	0.000117148	0.000448703
MGP_CASTEiJ_G0015742	115.477	0.42435	0.300188	1.41361	0.157475	0.238714
MGP_CASTEiJ_G0016214	121.112	-0.381814	0.158216	-2.41325	0.015811	0.0337894
MGP_CASTEiJ_G0000544	0.568208	1.53889	1.40861	1.09249	0.274618	0.375798
MGP_CASTEiJ_G0004819	42.8593	1.44773	0.270709	5.34792	8.89709e-08	7.80377e-07
MGP_CASTEiJ_G0035240	27.9827	-1.29722	0.463891	-2.79639	0.00516764	0.0126849
MGP_CASTEiJ_G0010045	0.654781	-2.09682	1.23531	-1.69741	0.0896193	0.149206
MGP_CASTEiJ_G0000570	5.55396	2.99215	0.630293	4.74724	2.06214e-06	1.25293e-05
MGP_CASTEiJ_G0015305	0.667747	-1.50352	1.19427	-1.25895	0.208049	0.29993
MGP_CASTEiJ_G0016302	37.0066	0.111203	0.203542	0.54634	0.584832	0.677871
MGP_CASTEiJ_G0035365	0.705689	0.479877	1.26897	0.378162	0.70531	0.778572
MGP_CASTEiJ_G0015924	64.1076	1.33905	0.273456	4.89677	9.74255e-07	6.43364e-06
MGP_CASTEiJ_G0004854	8.88076	-1.1137	0.702596	-1.58511	0.11294	0.181199
MGP_CASTEiJ_G0016311	382.683	2.24667	0.35034	6.41282	1.42849e-10	2.57725e-09
MGP_CASTEiJ_G0000420	7.57185	3.28243	0.586234	5.59918	2.1537e-08	2.21554e-07
MGP_CASTEiJ_G0000611	2.22144	2.19096	0.898971	2.43718	0.0148022	0.0319279
MGP_CASTEiJ_G0007410	4.65992	2.46	0.558897	4.40152	1.07494e-05	5.42898e-05
MGP_CASTEiJ_G0014425	15.0324	0.0801829	0.338178	0.237103	0.812577	0.864872
MGP_CASTEiJ_G0015268	6844.18	-0.647939	0.104028	-6.2285	4.7092e-10	7.40074e-09
MGP_CASTEiJ_G0015501	25.8443	0.968924	0.240774	4.0242	5.71691e-05	0.00023707
MGP_CASTEiJ_G0015280	418.744	0.828784	0.169467	4.89054	1.0056e-06	6.61917e-06
MGP_CASTEiJ_G0000343	66.5448	3.43873	0.634621	5.41856	6.00806e-08	5.49721e-07
MGP_CASTEiJ_G0000549	11.3851	2.79159	0.422349	6.60966	3.85204e-11	8.196e-10
MGP_CASTEiJ_G0014415	5.40982	-1.18702	0.639672	-1.85567	0.0635013	0.111204
MGP_CASTEiJ_G0016169	3.90943	2.28095	0.895236	2.54787	0.0108383	0.0243351
MGP_CASTEiJ_G0000279	100.181	1.42394	0.604311	2.3563	0.0184578	0.0385737
MGP_CASTEiJ_G0016189	245.526	0.977828	0.199674	4.89711	9.72551e-07	6.42428e-06
MGP_CASTEiJ_G0002691	2.19076	-1.05252	0.690476	-1.52434	0.127423	0.200167
MGP_CASTEiJ_G0015335	1684.64	-0.296793	0.188195	-1.57706	0.114783	0.183695
MGP_CASTEiJ_G0015439	2429.61	-0.483596	0.161118	-3.00151	0.00268648	0.00714334
MGP_CASTEiJ_G0016274	2020.65	-0.806632	0.159527	-5.05641	4.27224e-07	3.11573e-06
MGP_CASTEiJ_G0036042	0.919127	0.764685	1.10939	0.689286	0.490644	0.593235
MGP_CASTEiJ_G0015182	8.74605	-1.16307	0.470259	-2.47325	0.013389	0.0292966
MGP_CASTEiJ_G0015713	1032.79	0.434866	0.156578	2.77731	0.00548111	0.0133594
MGP_CASTEiJ_G0004936	4.03813	0.615361	0.528574	1.16419	0.244346	0.341777
MGP_CASTEiJ_G0002676	6.34713	-1.31751	0.399993	-3.29384	0.000988273	0.00295035
MGP_CASTEiJ_G0016103	180.319	-0.578834	0.184322	-3.14035	0.00168748	0.00474288
MGP_CASTEiJ_G0004931	1.53686	-2.76641	1.22022	-2.26714	0.0233815	0.0471211
MGP_CASTEiJ_G0036058	0.725546	2.47997	1.17299	2.11423	0.034496	0.0660639
MGP_CASTEiJ_G0015168	133.433	1.72549	0.323637	5.33155	9.73774e-08	8.44139e-07
MGP_CASTEiJ_G0015740	348.602	-1.14717	0.20052	-5.72096	1.05926e-08	1.1836e-07
MGP_CASTEiJ_G0014436	0.851867	1.022	1.09912	0.929834	0.352457	0.458188
MGP_CASTEiJ_G0016269	6.36612	0.844756	0.530714	1.59174	0.111444	0.179196
MGP_CASTEiJ_G0015887	44.0562	-0.158335	0.217036	-0.729533	0.465676	0.569704
MGP_CASTEiJ_G0015877	6.94835	0.993305	0.486421	2.04207	0.0411447	0.0768733
MGP_CASTEiJ_G0015398	107.954	0.261682	0.203856	1.28366	0.19926	0.289529
MGP_CASTEiJ_G0035661	5.74898	-1.31076	0.663888	-1.97437	0.0483391	0.0881774
MGP_CASTEiJ_G0014426	13.6923	1.24732	0.404933	3.08032	0.00206777	0.00567864
MGP_CASTEiJ_G0000588	0.958467	1.52324	1.07524	1.41665	0.156584	0.23754
MGP_CASTEiJ_G0004879	80.5174	-0.171075	0.217661	-0.78597	0.431885	0.537176
MGP_CASTEiJ_G0016042	140.006	0.0857709	0.17975	0.477167	0.633243	0.719189
MGP_CASTEiJ_G0015675	1881.41	0.71505	0.216726	3.29933	0.000969158	0.00289946
MGP_CASTEiJ_G0015624	23.4466	-1.17879	0.422298	-2.79137	0.00524859	0.0128625
MGP_CASTEiJ_G0016184	9.30338	0.161393	0.349051	0.462377	0.643811	0.728204
MGP_CASTEiJ_G0015949	76.1879	-0.652452	0.201482	-3.23827	0.00120256	0.0035153
MGP_CASTEiJ_G0015316	3.67545	0.0920327	0.67361	0.136626	0.891326	0.923391
MGP_CASTEiJ_G0015974	975.462	0.0107479	0.179417	0.0599047	0.952232	0.966322
MGP_CASTEiJ_G0015913	22.139	-0.745482	0.331177	-2.25101	0.0243849	0.0489005
MGP_CASTEiJ_G0038627	4.76537	0.0586509	0.489054	0.119927	0.904541	0.93258
MGP_CASTEiJ_G0000599	2.75632	-1.62097	1.02638	-1.57931	0.114265	0.182945
MGP_CASTEiJ_G0015664	18.4088	-0.786518	0.273439	-2.87639	0.00402251	0.0102
MGP_CASTEiJ_G0000513	12.6066	2.47901	0.432716	5.72895	1.01052e-08	1.13537e-07
MGP_CASTEiJ_G0002633	0.610231	1.10991	1.54429	0.718715	0.472317	0.576163
MGP_CASTEiJ_G0000390	1.20455	1.19716	1.11391	1.07473	0.282495	0.384326
MGP_CASTEiJ_G0016231	485.914	0.954215	0.121345	7.86368	3.73003e-15	2.02541e-13
MGP_CASTEiJ_G0000412	12.7051	0.835138	0.427871	1.95185	0.0509565	0.092187
MGP_CASTEiJ_G0016092	18.1398	-0.316163	0.288542	-1.09572	0.273199	0.374268
MGP_CASTEiJ_G0016251	1.26901	-1.54402	1.19996	-1.28672	0.198192	0.288315
MGP_CASTEiJ_G0000589	87.6989	1.9927	0.336184	5.92743	3.0772e-09	3.90766e-08
MGP_CASTEiJ_G0015341	701.987	0.296743	0.126801	2.34022	0.0192726	0.0400266
MGP_CASTEiJ_G0002677	2.37525	2.07172	0.752768	2.75214	0.00592072	0.0142987
MGP_CASTEiJ_G0015749	212.981	-0.156223	0.148578	-1.05145	0.293051	0.395497
MGP_CASTEiJ_G0016029	573.696	-0.430048	0.190455	-2.258	0.0239459	0.0481495
MGP_CASTEiJ_G0015770	525.903	-0.379304	0.310155	-1.22295	0.221349	0.315554
MGP_CASTEiJ_G0015238	1078.94	0.766888	0.225201	3.40535	0.000660792	0.00207171
MGP_CASTEiJ_G0000300	5.30441	2.40506	0.64724	3.71587	0.000202502	0.000724638
MGP_CASTEiJ_G0015334	1882.02	0.635569	0.0854981	7.43371	1.05591e-13	4.10395e-12
MGP_CASTEiJ_G0002559	83.8549	-0.830443	0.19652	-4.22574	2.38155e-05	0.000109148
MGP_CASTEiJ_G0000395	13.052	2.7628	0.399907	6.90861	4.8944e-12	1.2898e-10
MGP_CASTEiJ_G0000550	1.42059	0.532241	1.01418	0.5248	0.599722	0.690632
MGP_CASTEiJ_G0015765	703.306	0.714569	0.0979339	7.29644	2.95474e-13	1.02598e-11
MGP_CASTEiJ_G0000699	1.94483	2.24614	0.784006	2.86495	0.0041707	0.0105281
MGP_CASTEiJ_G0016151	69.8334	1.22176	0.308905	3.95514	7.64897e-05	0.000307238
MGP_CASTEiJ_G0015515	18.0076	-0.0728438	0.323376	-0.22526	0.821777	0.872015
MGP_CASTEiJ_G0000294	3.89156	1.14099	0.557011	2.04842	0.0405191	0.0758689
MGP_CASTEiJ_G0009980	14.1035	-1.64855	0.675201	-2.44156	0.0146238	0.0316069
MGP_CASTEiJ_G0010152	0.737263	-1.5039	1.56339	-0.961952	0.336074	0.440825
MGP_CASTEiJ_G0004650	1.41554	-1.03092	1.0035	-1.02733	0.304266	0.407347
MGP_CASTEiJ_G0004915	68.1062	1.768	0.353696	4.99864	5.77347e-07	4.04991e-06
MGP_CASTEiJ_G0015543	362.06	0.277463	0.201298	1.37837	0.168089	0.251792
MGP_CASTEiJ_G0016219	2.84652	-2.13577	0.789112	-2.70655	0.0067987	0.0161924
MGP_CASTEiJ_G0015612	1449.77	-0.512612	0.0632753	-8.10129	5.43795e-16	3.6955e-14
MGP_CASTEiJ_G0015983	2215.56	-0.312076	0.143545	-2.17406	0.0297005	0.0579235
MGP_CASTEiJ_G0004794	51.919	-0.962774	0.305486	-3.15162	0.0016237	0.00458949
MGP_CASTEiJ_G0014416	3.19395	-1.36809	0.608944	-2.24667	0.0246613	0.0493842
MGP_CASTEiJ_G0015743	111.794	0.604583	0.172031	3.51438	0.000440774	0.00144726
MGP_CASTEiJ_G0002706	23.9124	-0.245312	0.262131	-0.935839	0.349356	0.45479
MGP_CASTEiJ_G0016305	53.5422	0.187859	0.251953	0.745611	0.455903	0.5605
MGP_CASTEiJ_G0016252	6.44454	2.19863	0.516058	4.26043	2.04032e-05	9.5009e-05
MGP_CASTEiJ_G0015425	897.951	-0.416124	0.0873895	-4.76172	1.91948e-06	1.17638e-05
MGP_CASTEiJ_G0015798	382.051	-1.33642	0.166841	-8.01014	1.14582e-15	7.13782e-14
MGP_CASTEiJ_G0016036	1123.37	-0.497895	0.111614	-4.46084	8.16375e-06	4.25471e-05
MGP_CASTEiJ_G0016104	131.682	0.548737	0.225739	2.43084	0.0150637	0.0323922
MGP_CASTEiJ_G0002689	9.12565	-0.102871	0.428468	-0.240091	0.81026	0.863225
MGP_CASTEiJ_G0016195	372.691	-0.334167	0.285085	-1.17217	0.24113	0.338248
MGP_CASTEiJ_G0016225	733.678	0.0479158	0.118024	0.405985	0.684754	0.76191
MGP_CASTEiJ_G0016006	2092.12	-0.56462	0.114657	-4.92441	8.46147e-07	5.67625e-06
MGP_CASTEiJ_G0037191	0.611119	0.928011	1.37876	0.673075	0.500899	0.602702
MGP_CASTEiJ_G0015468	265.992	0.478516	0.19653	2.43483	0.014899	0.0321088
MGP_CASTEiJ_G0015259	409.341	-1.03752	0.236132	-4.39379	1.1139e-05	5.59596e-05
MGP_CASTEiJ_G0015185	1067.44	1.35171	0.231523	5.83835	5.27203e-09	6.37705e-08
MGP_CASTEiJ_G0000563	1.0213	2.98376	0.99413	3.00138	0.00268759	0.00714494
MGP_CASTEiJ_G0009929	8.43134	2.76042	0.619371	4.4568	8.31914e-06	4.32564e-05
MGP_CASTEiJ_G0000590	1.52977	1.74823	0.954139	1.83226	0.0669128	0.116333
MGP_CASTEiJ_G0010126	2.30847	-3.46926	1.19054	-2.91402	0.00356804	0.00918889
MGP_CASTEiJ_G0016180	1.91345	1.4355	0.730362	1.96546	0.0493608	0.0897709
MGP_CASTEiJ_G0015270	2002.8	0.65454	0.0855845	7.64788	2.0432e-14	9.27544e-13
MGP_CASTEiJ_G0000618	17.7082	0.982633	0.33864	2.9017	0.00371141	0.00951659
MGP_CASTEiJ_G0015787	919.012	1.25778	0.183522	6.8536	7.20118e-12	1.82067e-10
MGP_CASTEiJ_G0004900	1.00246	2.00149	1.12133	1.78492	0.074274	0.127306
MGP_CASTEiJ_G0015708	1010.95	0.920861	0.238477	3.86142	0.000112728	0.000433776
MGP_CASTEiJ_G0010092	183.879	-0.933082	0.30894	-3.02027	0.00252552	0.00676186
MGP_CASTEiJ_G0015390	2066.99	-0.71114	0.126642	-5.61538	1.96135e-08	2.0373e-07
MGP_CASTEiJ_G0015542	1103.67	0.482087	0.216004	2.23184	0.0256256	0.0510464
MGP_CASTEiJ_G0010181	26.6034	-1.29527	0.380961	-3.40001	0.000673841	0.0021079
MGP_CASTEiJ_G0015815	633.896	-0.579474	0.128283	-4.51715	6.26775e-06	3.35707e-05
MGP_CASTEiJ_G0038661	2.46705	0.346531	0.641301	0.540356	0.588952	0.681448
MGP_CASTEiJ_G0015260	578.535	-0.301842	0.107465	-2.80874	0.00497365	0.0122881
MGP_CASTEiJ_G0015890	271.762	-0.906345	0.201235	-4.50392	6.67117e-06	3.55542e-05
MGP_CASTEiJ_G0004688	249.514	0.696166	0.229027	3.03967	0.00236836	0.00638989
MGP_CASTEiJ_G0000508	23.299	2.05926	0.481205	4.2794	1.87401e-05	8.82727e-05
MGP_CASTEiJ_G0000281	2.3231	2.69367	0.832928	3.23398	0.00122077	0.00356101
MGP_CASTEiJ_G0015821	1722.73	0.0897835	0.169756	0.528898	0.596876	0.688284
MGP_CASTEiJ_G0016158	0.558318	0.424677	1.34357	0.316082	0.751941	0.817046
MGP_CASTEiJ_G0000466	2.34771	1.8633	0.804533	2.31601	0.0205578	0.0422459
MGP_CASTEiJ_G0004636	2.20518	2.02496	0.864765	2.34163	0.0191997	0.0399232
MGP_CASTEiJ_G0009880	2.21248	0.428098	0.901803	0.474714	0.634991	0.720664
MGP_CASTEiJ_G0015595	659.751	-0.126081	0.0916761	-1.37529	0.169042	0.252914
MGP_CASTEiJ_G0015569	391.922	0.519194	0.107154	4.84532	1.26406e-06	8.10216e-06
MGP_CASTEiJ_G0015678	511.191	0.777337	0.20696	3.75598	0.000172663	0.000629402
MGP_CASTEiJ_G0000691	13.612	0.253438	0.374094	0.677472	0.498107	0.600125
MGP_CASTEiJ_G0015642	5.31964	0.931925	0.571692	1.63012	0.103077	0.167872
MGP_CASTEiJ_G0015163	746.962	-0.166536	0.169128	-0.984675	0.324784	0.429308
MGP_CASTEiJ_G0000440	16.5256	2.31154	0.440065	5.25272	1.49872e-07	1.23295e-06
MGP_CASTEiJ_G0000568	2.38677	1.29939	0.720143	1.80435	0.0711764	0.122813
MGP_CASTEiJ_G0015673	1446.41	-0.929253	0.197436	-4.70661	2.51872e-06	1.50346e-05
MGP_CASTEiJ_G0016049	6159.82	0.466984	0.159389	2.92983	0.00339142	0.00878245
MGP_CASTEiJ_G0015645	244.814	0.315525	0.159464	1.97865	0.0478553	0.0874229
MGP_CASTEiJ_G0015792	1.36037	1.01744	0.842182	1.2081	0.22701	0.321762
MGP_CASTEiJ_G0009968	1.54839	2.19862	0.987353	2.22679	0.0259615	0.0516328
MGP_CASTEiJ_G0002673	1.72799	-0.245654	0.784775	-0.313025	0.754261	0.818887
MGP_CASTEiJ_G0015330	852.629	-0.359291	0.112783	-3.18568	0.00144413	0.00413456
MGP_CASTEiJ_G0004954	0.761898	-0.217028	1.32779	-0.163451	0.870163	0.90743
MGP_CASTEiJ_G0010139	0.739502	-1.51499	1.22215	-1.23961	0.21512	0.308473
MGP_CASTEiJ_G0015775	347.183	-0.0381127	0.0978291	-0.389585	0.696844	0.771877
MGP_CASTEiJ_G0015214	8.22093	0.692482	0.353667	1.95801	0.0502291	0.091121
MGP_CASTEiJ_G0035720	11.5294	1.40544	0.381691	3.68213	0.00023129	0.000813761
MGP_CASTEiJ_G0015956	145.829	0.217083	0.247669	0.876502	0.380757	0.487155
MGP_CASTEiJ_G0015209	3239.87	-0.446041	0.160609	-2.77719	0.00548312	0.0133623
MGP_CASTEiJ_G0009713	6.45304	-0.497606	0.383773	-1.29662	0.194763	0.284027
MGP_CASTEiJ_G0016001	1733.38	0.862257	0.202046	4.26763	1.97558e-05	9.25129e-05
MGP_CASTEiJ_G0004657	0.896664	1.05539	1.36387	0.773824	0.439035	0.544238
MGP_CASTEiJ_G0015971	2044.01	-0.138317	0.183921	-0.75205	0.452021	0.556921
MGP_CASTEiJ_G0015571	120.675	1.84437	0.275652	6.69091	2.21785e-11	4.98873e-10
MGP_CASTEiJ_G0015802	1906.1	0.0229288	0.080163	0.286028	0.774857	0.835189
MGP_CASTEiJ_G0000626	1.06682	2.53221	1.07212	2.36187	0.0181832	0.03811
MGP_CASTEiJ_G0016288	2703.2	-0.489076	0.139161	-3.51446	0.000440654	0.00144708
MGP_CASTEiJ_G0010179	5.78771	-0.990979	0.524727	-1.88856	0.0589508	0.104446
MGP_CASTEiJ_G0015702	24.148	3.42934	0.494137	6.94006	3.91926e-12	1.05768e-10
MGP_CASTEiJ_G0035710	87.2338	2.71684	0.284028	9.5654	1.11765e-21	2.78493e-19
MGP_CASTEiJ_G0015193	2347.13	-0.0937691	0.177254	-0.529011	0.596798	0.688284
MGP_CASTEiJ_G0002662	2.9504	0.279082	0.805929	0.346286	0.729128	0.797981
MGP_CASTEiJ_G0016027	508.481	0.60044	0.128558	4.67057	3.00362e-06	1.75918e-05
MGP_CASTEiJ_G0015643	43.0999	-0.65478	0.209893	-3.11958	0.00181106	0.00504283
MGP_CASTEiJ_G0015942	112.776	1.35948	0.160007	8.49636	1.95635e-17	1.92426e-15
MGP_CASTEiJ_G0016246	2029.66	-0.858032	0.195748	-4.38335	1.1687e-05	5.83593e-05
MGP_CASTEiJ_G0015782	176.913	0.957333	0.166008	5.76679	8.07961e-09	9.33986e-08
MGP_CASTEiJ_G0015766	9.36922	-0.764107	0.559084	-1.36671	0.171715	0.256213
MGP_CASTEiJ_G0015240	766.202	1.87634	0.309106	6.07022	1.27739e-09	1.77379e-08
MGP_CASTEiJ_G0035731	1.03447	-0.0316518	1.03542	-0.0305691	0.975613	0.982204
MGP_CASTEiJ_G0000698	43.5264	-0.363226	0.297542	-1.22076	0.222178	0.316474
MGP_CASTEiJ_G0015358	340.171	0.150079	0.100526	1.49294	0.135453	0.210861
MGP_CASTEiJ_G0002625	5.80641	1.57622	0.517186	3.0477	0.00230602	0.0062435
MGP_CASTEiJ_G0016112	23.938	4.29869	0.80164	5.36237	8.21359e-08	7.26619e-07
MGP_CASTEiJ_G0016242	4.26465	0.552429	0.637048	0.86717	0.385849	0.492293
MGP_CASTEiJ_G0002619	0.884088	-1.40803	1.23676	-1.13849	0.254918	0.353499
MGP_CASTEiJ_G0015165	1654.9	-0.984436	0.188596	-5.21981	1.79111e-07	1.44332e-06
MGP_CASTEiJ_G0002648	6.97435	-0.00727007	0.413912	-0.0175643	0.985986	0.990092
MGP_CASTEiJ_G0037180	0.840791	1.66605	1.16201	1.43377	0.151639	0.231101
MGP_CASTEiJ_G0015741	3073.34	-0.348153	0.0829104	-4.19914	2.6793e-05	0.000121166
MGP_CASTEiJ_G0016237	771.598	-0.203865	0.111741	-1.82444	0.0680851	0.118115
MGP_CASTEiJ_G0004733	71.4806	0.0360315	0.128904	0.279523	0.779844	0.839208
MGP_CASTEiJ_G0015160	2.02055	0.896609	0.948835	0.944958	0.344681	0.45018
MGP_CASTEiJ_G0016096	1306.24	0.717805	0.152744	4.69941	2.60916e-06	1.55289e-05
MGP_CASTEiJ_G0004674	5.2916	0.053701	0.504697	0.106402	0.915263	0.93995
MGP_CASTEiJ_G0016297	3483.69	0.252407	0.119351	2.11482	0.034445	0.0659845
MGP_CASTEiJ_G0016271	1533.62	0.160962	0.0883627	1.82161	0.0685144	0.118777
MGP_CASTEiJ_G0015828	376.877	0.483594	0.206031	2.34719	0.0189157	0.0394052
MGP_CASTEiJ_G0015836	124.287	0.207223	0.144767	1.43142	0.15231	0.231989
MGP_CASTEiJ_G0002655	14.4856	-0.373141	0.297636	-1.25368	0.209958	0.302293
MGP_CASTEiJ_G0015582	67.227	-0.0635132	0.220786	-0.287669	0.7736	0.834207
MGP_CASTEiJ_G0010155	0.93282	-0.512252	1.40753	-0.363937	0.715905	0.787467
MGP_CASTEiJ_G0000319	2.68011	3.06581	0.807824	3.79514	0.000147559	0.000547874
MGP_CASTEiJ_G0015857	1247.11	-0.226969	0.0791437	-2.8678	0.00413331	0.0104491
MGP_CASTEiJ_G0016176	2979.45	0.118438	0.20335	0.582433	0.560275	0.656602
MGP_CASTEiJ_G0015957	1667.99	-0.52828	0.0959801	-5.50406	3.71143e-08	3.59263e-07
MGP_CASTEiJ_G0015946	345.06	-0.752155	0.179212	-4.19701	2.70458e-05	0.00012221
MGP_CASTEiJ_G0000684	22.4364	0.912374	0.291631	3.12852	0.00175689	0.00491754
MGP_CASTEiJ_G0002611	53.743	-0.215489	0.207937	-1.03632	0.300055	0.402647
MGP_CASTEiJ_G0015286	23.7412	0.389007	0.2182	1.7828	0.0746186	0.127807
MGP_CASTEiJ_G0000517	1.68587	1.02793	0.941017	1.09237	0.274672	0.37585
MGP_CASTEiJ_G0016086	11.846	-0.602052	0.49219	-1.22321	0.221251	0.315453
MGP_CASTEiJ_G0002724	63.9737	-0.0716266	0.156159	-0.458677	0.646466	0.730397
MGP_CASTEiJ_G0015901	766.317	0.171563	0.260578	0.658394	0.510285	0.611339
MGP_CASTEiJ_G0002568	0.953638	1.36543	1.00282	1.36159	0.173327	0.258224
MGP_CASTEiJ_G0016124	15058.7	-0.496488	0.129453	-3.83526	0.00012543	0.00047539
MGP_CASTEiJ_G0016098	797.256	-0.14219	0.0932375	-1.52503	0.127251	0.199938
MGP_CASTEiJ_G0000658	9.63832	2.47524	0.475012	5.2109	1.87922e-07	1.50244e-06
MGP_CASTEiJ_G0015777	2500.7	-0.0754198	0.165972	-0.454414	0.649531	0.732789
MGP_CASTEiJ_G0000534	4.13145	2.55441	0.766376	3.3331	0.000858826	0.00261011
MGP_CASTEiJ_G0015561	4972.57	0.75627	0.107723	7.02052	2.21047e-12	6.32295e-11
MGP_CASTEiJ_G0000527	14.1666	1.58858	0.374641	4.24028	2.23238e-05	0.000102926
MGP_CASTEiJ_G0015257	5808.32	-0.857854	0.20018	-4.28541	1.82402e-05	8.62643e-05
MGP_CASTEiJ_G0000339	2.10139	2.59723	0.887412	2.92674	0.00342532	0.00885693
MGP_CASTEiJ_G0000604	0.833603	0.715598	1.41458	0.505874	0.612945	0.702253
MGP_CASTEiJ_G0016078	2900.62	0.321765	0.0967855	3.32451	0.000885731	0.00268352
MGP_CASTEiJ_G0016221	362.209	-0.277812	0.116797	-2.37859	0.0173792	0.0366268
MGP_CASTEiJ_G0015581	4973.91	0.196143	0.161931	1.21127	0.225791	0.320404
MGP_CASTEiJ_G0015653	1285.98	0.399789	0.123809	3.22906	0.00124196	0.00361476
MGP_CASTEiJ_G0016313	7.51716	1.32545	0.398025	3.33006	0.000868269	0.00263667
MGP_CASTEiJ_G0004818	1.72044	3.70181	0.991541	3.73339	0.000188918	0.000682345
MGP_CASTEiJ_G0000486	13.6004	2.12117	0.539875	3.929	8.5299e-05	0.00033821
MGP_CASTEiJ_G0004683	1115.84	-0.519295	0.168746	-3.07737	0.00208835	0.00572743
MGP_CASTEiJ_G0004858	50.5049	-0.996928	0.263041	-3.79001	0.000150644	0.00055785
MGP_CASTEiJ_G0004913	4.29024	2.65327	0.606896	4.37188	1.23181e-05	6.10893e-05
MGP_CASTEiJ_G0015394	667.34	-0.944983	0.15979	-5.91392	3.34058e-09	4.2064e-08
MGP_CASTEiJ_G0000645	16.4656	2.23316	0.341483	6.5396	6.16837e-11	1.23732e-09
MGP_CASTEiJ_G0015504	18.1824	0.941273	0.3094	3.04225	0.00234817	0.00634304
MGP_CASTEiJ_G0015428	185.844	0.410745	0.185622	2.21281	0.0269111	0.0532287
MGP_CASTEiJ_G0015677	90.1417	-0.557054	0.158551	-3.5134	0.000442404	0.00145092
MGP_CASTEiJ_G0016035	814.419	0.364182	0.199231	1.82794	0.0675587	0.117302
MGP_CASTEiJ_G0000268	2.12638	2.8048	0.87748	3.19642	0.00139143	0.00399958
MGP_CASTEiJ_G0015311	780.674	0.630268	0.0842021	7.48518	7.14517e-14	2.91341e-12
MGP_CASTEiJ_G0016150	15930.7	0.547947	0.128736	4.25638	2.07764e-05	9.65259e-05
MGP_CASTEiJ_G0015427	935.575	1.14784	0.304183	3.77351	0.000160969	0.000590816
MGP_CASTEiJ_G0009714	5.74962	-1.22638	0.602676	-2.03489	0.0418624	0.0780193
MGP_CASTEiJ_G0015619	378.041	0.435045	0.215427	2.01946	0.0434396	0.0804971
MGP_CASTEiJ_G0002544	1.4808	1.67407	1.08249	1.5465	0.121985	0.193126
MGP_CASTEiJ_G0015500	778.517	0.794603	0.106637	7.45144	9.23258e-14	3.6646e-12
MGP_CASTEiJ_G0016133	68.2627	1.07238	0.207248	5.1744	2.28649e-07	1.79352e-06
MGP_CASTEiJ_G0015936	2074.41	-0.725154	0.100207	-7.23653	4.60311e-13	1.54767e-11
MGP_CASTEiJ_G0000598	1.30288	3.73833	1.10084	3.39589	0.00068406	0.0021354
MGP_CASTEiJ_G0014440	6.14554	1.29538	0.430123	3.01165	0.00259832	0.00693773
MGP_CASTEiJ_G0016308	576.704	-0.396463	0.25156	-1.57602	0.115021	0.183972
MGP_CASTEiJ_G0015767	1666.55	-0.31002	0.238901	-1.29769	0.194392	0.283584
MGP_CASTEiJ_G0016223	1563.69	0.972429	0.154374	6.29918	2.99225e-10	4.93777e-09
MGP_CASTEiJ_G0015844	305.56	0.263643	0.184502	1.42894	0.15302	0.232906
MGP_CASTEiJ_G0015560	386.463	-0.775984	0.123024	-6.30759	2.83409e-10	4.72195e-09
MGP_CASTEiJ_G0015466	9559.32	0.655362	0.228371	2.86973	0.00410829	0.0103975
MGP_CASTEiJ_G0015476	429.817	-0.213607	0.245666	-0.869502	0.384573	0.491057
MGP_CASTEiJ_G0009948	83.8128	-0.722498	0.207982	-3.47384	0.00051307	0.00165603
MGP_CASTEiJ_G0015359	11422.3	-0.179814	0.132603	-1.35604	0.175087	0.260395
MGP_CASTEiJ_G0004886	3.71888	0.582317	0.63271	0.920353	0.357389	0.463285
MGP_CASTEiJ_G0016011	246.05	-0.357653	0.224317	-1.59441	0.110844	0.17836
MGP_CASTEiJ_G0015721	1411.93	0.690316	0.110048	6.27286	3.54467e-10	5.76035e-09
MGP_CASTEiJ_G0016088	2.70203	-1.6945	0.782643	-2.16511	0.0303796	0.0590631
MGP_CASTEiJ_G0015161	80.297	1.36967	0.245501	5.57907	2.41804e-08	2.46437e-07
MGP_CASTEiJ_G0002722	9.62009	-0.0921004	0.310909	-0.296229	0.767055	0.828811
MGP_CASTEiJ_G0015811	5220.48	-0.680658	0.161913	-4.20384	2.62429e-05	0.00011899
MGP_CASTEiJ_G0015418	78.5313	0.493241	0.184429	2.67442	0.00748593	0.0176122
MGP_CASTEiJ_G0004865	9.17295	-0.367224	0.353525	-1.03875	0.298921	0.401677
MGP_CASTEiJ_G0035721	45.521	1.84264	0.42119	4.37485	1.21518e-05	6.04117e-05
MGP_CASTEiJ_G0015977	2766.08	0.235329	0.202264	1.16347	0.244638	0.342079
MGP_CASTEiJ_G0002539	20.4367	-1.13121	0.364728	-3.10152	0.00192528	0.00532319
MGP_CASTEiJ_G0000275	1.93133	2.1722	0.809602	2.68305	0.0072955	0.0172311
MGP_CASTEiJ_G0016199	343.585	-0.0934644	0.196211	-0.476348	0.633827	0.719706
MGP_CASTEiJ_G0015377	1066.75	-0.0587224	0.134601	-0.436269	0.662642	0.7445
MGP_CASTEiJ_G0000283	33.3593	3.01236	0.384335	7.83784	4.58372e-15	2.41302e-13
MGP_CASTEiJ_G0035711	1.47253	1.97101	0.863609	2.28229	0.0224722	0.045556
MGP_CASTEiJ_G0000304	26.2454	0.516927	0.287881	1.79563	0.0725539	0.124873
MGP_CASTEiJ_G0015837	615.365	-0.91172	0.222966	-4.08905	4.33137e-05	0.000184668
MGP_CASTEiJ_G0000374	18.6839	1.53249	0.388624	3.94337	8.03448e-05	0.000320778
MGP_CASTEiJ_G0000610	7.57734	2.20157	0.53439	4.11979	3.79223e-05	0.00016439
MGP_CASTEiJ_G0004747	7.81425	1.66163	0.431117	3.85423	0.000116093	0.000444815
MGP_CASTEiJ_G0000392	9.98335	2.16199	0.438229	4.93348	8.07759e-07	5.44806e-06
MGP_CASTEiJ_G0015199	3.39505	1.07941	0.720921	1.49727	0.134323	0.20935
MGP_CASTEiJ_G0015620	1461.89	0.290735	0.122492	2.37351	0.0176197	0.0370606
MGP_CASTEiJ_G0000469	2.39055	2.78936	0.803999	3.46936	0.000521706	0.0016798
MGP_CASTEiJ_G0015797	780.181	-0.285678	0.179564	-1.59095	0.11162	0.179414
MGP_CASTEiJ_G0015603	219.889	0.186938	0.190796	0.979781	0.327194	0.431526
MGP_CASTEiJ_G0015979	37.2041	0.479218	0.17611	2.72113	0.00650594	0.0155579
MGP_CASTEiJ_G0015431	31.5383	0.41123	0.280378	1.4667	0.142458	0.219737
MGP_CASTEiJ_G0016276	966.663	-0.211803	0.128387	-1.64973	0.098999	0.162149
MGP_CASTEiJ_G0016023	2.4193	0.578134	0.730529	0.791391	0.428716	0.534192
MGP_CASTEiJ_G0015786	1.2484	2.86352	0.960655	2.9808	0.00287496	0.00758693
MGP_CASTEiJ_G0000497	1.83006	1.75267	0.860454	2.03691	0.0416589	0.0776787
MGP_CASTEiJ_G0015220	36.9172	-0.456881	0.297107	-1.53777	0.124105	0.195861
MGP_CASTEiJ_G0015479	1132.25	-0.489973	0.134451	-3.64425	0.000268172	0.000930099
MGP_CASTEiJ_G0016057	1409.83	0.391968	0.17323	2.2627	0.0236541	0.0476097
MGP_CASTEiJ_G0009872	2.39343	-0.315555	0.600407	-0.525568	0.599188	0.690124
MGP_CASTEiJ_G0000327	4.81414	2.61943	0.627692	4.17311	3.00467e-05	0.000133855
MGP_CASTEiJ_G0015520	62.8234	1.38068	0.22364	6.17367	6.67222e-10	1.00155e-08
MGP_CASTEiJ_G0009780	8.30309	-1.32653	0.488788	-2.71391	0.0066494	0.0158671
MGP_CASTEiJ_G0015791	2.72033	-0.0687799	0.643907	-0.106817	0.914935	0.939785
MGP_CASTEiJ_G0002588	3.54391	0.383504	0.532913	0.719638	0.471748	0.575573
MGP_CASTEiJ_G0038638	118.343	-0.725281	0.211663	-3.42659	0.000611215	0.00193439
MGP_CASTEiJ_G0010195	53.4685	-2.01103	0.617353	-3.25751	0.00112395	0.00330826
MGP_CASTEiJ_G0015190	426.287	0.951173	0.15555	6.1149	9.66175e-10	1.39251e-08
MGP_CASTEiJ_G0015445	514.349	0.368122	0.0785452	4.68676	2.77571e-06	1.6407e-05
MGP_CASTEiJ_G0016066	8273.45	-1.08468	0.139265	-7.78861	6.77509e-15	3.44531e-13
MGP_CASTEiJ_G0009827	2.04208	-1.16771	0.684602	-1.70568	0.0880671	0.147113
MGP_CASTEiJ_G0009994	1.29524	-1.52624	1.3292	-1.14825	0.250867	0.348939
MGP_CASTEiJ_G0015534	1521.68	-0.340073	0.176572	-1.92598	0.0541073	0.0969254
MGP_CASTEiJ_G0016213	1768.71	-0.502294	0.095056	-5.28419	1.2626e-07	1.06009e-06
MGP_CASTEiJ_G0016131	543.345	0.512247	0.178629	2.86766	0.00413516	0.0104526
MGP_CASTEiJ_G0000504	53.0231	0.753363	0.258186	2.91791	0.00352387	0.00908558
MGP_CASTEiJ_G0015722	1496.95	-0.171424	0.188245	-0.910648	0.362481	0.468287
MGP_CASTEiJ_G0015594	1.05555	1.30139	0.986192	1.31961	0.186964	0.274978
MGP_CASTEiJ_G0009881	1.24804	0.0736174	0.887348	0.0829634	0.933881	0.953723
MGP_CASTEiJ_G0016281	306.988	1.32719	0.172889	7.67653	1.63461e-14	7.51183e-13
MGP_CASTEiJ_G0015993	486.92	-0.251123	0.0792625	-3.16824	0.00153365	0.00436411
MGP_CASTEiJ_G0014437	4.06453	-0.767044	0.522004	-1.46942	0.141719	0.218868
MGP_CASTEiJ_G0015879	206.931	-1.3708	0.278697	-4.91859	8.71706e-07	5.81985e-06
MGP_CASTEiJ_G0016196	4.11241	3.13296	0.673664	4.65062	3.3094e-06	1.91329e-05
MGP_CASTEiJ_G0000407	8.84501	2.15526	0.493945	4.36336	1.28082e-05	6.33099e-05
MGP_CASTEiJ_G0015718	769.451	-0.255135	0.0988898	-2.57999	0.00988025	0.0224671
MGP_CASTEiJ_G0000341	28.1581	2.52362	0.356447	7.07992	1.44233e-12	4.29557e-11
MGP_CASTEiJ_G0015846	770.753	-0.418655	0.280947	-1.49016	0.136183	0.211822
MGP_CASTEiJ_G0000421	3.84606	3.04532	0.72821	4.18192	2.89056e-05	0.00012944
MGP_CASTEiJ_G0015299	1303.51	-0.723457	0.188064	-3.84687	0.000119635	0.000456386
MGP_CASTEiJ_G0015367	4.3598	1.56837	0.640459	2.44882	0.0143325	0.0310641
MGP_CASTEiJ_G0002617	19.5836	-0.618996	0.348462	-1.77636	0.0756728	0.129341
MGP_CASTEiJ_G0015208	1855.4	-0.739845	0.128757	-5.74606	9.13462e-09	1.04275e-07
MGP_CASTEiJ_G0000457	20.1931	1.94144	0.367604	5.28132	1.28254e-07	1.07282e-06
MGP_CASTEiJ_G0015831	5.98946	-0.687626	0.446526	-1.53995	0.123573	0.195186
MGP_CASTEiJ_G0002630	8.85258	0.448244	0.368582	1.21613	0.223934	0.318329
MGP_CASTEiJ_G0016050	738.857	-0.307077	0.074555	-4.1188	3.80851e-05	0.000165011
MGP_CASTEiJ_G0002614	6.09028	1.23518	0.481853	2.56339	0.0103655	0.0234095
MGP_CASTEiJ_G0015898	99.6225	-0.774119	0.269141	-2.87626	0.0040242	0.010202
MGP_CASTEiJ_G0009917	3.92932	-1.16119	0.676042	-1.71763	0.085865	0.144003
MGP_CASTEiJ_G0015507	442.121	0.191072	0.12102	1.57884	0.114373	0.183105
MGP_CASTEiJ_G0015566	897.084	-0.211013	0.232741	-0.906642	0.364596	0.470451
MGP_CASTEiJ_G0009886	1.05694	-0.307969	0.992488	-0.3103	0.756333	0.820428
MGP_CASTEiJ_G0007489	18.8596	2.14802	0.388624	5.52725	3.25293e-08	3.20379e-07
MGP_CASTEiJ_G0015380	8851.07	0.832364	0.168301	4.94569	7.58734e-07	5.164e-06
MGP_CASTEiJ_G0002536	115.132	0.386267	0.20521	1.8823	0.0597951	0.105729
MGP_CASTEiJ_G0015482	88.3874	-0.319813	0.16512	-1.93685	0.0527633	0.0949978
MGP_CASTEiJ_G0004643	1.90866	0.740431	0.706199	1.04847	0.294421	0.397021
MGP_CASTEiJ_G0016081	6.50989	-0.349558	0.469608	-0.744361	0.456658	0.561182
MGP_CASTEiJ_G0015909	1790.51	-0.686768	0.1363	-5.03867	4.6879e-07	3.37174e-06
MGP_CASTEiJ_G0015300	5319.08	-0.888785	0.304534	-2.91851	0.00351708	0.0090712
MGP_CASTEiJ_G0015570	226.636	1.67147	0.254721	6.56196	5.31043e-11	1.08859e-09
MGP_CASTEiJ_G0016067	568.219	-0.270393	0.131279	-2.05968	0.0394293	0.0741067
MGP_CASTEiJ_G0007462	3.3599	1.75822	0.73873	2.38006	0.0173098	0.0365149
MGP_CASTEiJ_G0015175	364.06	-0.592729	0.136356	-4.34693	1.38055e-05	6.77763e-05
MGP_CASTEiJ_G0016099	1356.69	-0.618491	0.13373	-4.62491	3.74766e-06	2.12934e-05
MGP_CASTEiJ_G0009905	129.119	-1.68505	0.523866	-3.21656	0.00129737	0.00375853
MGP_CASTEiJ_G0015705	84.9902	1.16807	0.239748	4.87209	1.10422e-06	7.20489e-06
MGP_CASTEiJ_G0002603	7.85233	-0.16767	0.439336	-0.381644	0.702726	0.776436
MGP_CASTEiJ_G0002643	14.3369	1.69897	0.350514	4.84709	1.25285e-06	8.03674e-06
MGP_CASTEiJ_G0002693	1.3347	1.0518	0.968479	1.08604	0.277463	0.378952
MGP_CASTEiJ_G0000620	0.632444	-0.270047	1.27477	-0.21184	0.832232	0.879613
MGP_CASTEiJ_G0009912	0.882502	-1.39151	1.27031	-1.09541	0.273339	0.374409
MGP_CASTEiJ_G0015981	11655.1	0.461357	0.10035	4.59747	4.27662e-06	2.39111e-05
MGP_CASTEiJ_G0000593	12.9508	1.89912	0.345891	5.49053	4.00734e-08	3.83235e-07
MGP_CASTEiJ_G0016268	656.593	-0.81804	0.192081	-4.25882	2.05504e-05	9.55555e-05
MGP_CASTEiJ_G0015617	6283.46	-0.165789	0.184584	-0.898174	0.369093	0.474996
MGP_CASTEiJ_G0015470	7.10677	0.14511	0.419752	0.345704	0.729565	0.798303
MGP_CASTEiJ_G0015876	160.451	-0.255751	0.261871	-0.976631	0.328752	0.433159
MGP_CASTEiJ_G0015187	8.30771	0.371187	0.520237	0.713496	0.475539	0.579054
MGP_CASTEiJ_G0015429	8316.06	-0.207109	0.181008	-1.1442	0.252543	0.350856
MGP_CASTEiJ_G0015714	131.247	-0.340726	0.27307	-1.24776	0.212119	0.304759
MGP_CASTEiJ_G0000465	9.0236	2.6275	0.408162	6.43739	1.21546e-10	2.2453e-09
MGP_CASTEiJ_G0016030	365.411	-0.583815	0.219768	-2.65651	0.00789547	0.018473
MGP_CASTEiJ_G0000650	31.6526	2.94847	0.37595	7.84273	4.40871e-15	2.33184e-13
MGP_CASTEiJ_G0015321	2.63231	0.540135	0.758654	0.711965	0.476486	0.579884
MGP_CASTEiJ_G0000487	2.58261	2.452	0.917395	2.67278	0.00752245	0.0176907
MGP_CASTEiJ_G0015880	4.45235	0.23459	0.588798	0.398422	0.690319	0.766694
MGP_CASTEiJ_G0000528	3.71189	2.97394	0.679359	4.37756	1.20013e-05	5.97426e-05
MGP_CASTEiJ_G0009918	16.8185	-1.55392	0.36723	-4.23147	2.32168e-05	0.000106671
MGP_CASTEiJ_G0009806	6.70992	-0.147328	0.483387	-0.304782	0.760532	0.823708
MGP_CASTEiJ_G0000305	4.35857	1.79709	0.559321	3.21298	0.00131364	0.00380223
MGP_CASTEiJ_G0015606	9.36526	0.518936	0.361103	1.43709	0.150694	0.229942
MGP_CASTEiJ_G0000266	1.61132	2.40096	0.888585	2.702	0.00689237	0.0163842
MGP_CASTEiJ_G0015869	758.28	0.413449	0.171282	2.41385	0.015785	0.0337427
MGP_CASTEiJ_G0015195	325.26	-0.0882261	0.115185	-0.765949	0.443707	0.54843
MGP_CASTEiJ_G0015841	4.78057	1.38699	0.575232	2.41118	0.0159011	0.0339488
MGP_CASTEiJ_G0015682	35531.4	0.269291	0.139985	1.92371	0.0543905	0.0973706
MGP_CASTEiJ_G0002668	0.616066	2.13007	1.35575	1.57113	0.116152	0.185383
MGP_CASTEiJ_G0010006	2.90901	-0.213404	0.769394	-0.277366	0.781499	0.840691
MGP_CASTEiJ_G0016202	1.23018	0.67475	0.991735	0.680373	0.496268	0.598318
MGP_CASTEiJ_G0000354	1.69841	0.158576	1.31764	0.120349	0.904207	0.932537
MGP_CASTEiJ_G0016182	362.838	0.216708	0.238028	0.910432	0.362595	0.468381
MGP_CASTEiJ_G0004945	53.1077	-0.0684773	0.234035	-0.292595	0.769832	0.831251
MGP_CASTEiJ_G0015614	2002.64	-0.367383	0.0995387	-3.69086	0.000223501	0.000790573
MGP_CASTEiJ_G0016230	4.37015	0.0723968	0.535096	0.135297	0.892377	0.924077
MGP_CASTEiJ_G0015565	894.329	1.12859	0.174599	6.4639	1.02039e-10	1.92458e-09
MGP_CASTEiJ_G0016286	857.927	-0.494511	0.322598	-1.5329	0.1253	0.19751
MGP_CASTEiJ_G0000538	0.499272	1.95113	1.3765	1.41746	0.156349	0.237248
MGP_CASTEiJ_G0004721	1.53704	-0.438606	0.967306	-0.45343	0.650239	0.73333
MGP_CASTEiJ_G0010140	0.606843	2.62217	1.4547	1.80255	0.0714595	0.123264
MGP_CASTEiJ_G0016194	880.709	-0.0595543	0.128937	-0.461887	0.644162	0.728491
MGP_CASTEiJ_G0015354	293.189	0.779127	0.156044	4.993	5.94496e-07	4.1624e-06
MGP_CASTEiJ_G0004846	16.2252	2.42775	0.359849	6.74659	1.51357e-11	3.5138e-10
MGP_CASTEiJ_G0000625	5.1074	2.54673	0.580856	4.38444	1.16284e-05	5.81445e-05
MGP_CASTEiJ_G0015921	1748.45	0.213946	0.236132	0.906044	0.364913	0.470724
MGP_CASTEiJ_G0015403	287.238	-0.162302	0.116575	-1.39226	0.163845	0.246731
MGP_CASTEiJ_G0015845	297.664	0.32366	0.320617	1.00949	0.312738	0.416362
MGP_CASTEiJ_G0015308	6431.98	-1.11222	0.299897	-3.70867	0.000208354	0.000742501
MGP_CASTEiJ_G0000688	1.20959	1.37345	0.881671	1.55778	0.119286	0.189456
MGP_CASTEiJ_G0015382	3659.09	-0.41532	0.124554	-3.33446	0.00085465	0.00259918
MGP_CASTEiJ_G0016000	7.97589	2.42453	0.454488	5.33465	9.57265e-08	8.30791e-07
MGP_CASTEiJ_G0015239	38.3936	1.27865	0.262153	4.87749	1.07443e-06	7.04123e-06
MGP_CASTEiJ_G0000520	3.97905	2.49113	0.612387	4.0679	4.74379e-05	0.000200234
MGP_CASTEiJ_G0015972	299.468	0.671254	0.145226	4.62215	3.79787e-06	2.15514e-05
MGP_CASTEiJ_G0002715	2.88583	-1.9862	0.743514	-2.67137	0.00755425	0.0177525
MGP_CASTEiJ_G0015538	20.5498	0.889595	0.217432	4.09137	4.28826e-05	0.000183004
MGP_CASTEiJ_G0016010	0.739806	1.629	1.41749	1.14921	0.250468	0.34847
MGP_CASTEiJ_G0036005	20.5987	2.69877	0.373049	7.23436	4.67727e-13	1.57025e-11
MGP_CASTEiJ_G0016059	2242.37	-0.27892	0.159896	-1.74438	0.0810932	0.137232
MGP_CASTEiJ_G0036000	9.44849	2.24308	0.456829	4.91011	9.10256e-07	6.05739e-06
MGP_CASTEiJ_G0009938	0.899384	-0.301061	0.975503	-0.308621	0.75761	0.821376
MGP_CASTEiJ_G0010071	10.9218	0.0185189	0.510409	0.0362824	0.971057	0.979178
MGP_CASTEiJ_G0002561	8.47417	-1.46811	0.461836	-3.17886	0.00147855	0.00422664
MGP_CASTEiJ_G0016120	1782.45	0.59351	0.081091	7.31906	2.49717e-13	8.87504e-12
MGP_CASTEiJ_G0002721	114.706	0.86198	0.167508	5.1459	2.66237e-07	2.0533e-06
MGP_CASTEiJ_G0015820	5363.3	-0.0488747	0.144992	-0.337085	0.736053	0.803481
MGP_CASTEiJ_G0015602	515.855	-0.336609	0.0872549	-3.85777	0.000114425	0.000439175
MGP_CASTEiJ_G0009738	90.3071	-0.988313	0.306306	-3.22656	0.00125289	0.00364286
MGP_CASTEiJ_G0015514	2.2498	0.645582	0.756757	0.853091	0.393609	0.499863
MGP_CASTEiJ_G0016235	2377.53	0.581542	0.0983031	5.9158	3.30262e-09	4.16327e-08
MGP_CASTEiJ_G0015484	622.486	-0.1777	0.0851997	-2.08569	0.0370064	0.0700875
MGP_CASTEiJ_G0016074	73.714	0.787535	0.153353	5.13546	2.81461e-07	2.15134e-06
MGP_CASTEiJ_G0015960	980.66	-1.17931	0.226177	-5.21409	1.84721e-07	1.48107e-06
MGP_CASTEiJ_G0015874	2273.25	0.00871701	0.14611	0.0596606	0.952426	0.966388
MGP_CASTEiJ_G0015320	0.827853	2.19385	1.09543	2.00273	0.045206	0.0832066
MGP_CASTEiJ_G0015806	58.5348	0.45871	0.220924	2.07632	0.037864	0.0715665
MGP_CASTEiJ_G0000647	2.14682	0.683722	0.801326	0.853239	0.393527	0.499787
MGP_CASTEiJ_G0038680	33.1214	1.26733	0.330097	3.83928	0.000123397	0.000468956
MGP_CASTEiJ_G0009848	152.886	-0.13001	0.201196	-0.646185	0.51816	0.618778
MGP_CASTEiJ_G0015170	3188.25	0.0854076	0.26415	0.32333	0.746445	0.812602
MGP_CASTEiJ_G0015227	39.1631	0.683396	0.219363	3.11537	0.00183717	0.00510728
MGP_CASTEiJ_G0000612	4.30089	0.920801	0.535417	1.71978	0.0854718	0.143483
MGP_CASTEiJ_G0000531	0.482452	1.30536	1.54415	0.845357	0.397911	0.504127
MGP_CASTEiJ_G0016002	5.00121	0.540685	0.542082	0.997423	0.318559	0.422748
MGP_CASTEiJ_G0015994	44.2911	-0.31157	0.18747	-1.66198	0.0965177	0.158699
MGP_CASTEiJ_G0000334	32.2245	2.3851	0.394721	6.0425	1.51744e-09	2.07374e-08
MGP_CASTEiJ_G0016186	377.94	0.201847	0.26531	0.760796	0.446779	0.55155
MGP_CASTEiJ_G0009719	1.56233	2.37813	0.979643	2.42754	0.0152014	0.0326571
MGP_CASTEiJ_G0015788	646.286	-0.429961	0.243974	-1.76233	0.0780144	0.132733
MGP_CASTEiJ_G0015404	428.341	-0.516907	0.0929245	-5.56265	2.65709e-08	2.68414e-07
MGP_CASTEiJ_G0016069	184.359	1.26923	0.257	4.93865	7.86643e-07	5.32647e-06
MGP_CASTEiJ_G0016209	699.448	0.119441	0.161982	0.737372	0.460896	0.56511
MGP_CASTEiJ_G0004824	36.4065	2.44505	0.393938	6.2067	5.41089e-10	8.32838e-09
MGP_CASTEiJ_G0000393	3.45039	1.60335	0.630765	2.54192	0.0110247	0.0247239
MGP_CASTEiJ_G0015940	350.994	0.359667	0.180588	1.99164	0.0464102	0.0851157
MGP_CASTEiJ_G0015548	6014.31	0.444754	0.15534	2.8631	0.00419524	0.0105818
MGP_CASTEiJ_G0009873	1.80683	0.116896	0.934306	0.125115	0.900432	0.929829
MGP_CASTEiJ_G0015331	814.638	-0.836934	0.176713	-4.73612	2.17844e-06	1.31752e-05
MGP_CASTEiJ_G0016265	1.76837	-0.0981702	0.84415	-0.116295	0.907419	0.934419
MGP_CASTEiJ_G0015871	30.2812	-0.0308457	0.232827	-0.132483	0.894602	0.925385
MGP_CASTEiJ_G0015309	631.918	0.469546	0.167998	2.79495	0.0051907	0.012736
MGP_CASTEiJ_G0000672	8.83518	2.97154	0.520578	5.70815	1.1421e-08	1.26832e-07
MGP_CASTEiJ_G0016211	576.052	0.394903	0.19938	1.98065	0.0476305	0.0870547
MGP_CASTEiJ_G0015835	119.047	0.141785	0.197588	0.717579	0.473017	0.576766
MGP_CASTEiJ_G0014408	74.7964	2.05201	0.270949	7.5734	3.63588e-14	1.58327e-12
MGP_CASTEiJ_G0009973	1.78106	1.17254	0.847103	1.38418	0.166304	0.249635
MGP_CASTEiJ_G0002578	183.757	0.0777495	0.202288	0.38435	0.700719	0.77483
MGP_CASTEiJ_G0036002	0.678882	-1.54131	1.43037	-1.07756	0.28123	0.382814
MGP_CASTEiJ_G0016212	8084.6	-0.297461	0.122586	-2.42654	0.0152436	0.0327352
MGP_CASTEiJ_G0015893	0.649615	0.969452	1.40694	0.689051	0.490791	0.593342
MGP_CASTEiJ_G0015712	431.036	0.905564	0.163552	5.53685	3.07966e-08	3.05055e-07
MGP_CASTEiJ_G0009821	60.2058	-1.14651	0.174257	-6.57944	4.72221e-11	9.81468e-10
MGP_CASTEiJ_G0015609	20.3928	0.946404	0.482247	1.96249	0.0497054	0.0902997
MGP_CASTEiJ_G0016063	8705.16	-0.501875	0.0803394	-6.24693	4.1859e-10	6.62945e-09
MGP_CASTEiJ_G0015704	487.616	0.85351	0.240442	3.54975	0.000385596	0.00128566
MGP_CASTEiJ_G0016095	326.396	1.22887	0.218731	5.61818	1.92978e-08	2.01102e-07
MGP_CASTEiJ_G0004666	3.71711	-2.02614	0.809739	-2.50222	0.0123418	0.0272875
MGP_CASTEiJ_G0015444	20.5842	0.119549	0.257077	0.465032	0.641909	0.726639
MGP_CASTEiJ_G0000595	1.02594	1.62532	1.03943	1.56366	0.117898	0.187676
MGP_CASTEiJ_G0015323	136.188	1.35771	0.269159	5.04428	4.55231e-07	3.28865e-06
MGP_CASTEiJ_G0004773	2.57221	-0.371496	0.728463	-0.509972	0.610071	0.699854
MGP_CASTEiJ_G0035723	1.46539	0.326077	1.07037	0.304639	0.760641	0.823746
MGP_CASTEiJ_G0015995	624.146	-0.315222	0.166339	-1.89506	0.0580845	0.103087
MGP_CASTEiJ_G0015215	81.1108	0.915044	0.185342	4.93705	7.93125e-07	5.36388e-06
MGP_CASTEiJ_G0015275	837.458	0.596183	0.151552	3.93386	8.35933e-05	0.00033221
MGP_CASTEiJ_G0016080	6.72373	-1.1446	0.442948	-2.58404	0.00976501	0.0222325
MGP_CASTEiJ_G0015327	898.411	-0.232076	0.136003	-1.70641	0.087932	0.146942
MGP_CASTEiJ_G0000562	2.28566	2.12669	0.884924	2.40325	0.0162501	0.0346246
MGP_CASTEiJ_G0016291	8654.72	0.378829	0.211336	1.79254	0.0730461	0.125537
MGP_CASTEiJ_G0015306	617.126	-0.787822	0.206578	-3.81369	0.000136909	0.000513487
MGP_CASTEiJ_G0000707	0.796066	1.09834	1.27746	0.859784	0.389908	0.496315
MGP_CASTEiJ_G0000442	0.732414	2.48751	1.4021	1.77413	0.0760414	0.129869
MGP_CASTEiJ_G0015451	65.1073	0.644854	0.150149	4.29476	1.74881e-05	8.32141e-05
MGP_CASTEiJ_G0015598	0.669928	-0.78708	1.23533	-0.637141	0.524033	0.624175
MGP_CASTEiJ_G0000711	38.947	1.85126	0.242197	7.6436	2.11235e-14	9.55072e-13
MGP_CASTEiJ_G0037160	1.33625	0.159462	1.00377	0.158863	0.873777	0.910183
MGP_CASTEiJ_G0015853	1747.18	-0.509068	0.0948629	-5.36636	8.0343e-08	7.12444e-07
MGP_CASTEiJ_G0015660	196.353	-0.570253	0.18405	-3.09837	0.0019459	0.0053716
MGP_CASTEiJ_G0015987	722.521	-0.77115	0.123226	-6.25802	3.89893e-10	6.25447e-09
MGP_CASTEiJ_G0016309	4535.87	0.5423	0.111605	4.85909	1.17927e-06	7.62584e-06
MGP_CASTEiJ_G0000337	31.7148	0.600441	0.250393	2.398	0.016485	0.0350453
MGP_CASTEiJ_G0016157	4.56326	0.486153	0.577057	0.842469	0.399526	0.505516
MGP_CASTEiJ_G0016197	4652.76	0.589663	0.160171	3.68147	0.000231892	0.000815482
MGP_CASTEiJ_G0002571	8.51033	-0.428633	0.343092	-1.24932	0.211547	0.304093
MGP_CASTEiJ_G0016257	2566.47	0.0891617	0.100491	0.88726	0.374939	0.481029
MGP_CASTEiJ_G0015177	7335.1	-0.814601	0.121425	-6.70867	1.96406e-11	4.4491e-10
MGP_CASTEiJ_G0016122	1322.93	-0.539761	0.075959	-7.10595	1.19495e-12	3.63608e-11
MGP_CASTEiJ_G0000418	1.95033	3.21223	1.01135	3.17618	0.0014923	0.00426158
MGP_CASTEiJ_G0016240	7.12912	0.262254	0.390839	0.671002	0.502219	0.603978
MGP_CASTEiJ_G0015752	25.3039	0.955065	0.285743	3.3424	0.000830585	0.0025308
MGP_CASTEiJ_G0000512	26.3994	3.22521	0.350493	9.20193	3.51584e-20	6.35858e-18
MGP_CASTEiJ_G0015700	87.3316	0.0257357	0.249492	0.103152	0.917842	0.94174
MGP_CASTEiJ_G0000601	1.05169	1.76649	1.24681	1.4168	0.156542	0.237508
MGP_CASTEiJ_G0015302	1441.97	-0.407133	0.101167	-4.02436	5.71311e-05	0.000236956
MGP_CASTEiJ_G0016198	358.245	0.164091	0.244079	0.672284	0.501403	0.603211
MGP_CASTEiJ_G0004652	3.06037	0.669384	0.779464	0.858775	0.390464	0.496939
MGP_CASTEiJ_G0004932	111.173	-0.57472	0.149273	-3.85014	0.000118052	0.000451294
MGP_CASTEiJ_G0015539	2427.44	0.164208	0.131004	1.25346	0.210038	0.302389
MGP_CASTEiJ_G0016266	3.77891	0.874516	0.513796	1.70207	0.0887424	0.148021
MGP_CASTEiJ_G0016139	116.384	-0.770436	0.176799	-4.35771	1.31433e-05	6.48235e-05
MGP_CASTEiJ_G0035732	3.21992	0.122553	0.634913	0.193023	0.846941	0.891006
MGP_CASTEiJ_G0016296	603.65	0.617912	0.128064	4.82504	1.39975e-06	8.84993e-06
MGP_CASTEiJ_G0035725	0.510316	1.97941	1.56992	1.26083	0.207368	0.299256
MGP_CASTEiJ_G0000415	27.805	2.52753	0.440493	5.73796	9.58237e-09	1.08752e-07
MGP_CASTEiJ_G0015848	531.564	0.897514	0.157869	5.68519	1.30665e-08	1.4261e-07
MGP_CASTEiJ_G0004754	1.69845	2.30561	0.879552	2.62134	0.00875844	0.0202075
MGP_CASTEiJ_G0015996	1781.94	-0.360557	0.117441	-3.07012	0.00213976	0.00585198
MGP_CASTEiJ_G0016218	599.313	-0.669997	0.0810759	-8.26382	1.41083e-16	1.13946e-14
MGP_CASTEiJ_G0015436	1322.36	0.5711	0.145698	3.91976	8.86386e-05	0.000350151
MGP_CASTEiJ_G0002537	3.6702	-0.201783	0.508788	-0.396595	0.691666	0.767848
MGP_CASTEiJ_G0015274	1.2273	0.409877	0.841858	0.486872	0.626349	0.713854
MGP_CASTEiJ_G0000447	1.70112	2.64307	0.900511	2.93507	0.00333468	0.0086565
MGP_CASTEiJ_G0016037	477.499	0.566333	0.240481	2.355	0.0185226	0.0386911
MGP_CASTEiJ_G0014413	1013.18	-0.620548	0.254281	-2.4404	0.0146709	0.0316812
MGP_CASTEiJ_G0015228	989.181	-0.464696	0.140497	-3.30753	0.000941239	0.00283022
MGP_CASTEiJ_G0015352	7894.94	0.556647	0.146414	3.80187	0.000143607	0.000535416
MGP_CASTEiJ_G0015406	761.4	-0.0253737	0.300335	-0.0844846	0.932671	0.952767
MGP_CASTEiJ_G0015799	643.61	0.0833397	0.114525	0.7277	0.466797	0.57092
MGP_CASTEiJ_G0016022	91.8177	-0.400657	0.141213	-2.83724	0.00455047	0.011364
MGP_CASTEiJ_G0014442	2124.33	2.14383	0.319788	6.70389	2.02945e-11	4.58333e-10
MGP_CASTEiJ_G0000322	3.05337	2.34721	0.786563	2.98413	0.00284385	0.00751722
MGP_CASTEiJ_G0015773	183.662	-0.335915	0.198227	-1.6946	0.0901522	0.149882
MGP_CASTEiJ_G0000680	15.067	0.237093	0.336307	0.704991	0.480816	0.583831
MGP_CASTEiJ_G0015294	131.238	-0.425145	0.113045	-3.76086	0.000169328	0.000617958
MGP_CASTEiJ_G0015852	1946.03	-0.0657558	0.175011	-0.375725	0.707122	0.780215
MGP_CASTEiJ_G0010130	15.9482	-1.1361	0.342012	-3.32181	0.000894367	0.00270493
MGP_CASTEiJ_G0000317	7.73696	0.18131	0.462582	0.391953	0.695093	0.770585
MGP_CASTEiJ_G0016292	32.3316	-0.397766	0.204147	-1.94843	0.0513637	0.0927815
MGP_CASTEiJ_G0015486	990.407	-0.216142	0.127566	-1.69435	0.0901987	0.149937
MGP_CASTEiJ_G0016044	1.72234	0.619348	0.777201	0.796896	0.425511	0.531025
MGP_CASTEiJ_G0010058	1.56873	3.61726	1.01449	3.5656	0.00036302	0.00121709
MGP_CASTEiJ_G0016183	0.703946	0.920333	1.41582	0.650033	0.515671	0.616375
MGP_CASTEiJ_G0000651	9.90158	0.825331	0.426164	1.93665	0.0527881	0.0950178
MGP_CASTEiJ_G0016181	103.281	-0.00109761	0.192945	-0.00568872	0.995461	0.996706
MGP_CASTEiJ_G0000467	15.8807	2.09149	0.3763	5.55805	2.72804e-08	2.74592e-07
MGP_CASTEiJ_G0016091	1416.64	-0.314131	0.16909	-1.85777	0.0632015	0.110761
MGP_CASTEiJ_G0015768	86.304	-0.267275	0.199914	-1.33695	0.181238	0.267856
MGP_CASTEiJ_G0015931	2484.82	-0.656813	0.119182	-5.51103	3.56749e-08	3.47091e-07
MGP_CASTEiJ_G0004695	2.19346	1.69887	0.83006	2.04668	0.0406898	0.0761439
MGP_CASTEiJ_G0015421	1857.62	-0.416174	0.175795	-2.36739	0.0179141	0.0375952
MGP_CASTEiJ_G0015549	1.28216	0.350837	0.867752	0.404306	0.685988	0.762942
MGP_CASTEiJ_G0015929	77.5777	0.918224	0.243312	3.77385	0.000160748	0.0005902
MGP_CASTEiJ_G0015253	125.682	-0.71595	0.200017	-3.57945	0.000344323	0.00116292
MGP_CASTEiJ_G0016034	1.64152	-0.537179	0.774536	-0.693549	0.487965	0.590721
MGP_CASTEiJ_G0015422	7244.6	0.506519	0.218953	2.31337	0.0207024	0.0425001
MGP_CASTEiJ_G0000509	2.03476	3.97598	1.00075	3.97301	7.09703e-05	0.000287082
MGP_CASTEiJ_G0015900	12.5373	-0.116622	0.510412	-0.228487	0.819268	0.870053
MGP_CASTEiJ_G0015715	554.211	0.944719	0.200137	4.72037	2.35415e-06	1.41236e-05
MGP_CASTEiJ_G0015213	3686.34	-0.237079	0.21261	-1.11509	0.264813	0.364964
MGP_CASTEiJ_G0015663	1439.46	-0.207375	0.191644	-1.08208	0.279216	0.380766
MGP_CASTEiJ_G0015400	3.10999	0.500422	0.645777	0.774914	0.43839	0.543619
MGP_CASTEiJ_G0035734	62.8381	1.77491	0.561617	3.16036	0.00157575	0.00447321
MGP_CASTEiJ_G0015526	276.041	-0.0372336	0.182744	-0.203748	0.83855	0.884665
MGP_CASTEiJ_G0000559	1.28031	2.9268	1.10993	2.63691	0.0083664	0.01943
MGP_CASTEiJ_G0015364	297.016	-0.220752	0.105872	-2.08508	0.0370622	0.0701873
MGP_CASTEiJ_G0000541	23.3191	0.373884	0.334859	1.11654	0.26419	0.364262
MGP_CASTEiJ_G0009752	101.566	-0.670592	0.263315	-2.54672	0.0108739	0.0244054
MGP_CASTEiJ_G0004716	146.983	1.58997	0.283492	5.60851	2.04079e-08	2.11004e-07
MGP_CASTEiJ_G0000463	1.33947	0.657962	0.965601	0.681402	0.495617	0.597726
MGP_CASTEiJ_G0016046	3.44342	-0.736094	0.503458	-1.46208	0.14372	0.221228
MGP_CASTEiJ_G0015769	4507.87	0.504734	0.150685	3.34959	0.00080932	0.00247239
MGP_CASTEiJ_G0015790	0.780078	-0.668646	1.10147	-0.607047	0.54382	0.642115
MGP_CASTEiJ_G0015554	7399.35	0.595392	0.152786	3.8969	9.74299e-05	0.000380987
MGP_CASTEiJ_G0002628	131.767	-0.663222	0.150217	-4.4151	1.00964e-05	5.13775e-05
MGP_CASTEiJ_G0009879	55.1509	1.05127	0.398897	2.63545	0.0084026	0.0195029
MGP_CASTEiJ_G0016123	3791.43	-0.21007	0.0950828	-2.20934	0.0271513	0.0536047
MGP_CASTEiJ_G0038397	54.9313	-0.264697	0.222679	-1.18869	0.234561	0.330688
MGP_CASTEiJ_G0015579	771.744	-0.480108	0.146314	-3.28135	0.00103311	0.00306826
MGP_CASTEiJ_G0016270	1519.77	-0.257055	0.12112	-2.12232	0.0338113	0.0648966
MGP_CASTEiJ_G0016299	282.52	-0.22085	0.158989	-1.3891	0.164804	0.247909
MGP_CASTEiJ_G0015813	676.984	-0.0304481	0.136061	-0.223783	0.822926	0.872987
MGP_CASTEiJ_G0015412	1205.96	-0.0407733	0.0541698	-0.752694	0.451634	0.556564
MGP_CASTEiJ_G0015903	0.685056	2.87222	1.15319	2.49067	0.0127502	0.028077
MGP_CASTEiJ_G0015761	79.7163	0.417413	0.348872	1.19647	0.231515	0.327052
MGP_CASTEiJ_G0015947	232.196	-0.0811012	0.176769	-0.458798	0.646379	0.730357
MGP_CASTEiJ_G0015505	867.798	0.14074	0.125901	1.11786	0.263627	0.363604
MGP_CASTEiJ_G0016205	8.69696	0.643424	0.391354	1.6441	0.100156	0.163769
MGP_CASTEiJ_G0015489	714.623	0.590588	0.213655	2.76422	0.00570598	0.0138367
MGP_CASTEiJ_G0004681	8.35582	0.536617	0.401657	1.33601	0.181546	0.268241
MGP_CASTEiJ_G0015875	7056.03	-0.246139	0.161642	-1.52274	0.127824	0.200713
MGP_CASTEiJ_G0015941	1019.26	0.884278	0.131714	6.71362	1.89858e-11	4.3182e-10
MGP_CASTEiJ_G0004906	0.592919	1.01333	1.54569	0.65558	0.512094	0.613048
MGP_CASTEiJ_G0015420	3111.85	-1.1427	0.194058	-5.88845	3.8984e-09	4.8462e-08
MGP_CASTEiJ_G0015313	2.31907	-0.329438	0.665965	-0.494678	0.620828	0.709086
MGP_CASTEiJ_G0015506	846.426	-0.412991	0.0884739	-4.66794	3.0424e-06	1.77865e-05
MGP_CASTEiJ_G0015754	93.428	-0.467476	0.295177	-1.58371	0.113259	0.181616
MGP_CASTEiJ_G0016263	356.159	0.575804	0.136281	4.22513	2.388e-05	0.000109404
MGP_CASTEiJ_G0016039	1444.56	-0.728189	0.185699	-3.92135	8.80542e-05	0.000348027
MGP_CASTEiJ_G0015827	733.259	1.15009	0.298393	3.85428	0.00011607	0.000444802
MGP_CASTEiJ_G0015968	11.0578	-0.238213	0.4124	-0.577627	0.563516	0.659095
MGP_CASTEiJ_G0000572	4.40236	2.91731	0.676636	4.31149	1.6216e-05	7.77714e-05
MGP_CASTEiJ_G0016108	217.368	1.61617	0.187792	8.60615	7.55536e-18	8.14599e-16
MGP_CASTEiJ_G0004911	38.6329	1.67466	0.329039	5.08955	3.58923e-07	2.6653e-06
MGP_CASTEiJ_G0015838	303.78	1.26091	0.331263	3.80637	0.000141021	0.00052665
MGP_CASTEiJ_G0000435	25.4133	2.0839	0.319335	6.52576	6.76561e-11	1.3427e-09
MGP_CASTEiJ_G0015825	5602.04	0.715685	0.115216	6.21165	5.24301e-10	8.10895e-09
MGP_CASTEiJ_G0015986	11.7972	0.540681	0.357086	1.51415	0.129989	0.203542
MGP_CASTEiJ_G0009833	1.85524	-0.380532	0.911162	-0.417634	0.676215	0.754881
MGP_CASTEiJ_G0016254	1823.04	0.269958	0.140021	1.92799	0.0538569	0.0965463
MGP_CASTEiJ_G0016283	7.65475	1.04247	0.406537	2.56427	0.0103394	0.0233601
MGP_CASTEiJ_G0016113	2.64786	0.709101	0.746669	0.949686	0.342272	0.44762
MGP_CASTEiJ_G0015884	47.4685	0.712071	0.192796	3.69338	0.000221292	0.000784367
MGP_CASTEiJ_G0015405	962.198	0.212134	0.131644	1.61142	0.107088	0.17331
MGP_CASTEiJ_G0035716	0.514732	1.44052	1.71188	0.841485	0.400076	0.506099
MGP_CASTEiJ_G0016217	774.136	-0.340059	0.172139	-1.97549	0.0482129	0.087983
MGP_CASTEiJ_G0015326	2658.11	-0.389637	0.108503	-3.59101	0.000329394	0.00111788
MGP_CASTEiJ_G0015552	32.1855	-0.11438	0.204939	-0.558116	0.576765	0.670531
MGP_CASTEiJ_G0015269	1493.33	0.368039	0.109096	3.37352	0.00074214	0.0022934
MGP_CASTEiJ_G0015572	4643.72	-0.623463	0.139076	-4.48289	7.36397e-06	3.88301e-05
MGP_CASTEiJ_G0002645	32.8263	1.022	0.264786	3.85974	0.000113507	0.000436099
MGP_CASTEiJ_G0000548	3.16686	2.38872	0.942514	2.53441	0.0112637	0.0251869
MGP_CASTEiJ_G0015826	2365.93	0.413798	0.127273	3.25126	0.00114896	0.00337304
MGP_CASTEiJ_G0007411	106.481	-0.841969	0.242519	-3.47176	0.000517052	0.00166696
MGP_CASTEiJ_G0016253	0.698055	-0.406316	1.31526	-0.308924	0.757379	0.821287
MGP_CASTEiJ_G0015481	129.331	-0.765043	0.16801	-4.55355	5.27477e-06	2.88447e-05
MGP_CASTEiJ_G0016222	396.982	1.32971	0.232181	5.72704	1.02199e-08	1.14711e-07
MGP_CASTEiJ_G0015271	21.2167	0.895639	0.255881	3.50021	0.000464884	0.00151313
MGP_CASTEiJ_G0035727	2.37333	3.40443	0.887391	3.83645	0.000124826	0.000473463
MGP_CASTEiJ_G0015780	1676.02	-0.546536	0.19296	-2.83238	0.00462032	0.0115141
MGP_CASTEiJ_G0015424	1150.16	-0.440789	0.126846	-3.475	0.000510855	0.00164912
MGP_CASTEiJ_G0015736	89.9075	1.4124	0.299228	4.72015	2.35674e-06	1.41354e-05
MGP_CASTEiJ_G0016125	5.26226	0.622402	0.485143	1.28292	0.199519	0.28985
MGP_CASTEiJ_G0016149	721.199	0.649072	0.102978	6.303	2.9193e-10	4.83517e-09
MGP_CASTEiJ_G0015343	150.38	-0.0623034	0.271059	-0.229851	0.818207	0.869338
MGP_CASTEiJ_G0015945	1617.45	-0.664444	0.119038	-5.58179	2.38062e-08	2.42893e-07
MGP_CASTEiJ_G0015855	486.824	0.441213	0.112455	3.92345	8.72883e-05	0.000345243
MGP_CASTEiJ_G0004739	15.0095	0.102287	0.274156	0.373098	0.709075	0.78177
MGP_CASTEiJ_G0015469	991.83	-0.160385	0.145333	-1.10357	0.269781	0.370354
MGP_CASTEiJ_G0004692	36.5805	1.8777	0.294641	6.37283	1.85577e-10	3.23872e-09
MGP_CASTEiJ_G0015897	39.314	0.055101	0.384083	0.143461	0.885926	0.91967
MGP_CASTEiJ_G0016304	20.4214	1.34357	0.307641	4.36734	1.25771e-05	6.22597e-05
MGP_CASTEiJ_G0009110	1.11373	1.84954	1.07524	1.72012	0.0854109	0.143392
MGP_CASTEiJ_G0015593	2.71815	0.816433	0.634597	1.28654	0.198255	0.288369
MGP_CASTEiJ_G0015764	3372.78	-0.763963	0.147703	-5.17229	2.31246e-07	1.81199e-06
MGP_CASTEiJ_G0000615	1.87095	2.75966	0.87239	3.16333	0.00155977	0.00443281
MGP_CASTEiJ_G0038403	6.3646	-0.451213	0.460611	-0.979596	0.327285	0.431595
MGP_CASTEiJ_G0015804	1.99086	-0.834888	0.917971	-0.909493	0.36309	0.468912
MGP_CASTEiJ_G0015324	141.511	0.591262	0.152293	3.8824	0.000103431	0.000401584
MGP_CASTEiJ_G0015866	5808.18	-0.441894	0.164407	-2.6878	0.0071925	0.0170165
MGP_CASTEiJ_G0015169	64.3691	0.479085	0.20996	2.28179	0.0225018	0.0455972
MGP_CASTEiJ_G0016117	7.74718	1.17848	0.529487	2.22569	0.0260348	0.051765
MGP_CASTEiJ_G0016193	2360.33	-0.0570299	0.142526	-0.400138	0.689055	0.765442
MGP_CASTEiJ_G0015697	1327.78	-0.218376	0.146886	-1.4867	0.137093	0.212971
MGP_CASTEiJ_G0015546	681.6	0.476429	0.155203	3.06971	0.00214266	0.00585866
MGP_CASTEiJ_G0016267	468.79	-0.22125	0.145396	-1.52171	0.128083	0.201049
MGP_CASTEiJ_G0000340	1.32256	1.85818	1.09365	1.69906	0.0893075	0.148788
MGP_CASTEiJ_G0000644	0.590426	0.0398862	1.29022	0.0309142	0.975338	0.982038
MGP_CASTEiJ_G0016298	30.6828	1.19163	0.248461	4.79603	1.61844e-06	1.00736e-05
MGP_CASTEiJ_G0000274	17.2119	0.768571	0.31922	2.40765	0.0160554	0.0342522
MGP_CASTEiJ_G0016003	397.586	0.746644	0.128986	5.78855	7.09966e-09	8.28824e-08
MGP_CASTEiJ_G0035712	20.7165	1.87576	0.392768	4.77575	1.79036e-06	1.10334e-05
MGP_CASTEiJ_G0004670	2.3352	0.392881	0.703758	0.558261	0.576666	0.67045
MGP_CASTEiJ_G0015613	245.36	-0.475209	0.116762	-4.06989	4.70347e-05	0.000198644
MGP_CASTEiJ_G0004843	2.65183	-0.165457	0.719048	-0.230105	0.81801	0.869169
MGP_CASTEiJ_G0015307	1235.55	-0.22095	0.0773204	-2.85759	0.00426869	0.0107453
MGP_CASTEiJ_G0015954	11164	0.873763	0.181982	4.80137	1.57587e-06	9.84137e-06
MGP_CASTEiJ_G0002566	19.3965	-0.619526	0.25225	-2.456	0.0140493	0.0305419
MGP_CASTEiJ_G0002683	0.760913	0.937004	1.13595	0.824867	0.409447	0.515423
MGP_CASTEiJ_G0000307	3.61483	0.543807	0.582958	0.93284	0.350903	0.456514
MGP_CASTEiJ_G0015498	2645.98	-0.577418	0.123983	-4.65722	3.20504e-06	1.85823e-05
MGP_CASTEiJ_G0015934	2816.06	-0.556023	0.0751114	-7.40264	1.33503e-13	5.07446e-12
MGP_CASTEiJ_G0015463	67.81	0.563308	0.178373	3.15804	0.00158834	0.00450373
MGP_CASTEiJ_G0000422	0.803644	3.03899	1.33765	2.27188	0.023094	0.0466371
MGP_CASTEiJ_G0015710	9027.97	0.629486	0.109156	5.76684	8.07739e-09	9.33986e-08
MGP_CASTEiJ_G0004842	18.2973	0.215499	0.349372	0.616817	0.537355	0.636524
MGP_CASTEiJ_G0002641	1.09946	-1.2016	0.977039	-1.22984	0.218758	0.312615
MGP_CASTEiJ_G0015694	6058.45	-0.634069	0.179606	-3.53034	0.000415019	0.00137315
MGP_CASTEiJ_G0015310	882.859	-0.684006	0.112488	-6.0807	1.19657e-09	1.6824e-08
MGP_CASTEiJ_G0015375	1791.18	-0.0731575	0.150234	-0.486955	0.62629	0.713823
MGP_CASTEiJ_G0004672	1.30106	-0.62602	0.966134	-0.647964	0.517008	0.617677
MGP_CASTEiJ_G0016129	5158.23	0.397303	0.110603	3.59214	0.000327972	0.00111407
MGP_CASTEiJ_G0000608	55.4237	2.81639	0.270127	10.4262	1.88327e-25	1.17317e-22
MGP_CASTEiJ_G0015807	3.55004	-0.773824	0.593694	-1.30341	0.192436	0.28119
MGP_CASTEiJ_G0015191	71.4088	1.18599	0.346988	3.41796	0.000630917	0.00199001
MGP_CASTEiJ_G0016187	7.98203	-0.187468	0.368507	-0.508722	0.610947	0.700581
MGP_CASTEiJ_G0002563	1.78492	-1.12782	0.806266	-1.39882	0.161868	0.244267
MGP_CASTEiJ_G0015630	1.09677	3.12325	1.26905	2.46108	0.0138518	0.0301681
MGP_CASTEiJ_G0015319	4.306	1.9398	0.739784	2.62212	0.00873858	0.0201658
MGP_CASTEiJ_G0002695	165.852	-0.318055	0.148761	-2.13802	0.032515	0.0627522
MGP_CASTEiJ_G0015318	9.38706	1.66319	0.392964	4.23242	2.31187e-05	0.000106285
MGP_CASTEiJ_G0016028	641.548	-1.09948	0.244133	-4.50363	6.68033e-06	3.5585e-05
MGP_CASTEiJ_G0015648	18.9582	0.754227	0.417654	1.80587	0.0709393	0.122506
MGP_CASTEiJ_G0015384	2083.56	-0.655055	0.16817	-3.89519	9.81214e-05	0.000383357
MGP_CASTEiJ_G0015830	2782.81	0.422346	0.150419	2.80779	0.00498831	0.0123135
MGP_CASTEiJ_G0004826	3.45755	0.331322	0.609979	0.543169	0.587013	0.679731
MGP_CASTEiJ_G0015953	5.91526	-0.976462	0.439641	-2.22104	0.026348	0.0522765
MGP_CASTEiJ_G0002717	7.23577	0.128063	0.401806	0.318718	0.74994	0.815466
MGP_CASTEiJ_G0015350	0.831378	0.241737	1.22502	0.197333	0.843567	0.888662
MGP_CASTEiJ_G0000634	1.82777	2.11689	0.865947	2.4446	0.0145013	0.0313876
MGP_CASTEiJ_G0037205	0.626831	2.22867	1.34571	1.65612	0.0976966	0.16032
MGP_CASTEiJ_G0015499	3039.86	-0.127532	0.100899	-1.26395	0.206248	0.297985
MGP_CASTEiJ_G0000389	22.2347	-0.378305	0.306242	-1.23531	0.216714	0.310228
MGP_CASTEiJ_G0015686	253.147	1.31764	0.191187	6.8919	5.5052e-12	1.43558e-10
MGP_CASTEiJ_G0038629	15.2258	0.323109	0.309501	1.04397	0.296501	0.399071
MGP_CASTEiJ_G0000297	0.643906	2.78497	1.28038	2.17512	0.0296215	0.0578047
MGP_CASTEiJ_G0004883	0.742606	2.93161	1.38915	2.11037	0.0348265	0.0665944
MGP_CASTEiJ_G0004702	0.570137	2.08095	1.47012	1.4155	0.156921	0.23802
MGP_CASTEiJ_G0002565	48.5086	-0.981987	0.193181	-5.08325	3.71022e-07	2.74424e-06
MGP_CASTEiJ_G0000481	42.6276	2.81106	0.430089	6.53599	6.31891e-11	1.26299e-09
MGP_CASTEiJ_G0015423	2216.37	-0.733791	0.127139	-5.77157	7.85368e-09	9.10216e-08
MGP_CASTEiJ_G0015401	5197.74	-1.00096	0.22168	-4.51532	6.32198e-06	3.38208e-05
MGP_CASTEiJ_G0016262	253.042	-0.715924	0.174132	-4.1114	3.93272e-05	0.000169704
MGP_CASTEiJ_G0002698	1.7987	0.25029	0.744455	0.336205	0.736716	0.804088
MGP_CASTEiJ_G0000659	4.28383	1.27733	0.674186	1.89462	0.0581424	0.103165
MGP_CASTEiJ_G0000336	8.45082	2.58579	0.582622	4.4382	9.07146e-06	4.67026e-05
MGP_CASTEiJ_G0015416	1255.03	-0.0114254	0.110809	-0.103109	0.917877	0.94174
MGP_CASTEiJ_G0015801	31.835	1.1123	0.259691	4.28316	1.84256e-05	8.70287e-05
MGP_CASTEiJ_G0015342	1.88934	2.90218	1.03317	2.809	0.00496954	0.0122807
MGP_CASTEiJ_G0015908	2097.25	0.656709	0.249739	2.62958	0.00854897	0.0197934
MGP_CASTEiJ_G0000551	28.1585	2.67038	0.282488	9.45308	3.29019e-21	7.45312e-19
MGP_CASTEiJ_G0004866	9.106	1.18662	0.381744	3.10843	0.00188087	0.00521196
MGP_CASTEiJ_G0015494	1.59317	1.9442	0.923533	2.10518	0.0352758	0.0673444
MGP_CASTEiJ_G0016087	2098.76	-0.698267	0.108473	-6.43723	1.21676e-10	2.24586e-09
MGP_CASTEiJ_G0015810	103.936	-0.262112	0.178524	-1.46822	0.142045	0.219281
MGP_CASTEiJ_G0010173	1.09805	0.446587	0.992736	0.449855	0.652815	0.735643
MGP_CASTEiJ_G0000521	11.5037	2.21735	0.417042	5.31684	1.05583e-07	9.05816e-07
MGP_CASTEiJ_G0016020	742.334	0.3317	0.10873	3.05069	0.00228315	0.00619052
MGP_CASTEiJ_G0002627	13.7676	-1.67864	0.535526	-3.13455	0.00172117	0.00482608
MGP_CASTEiJ_G0015396	10.919	0.0119963	0.445921	0.0269023	0.978538	0.984596
MGP_CASTEiJ_G0015353	2036.78	-0.046101	0.271172	-0.170007	0.865005	0.903563
MGP_CASTEiJ_G0016007	5.60751	1.30243	0.49585	2.62665	0.00862291	0.0199379
MGP_CASTEiJ_G0000335	44.1586	2.65325	0.320463	8.27943	1.23767e-16	1.03182e-14
MGP_CASTEiJ_G0015174	615.325	-0.660467	0.182926	-3.61057	0.000305522	0.00104498
MGP_CASTEiJ_G0016229	2.12933	-1.67633	0.90711	-1.84799	0.0646042	0.112871
MGP_CASTEiJ_G0004860	1.15878	0.492649	0.867283	0.568037	0.57001	0.664572
MGP_CASTEiJ_G0010165	2.09663	1.35751	0.698543	1.94334	0.0519751	0.0937801
MGP_CASTEiJ_G0000703	32.9807	0.413532	0.227086	1.82104	0.0686013	0.118919
MGP_CASTEiJ_G0015540	509.98	0.141799	0.145071	0.977445	0.328349	0.432718
MGP_CASTEiJ_G0000514	6.67989	0.663911	0.501637	1.32349	0.185673	0.273455
MGP_CASTEiJ_G0014429	6.01304	0.95336	0.43184	2.20767	0.0272675	0.0537914
MGP_CASTEiJ_G0015496	4489.36	-1.07007	0.211878	-5.0504	4.40882e-07	3.20078e-06
MGP_CASTEiJ_G0000501	1.12537	2.6935	1.09528	2.4592	0.0139246	0.0303088
MGP_CASTEiJ_G0015551	1243.51	-0.601257	0.11692	-5.14246	2.71166e-07	2.08402e-06
MGP_CASTEiJ_G0036030	0.560772	1.51667	1.41967	1.06832	0.285374	0.387467
MGP_CASTEiJ_G0004775	14.1948	-0.577788	0.417136	-1.38513	0.166013	0.24933
MGP_CASTEiJ_G0000381	5.88439	0.589669	0.5103	1.15553	0.247872	0.34563
MGP_CASTEiJ_G0015867	6279.75	0.773953	0.136885	5.65403	1.56725e-08	1.67687e-07
MGP_CASTEiJ_G0009834	0.505847	1.88966	1.75216	1.07847	0.280824	0.382377
MGP_CASTEiJ_G0015969	13.5625	1.10133	0.357894	3.07724	0.00208924	0.0057292
MGP_CASTEiJ_G0015447	1771.93	-0.416575	0.150872	-2.76112	0.00576041	0.0139537
MGP_CASTEiJ_G0000677	0.757641	1.67401	1.26409	1.32428	0.185411	0.273142
MGP_CASTEiJ_G0000328	3.89768	3.05446	0.783695	3.89751	9.71855e-05	0.000380297
MGP_CASTEiJ_G0038595	7.21257	-0.393801	0.428096	-0.919889	0.357631	0.463421
MGP_CASTEiJ_G0016026	45.9547	0.492752	0.235562	2.09181	0.0364553	0.0692426
MGP_CASTEiJ_G0000480	4.33414	2.00652	0.597159	3.36011	0.000779105	0.0023892
MGP_CASTEiJ_G0015197	324.537	0.107396	0.206129	0.521013	0.602358	0.692991
MGP_CASTEiJ_G0000430	7.5571	1.52025	0.392257	3.87565	0.00010634	0.000411665
MGP_CASTEiJ_G0009885	61.7257	-1.96716	0.61499	-3.19869	0.00138055	0.00397436
MGP_CASTEiJ_G0014441	6.85995	0.892827	0.441349	2.02295	0.0430782	0.0798934
MGP_CASTEiJ_G0015219	21.0475	-0.499548	0.376253	-1.32769	0.184279	0.271617
MGP_CASTEiJ_G0016295	68.8148	0.342002	0.181423	1.88511	0.0594152	0.105149
MGP_CASTEiJ_G0016260	3532.04	0.305896	0.123127	2.4844	0.0129771	0.0284982
MGP_CASTEiJ_G0015856	2460.09	0.35563	0.0943871	3.76778	0.000164707	0.000602859
MGP_CASTEiJ_G0015756	162.591	0.402594	0.273657	1.47116	0.141248	0.218276
MGP_CASTEiJ_G0016136	4.67069	0.388349	0.521001	0.745389	0.456037	0.560579
MGP_CASTEiJ_G0015847	4.24175	0.124415	0.473341	0.262844	0.792671	0.849531
MGP_CASTEiJ_G0015751	8.90453	1.40686	0.401852	3.50093	0.000463642	0.00150975
MGP_CASTEiJ_G0015604	464.594	-0.439492	0.125736	-3.49535	0.000473446	0.00153832
MGP_CASTEiJ_G0015964	1442.61	0.324515	0.133567	2.4296	0.0151153	0.0324876
MGP_CASTEiJ_G0000444	11.0497	3.37402	0.512766	6.58003	4.70353e-11	9.78491e-10
MGP_CASTEiJ_G0015502	148.9	1.70067	0.295643	5.75245	8.79606e-09	1.00849e-07
MGP_CASTEiJ_G0000657	12.547	2.71244	0.391478	6.92871	4.2469e-12	1.14061e-10
MGP_CASTEiJ_G0016090	7.6038	0.375487	0.375059	1.00114	0.316758	0.420905
MGP_CASTEiJ_G0000667	1.90477	3.49225	0.96419	3.62195	0.000292394	0.00100556
MGP_CASTEiJ_G0004873	1.68085	0.160227	0.949274	0.168789	0.865963	0.904101
MGP_CASTEiJ_G0004909	4.18353	-0.371958	0.569458	-0.65318	0.513641	0.614538
MGP_CASTEiJ_G0015553	2.16691	-0.0910478	0.650379	-0.139992	0.888666	0.921498
MGP_CASTEiJ_G0016093	187.723	0.269322	0.385284	0.699021	0.484539	0.587493
MGP_CASTEiJ_G0016258	1720.39	0.245432	0.185477	1.32325	0.185752	0.273518
MGP_CASTEiJ_G0015246	3353.56	-0.598102	0.168447	-3.55067	0.000384246	0.00128154
MGP_CASTEiJ_G0002615	238.736	-0.0409384	0.137453	-0.297834	0.76583	0.827966
MGP_CASTEiJ_G0000298	4.2232	2.63275	0.602312	4.37107	1.23639e-05	6.13026e-05
MGP_CASTEiJ_G0015166	1051.78	-0.983629	0.261095	-3.76732	0.000165006	0.000603758
MGP_CASTEiJ_G0015211	34.0867	0.252819	0.370737	0.681938	0.495278	0.597413
MGP_CASTEiJ_G0002605	1.30069	-0.533003	0.936913	-0.568893	0.569429	0.664102
MGP_CASTEiJ_G0015719	2086.01	-0.232124	0.080447	-2.88543	0.00390873	0.00995087
MGP_CASTEiJ_G0015461	1323.01	-0.472056	0.10428	-4.52681	5.98818e-06	3.21809e-05
MGP_CASTEiJ_G0015254	701.338	-0.105345	0.0853651	-1.23405	0.217183	0.310761
MGP_CASTEiJ_G0010142	2.53094	2.23956	0.81202	2.75801	0.0058155	0.0140723
MGP_CASTEiJ_G0015975	22.0737	-0.247582	0.381365	-0.6492	0.516209	0.616854
MGP_CASTEiJ_G0015701	214.986	0.463298	0.13456	3.44305	0.000575195	0.00183216
MGP_CASTEiJ_G0015288	5816.24	0.0251505	0.16636	0.151181	0.879833	0.915046
MGP_CASTEiJ_G0007471	12.9457	2.42342	0.482157	5.02622	5.00252e-07	3.56601e-06
MGP_CASTEiJ_G0015297	1.31321	0.193395	0.901795	0.214455	0.830192	0.877995
MGP_CASTEiJ_G0015674	1.23248	1.6714	1.08356	1.54251	0.122949	0.194378
MGP_CASTEiJ_G0015530	289.055	1.22946	0.186509	6.59197	4.34033e-11	9.10535e-10
MGP_CASTEiJ_G0004894	3.3981	-0.520336	0.639485	-0.81368	0.415828	0.521611
MGP_CASTEiJ_G0015547	3510.69	0.735402	0.256803	2.86369	0.00418739	0.0105655
MGP_CASTEiJ_G0016126	0.987089	1.13529	1.00205	1.13296	0.257231	0.35631
MGP_CASTEiJ_G0014428	10.2519	0.0829881	0.423764	0.195836	0.844739	0.889395
MGP_CASTEiJ_G0015523	36.7652	0.169848	0.337292	0.503563	0.614568	0.703754
MGP_CASTEiJ_G0004719	1.58564	-0.615493	0.755257	-0.814945	0.415104	0.520849
MGP_CASTEiJ_G0000661	2.40811	2.44823	0.834626	2.93332	0.00335353	0.00869537
MGP_CASTEiJ_G0015948	4.48314	1.5088	0.563232	2.67882	0.00738819	0.0174188
MGP_CASTEiJ_G0002546	0.883466	-1.39768	1.40522	-0.994634	0.319914	0.424119
MGP_CASTEiJ_G0004644	5.67037	2.13679	0.548167	3.89806	9.69648e-05	0.00037961
MGP_CASTEiJ_G0014439	0.672609	2.78254	1.61495	1.72299	0.0848903	0.142678
MGP_CASTEiJ_G0015899	721.897	1.45992	0.285785	5.10845	3.24816e-07	2.44441e-06
MGP_CASTEiJ_G0015426	417.42	0.982456	0.274232	3.58258	0.000340218	0.00115079
MGP_CASTEiJ_G0015224	109.178	-0.00973617	0.132572	-0.0734406	0.941456	0.959032
MGP_CASTEiJ_G0000273	42.5553	2.13628	0.326486	6.54323	6.02031e-11	1.21086e-09
MGP_CASTEiJ_G0015205	5297.17	-0.727879	0.197505	-3.68537	0.000228366	0.00080461
MGP_CASTEiJ_G0000311	1.58365	2.85525	1.01679	2.80811	0.00498335	0.0123066
MGP_CASTEiJ_G0015385	1395.13	-0.23341	0.122809	-1.9006	0.0573542	0.101936
MGP_CASTEiJ_G0016077	57.4637	0.905383	0.208379	4.34488	1.39351e-05	6.83226e-05
MGP_CASTEiJ_G0000318	13.0826	2.58559	0.566688	4.56264	5.05153e-06	2.77431e-05
MGP_CASTEiJ_G0000375	1.87389	2.133	0.974152	2.1896	0.0285533	0.0559783
MGP_CASTEiJ_G0000543	5.74876	-0.233001	0.470604	-0.495109	0.620523	0.708963
MGP_CASTEiJ_G0000312	2.01969	0.0309811	0.723867	0.0427994	0.965861	0.975866
MGP_CASTEiJ_G0015261	98.7258	1.34067	0.209016	6.41422	1.41549e-10	2.55998e-09
MGP_CASTEiJ_G0015808	208.574	0.678975	0.136372	4.97883	6.39686e-07	4.43175e-06
MGP_CASTEiJ_G0010007	5.77422	-0.613742	0.461101	-1.33104	0.183177	0.270276
MGP_CASTEiJ_G0002622	4.96156	-0.803817	0.533307	-1.50723	0.131751	0.205798
MGP_CASTEiJ_G0015203	21.1523	0.372897	0.298515	1.24918	0.211601	0.304151
MGP_CASTEiJ_G0015363	729.234	-0.106516	0.116682	-0.912879	0.361306	0.467147
MGP_CASTEiJ_G0016177	1181.85	0.252404	0.150703	1.67484	0.0939656	0.155369
MGP_CASTEiJ_G0004863	4.47609	0.223559	0.483714	0.462171	0.643959	0.728298
MGP_CASTEiJ_G0015513	82.0444	1.41648	0.21351	6.63426	3.2613e-11	7.04605e-10
MGP_CASTEiJ_G0015186	3082.61	0.0131981	0.196514	0.0671609	0.946454	0.962287
MGP_CASTEiJ_G0015744	96.7923	0.289473	0.181428	1.59553	0.110595	0.177983
MGP_CASTEiJ_G0015206	309.252	0.523049	0.115387	4.53301	5.81489e-06	3.13322e-05
MGP_CASTEiJ_G0002556	3.56356	1.56223	0.648407	2.40934	0.0159815	0.0341107
MGP_CASTEiJ_G0016073	1.31403	0.89723	0.976786	0.918554	0.358329	0.4641
MGP_CASTEiJ_G0015997	6059.26	-0.0308073	0.142177	-0.216682	0.828456	0.876531
MGP_CASTEiJ_G0015738	1448.03	0.446844	0.190202	2.34931	0.018808	0.0392033
MGP_CASTEiJ_G0015555	273.004	-0.16075	0.305116	-0.526849	0.598298	0.689417
MGP_CASTEiJ_G0015655	399.52	-0.500544	0.134329	-3.72625	0.000194352	0.000699492
MGP_CASTEiJ_G0038401	1019.45	-0.558508	0.198443	-2.81444	0.00488618	0.0120952
MGP_CASTEiJ_G0015839	121.104	1.33024	0.555911	2.39291	0.0167154	0.0354746
MGP_CASTEiJ_G0009979	5.84953	0.266635	0.410238	0.649953	0.515723	0.616405
MGP_CASTEiJ_G0000637	9.82109	1.59163	0.422569	3.76656	0.00016551	0.000605403
MGP_CASTEiJ_G0016114	26.7625	2.7039	0.489088	5.52846	3.23046e-08	3.18586e-07
MGP_CASTEiJ_G0004715	95.1438	0.0494539	0.226427	0.21841	0.82711	0.875768
MGP_CASTEiJ_G0015524	654.025	0.642856	0.151342	4.24771	2.15962e-05	9.99622e-05
MGP_CASTEiJ_G0009718	1.07508	0.367607	0.947045	0.388163	0.697896	0.772759
MGP_CASTEiJ_G0015658	11.1823	0.864281	0.410738	2.10422	0.0353595	0.0674641
MGP_CASTEiJ_G0015338	106.454	-0.578139	0.183818	-3.14517	0.00165992	0.00468008
MGP_CASTEiJ_G0015990	1472.2	0.135351	0.261618	0.517363	0.604903	0.695205
MGP_CASTEiJ_G0002725	10.736	0.265864	0.369116	0.720271	0.471358	0.575275
MGP_CASTEiJ_G0016056	781.704	-0.344216	0.134843	-2.55272	0.0106884	0.024042
MGP_CASTEiJ_G0015717	276.385	0.640199	0.118674	5.3946	6.86765e-08	6.18778e-07
MGP_CASTEiJ_G0016106	1356.75	-0.55191	0.146014	-3.77985	0.000156922	0.00057814
MGP_CASTEiJ_G0015374	187.846	-0.0509017	0.125112	-0.406848	0.68412	0.761532
MGP_CASTEiJ_G0000282	1.00399	1.63791	1.04441	1.56827	0.116819	0.186316
MGP_CASTEiJ_G0035713	85.6545	2.73636	0.292356	9.35971	7.99559e-21	1.66027e-18
MGP_CASTEiJ_G0015912	1290.34	-0.94358	0.146874	-6.42442	1.32372e-10	2.41937e-09
MGP_CASTEiJ_G0016031	59728.8	0.480685	0.118355	4.06138	4.87841e-05	0.000205298
MGP_CASTEiJ_G0015450	544.643	0.374701	0.145632	2.57293	0.0100843	0.0228665
MGP_CASTEiJ_G0009786	0.706044	1.11418	1.36346	0.817171	0.413831	0.519745
MGP_CASTEiJ_G0002713	35.1514	-0.0615003	0.229215	-0.268309	0.788462	0.846031
MGP_CASTEiJ_G0015618	71.3851	-0.401042	0.275315	-1.45666	0.145209	0.22306
MGP_CASTEiJ_G0015204	19.6911	0.175969	0.257161	0.684278	0.4938	0.596207
MGP_CASTEiJ_G0004804	1.67656	0.947283	0.790213	1.19877	0.230618	0.325969
MGP_CASTEiJ_G0002729	36.8093	0.117045	0.204832	0.571419	0.567716	0.662655
MGP_CASTEiJ_G0000627	12.192	3.36109	0.544588	6.1718	6.75168e-10	1.01212e-08
MGP_CASTEiJ_G0004792	18.4974	2.12413	0.454361	4.67497	2.93993e-06	1.72639e-05
MGP_CASTEiJ_G0016259	1017.2	-0.650573	0.176049	-3.6954	0.000219541	0.000778644
MGP_CASTEiJ_G0038663	0.747387	2.50229	1.4311	1.74852	0.0803748	0.136139
MGP_CASTEiJ_G0004684	7.90796	1.26148	0.53983	2.33681	0.0194492	0.0403224
MGP_CASTEiJ_G0016135	106.985	-0.844884	0.286513	-2.94886	0.00318952	0.00832886
MGP_CASTEiJ_G0015696	380.615	-0.75011	0.122074	-6.14474	8.00965e-10	1.17402e-08
MGP_CASTEiJ_G0004743	4.09282	-0.567263	0.672033	-0.8441	0.398614	0.504647
MGP_CASTEiJ_G0016038	2849.7	-0.40579	0.116703	-3.47713	0.000506818	0.0016375
MGP_CASTEiJ_G0015322	52.6949	1.39067	0.461785	3.01151	0.00259949	0.00694003
MGP_CASTEiJ_G0015932	614.333	-0.239598	0.207505	-1.15466	0.248229	0.346063
MGP_CASTEiJ_G0000516	77.8203	3.14141	0.379575	8.27613	1.27244e-16	1.05298e-14
MGP_CASTEiJ_G0010086	61.6943	0.0195145	0.209946	0.09295	0.925943	0.94762
MGP_CASTEiJ_G0015449	225.983	0.558066	0.110411	5.05442	4.31691e-07	3.14219e-06
MGP_CASTEiJ_G0015907	1464.19	-0.211911	0.228085	-0.929088	0.352844	0.458584
MGP_CASTEiJ_G0015527	44.9943	1.20748	0.245156	4.92535	8.42098e-07	5.65246e-06
MGP_CASTEiJ_G0015716	2150.01	0.173823	0.134031	1.29688	0.194672	0.28393
MGP_CASTEiJ_G0015188	2237.49	0.441325	0.291629	1.51331	0.130201	0.203789
MGP_CASTEiJ_G0015896	1598.83	-0.337215	0.179453	-1.87913	0.0602269	0.106373
MGP_CASTEiJ_G0037221	3.34757	1.80381	0.685007	2.63326	0.00845684	0.0196186
MGP_CASTEiJ_G0014433	6.06096	1.77275	0.491125	3.60956	0.000306712	0.00104853
MGP_CASTEiJ_G0015242	3688.9	0.514376	0.104701	4.91283	8.9771e-07	5.97922e-06
MGP_CASTEiJ_G0014432	24.5041	1.28078	0.278715	4.5953	4.32129e-06	2.41368e-05
MGP_CASTEiJ_G0009746	3.38555	-1.26325	0.734815	-1.71914	0.085589	0.143637
MGP_CASTEiJ_G0014422	6.9843	1.07237	0.452925	2.36766	0.0179008	0.0375742
MGP_CASTEiJ_G0015886	33.7806	1.4683	0.19625	7.48182	7.33007e-14	2.98338e-12
MGP_CASTEiJ_G0015737	680.836	0.677038	0.188552	3.59072	0.000329769	0.00111882
MGP_CASTEiJ_G0009798	0.670327	-0.363278	1.31761	-0.275709	0.782772	0.841576
MGP_CASTEiJ_G0000359	1.0465	3.43905	1.3257	2.59414	0.00948267	0.0216799
MGP_CASTEiJ_G0000605	9.05813	2.13212	0.437464	4.87383	1.09457e-06	7.15359e-06
MGP_CASTEiJ_G0015345	98.9406	1.98994	0.223418	8.90678	5.25361e-19	7.30144e-17
MGP_CASTEiJ_G0015693	221.973	0.0928768	0.130344	0.712551	0.476124	0.57964
MGP_CASTEiJ_G0015397	216.415	0.222672	0.130857	1.70164	0.0888237	0.148123
MGP_CASTEiJ_G0000675	2.45	0.370881	0.876624	0.423079	0.672238	0.752309
MGP_CASTEiJ_G0002597	7.49538	0.815862	0.568739	1.43451	0.151427	0.230888
MGP_CASTEiJ_G0000547	3.35257	-0.00437366	0.617098	-0.00708747	0.994345	0.995855
MGP_CASTEiJ_G0016275	314.66	0.0976716	0.208026	0.469517	0.6387	0.723811
MGP_CASTEiJ_G0015289	2440.37	-0.557521	0.112512	-4.95521	7.22529e-07	4.94007e-06
MGP_CASTEiJ_G0015809	2124.56	0.509634	0.138284	3.68541	0.000228336	0.00080461
MGP_CASTEiJ_G0015865	9.40322	0.981739	0.965108	1.01723	0.309043	0.412413
MGP_CASTEiJ_G0004830	3.16126	-0.356841	0.55954	-0.63774	0.523643	0.623942
MGP_CASTEiJ_G0015917	960.349	0.364497	0.171505	2.12529	0.0335626	0.0644598
MGP_CASTEiJ_G0000368	5.56979	0.243547	0.473862	0.513962	0.607279	0.6974
MGP_CASTEiJ_G0015531	974.456	-0.258278	0.122563	-2.10731	0.0350905	0.0670305
MGP_CASTEiJ_G0000366	27.8815	1.83507	0.344305	5.32979	9.83255e-08	8.51041e-07
MGP_CASTEiJ_G0016130	6605.98	0.673881	0.112838	5.97213	2.34176e-09	3.06933e-08
MGP_CASTEiJ_G0015532	10439.1	-1.02299	0.132019	-7.74879	9.27711e-15	4.54063e-13
MGP_CASTEiJ_G0016279	387.969	1.20497	0.185119	6.50915	7.5575e-11	1.47378e-09
MGP_CASTEiJ_G0016055	927.071	-0.700704	0.159682	-4.38811	1.14341e-05	5.72882e-05
MGP_CASTEiJ_G0015537	624.613	-0.154888	0.153008	-1.01229	0.311401	0.414967
MGP_CASTEiJ_G0002551	0.963095	-1.62711	1.10073	-1.4782	0.139353	0.215884
MGP_CASTEiJ_G0009771	1.28708	-0.437345	1.03639	-0.421989	0.673033	0.752865
MGP_CASTEiJ_G0000387	0.323144	1.80998	2.50991	0.721134	0.470827	0.574815
MGP_CASTEiJ_G0010164	1.67934	2.11901	0.875891	2.41926	0.0155521	0.0333241
MGP_CASTEiJ_G0035662	5.93209	1.70891	0.62023	2.75528	0.00586411	0.0141788
MGP_CASTEiJ_G0002664	7.68104	0.168236	0.424651	0.396176	0.691975	0.768092
MGP_CASTEiJ_G0015779	248.357	-0.511487	0.156957	-3.25878	0.00111891	0.00329646
MGP_CASTEiJ_G0000642	1.31265	0.330279	1.28544	0.256939	0.797226	0.853474
MGP_CASTEiJ_G0000291	2.44251	3.52918	0.914045	3.86105	0.0001129	0.000434212
MGP_CASTEiJ_G0016045	751.744	0.679335	0.228651	2.97106	0.00296777	0.00780431
MGP_CASTEiJ_G0015355	360.01	-0.0135882	0.223484	-0.0608017	0.951517	0.96599
MGP_CASTEiJ_G0015493	2.2257	-0.6014	0.916012	-0.656542	0.511476	0.612503
MGP_CASTEiJ_G0000712	4.14622	2.86228	0.631159	4.53496	5.76156e-06	3.10972e-05
MGP_CASTEiJ_G0002665	1.34978	-0.208651	1.01122	-0.206336	0.836528	0.883239
MGP_CASTEiJ_G0004946	1.42899	2.07291	0.952314	2.17671	0.0295021	0.0576118
MGP_CASTEiJ_G0000663	0.606371	2.23402	1.36292	1.63915	0.101182	0.165171
MGP_CASTEiJ_G0002651	35.1746	0.365738	0.214503	1.70505	0.0881846	0.147291
MGP_CASTEiJ_G0000320	9.4397	2.7286	0.418277	6.52343	6.8716e-11	1.36133e-09
MGP_CASTEiJ_G0015347	3.25613	-1.43588	0.64929	-2.21147	0.0270035	0.0533787
MGP_CASTEiJ_G0037189	0.954142	2.48142	1.04447	2.37576	0.0175127	0.036877
MGP_CASTEiJ_G0015472	27.3986	-0.205267	0.202444	-1.01394	0.31061	0.41406
MGP_CASTEiJ_G0015962	1001.65	0.852105	0.24532	3.47345	0.000513813	0.00165771
MGP_CASTEiJ_G0015485	535.377	-0.628667	0.0918619	-6.8436	7.72262e-12	1.94374e-10
MGP_CASTEiJ_G0015973	4090.44	0.0136979	0.0966107	0.141785	0.88725	0.920455
MGP_CASTEiJ_G0016138	0.978386	1.11532	1.17665	0.94788	0.343191	0.448639
MGP_CASTEiJ_G0015536	1290.54	0.479311	0.165579	2.89475	0.00379458	0.00970544
MGP_CASTEiJ_G0015415	29.0331	1.64796	0.318393	5.17586	2.26859e-07	1.7801e-06
MGP_CASTEiJ_G0015282	3813.92	-0.925152	0.228035	-4.05706	4.96948e-05	0.000208856
MGP_CASTEiJ_G0015943	3341.52	-0.346458	0.122082	-2.83792	0.00454086	0.0113451
MGP_CASTEiJ_G0015778	109.985	0.452901	0.193641	2.33886	0.0193425	0.0401272
MGP_CASTEiJ_G0004839	3.88607	1.49928	0.640605	2.34042	0.0192621	0.0400159
MGP_CASTEiJ_G0015870	1321.43	-0.828224	0.131655	-6.29088	3.15672e-10	5.1977e-09
MGP_CASTEiJ_G0016248	295.404	0.968538	0.151053	6.41193	1.43693e-10	2.58819e-09
MGP_CASTEiJ_G0002579	2.45048	-0.384014	0.72177	-0.532044	0.594695	0.686535
MGP_CASTEiJ_G0016116	83.644	2.36542	0.34401	6.87603	6.15414e-12	1.5809e-10
MGP_CASTEiJ_G0015641	4817.38	0.072827	0.153962	0.473018	0.6362	0.721561
MGP_CASTEiJ_G0000439	0.526742	1.92644	1.34324	1.43418	0.151522	0.231002
MGP_CASTEiJ_G0010038	1.01199	0.833657	1.00734	0.827586	0.407905	0.513943
MGP_CASTEiJ_G0015958	192.433	0.520768	0.216712	2.40304	0.0162594	0.0346412
MGP_CASTEiJ_G0015819	27.5385	0.045184	0.234214	0.192917	0.847024	0.891006
MGP_CASTEiJ_G0015360	904.358	-0.043894	0.227287	-0.193121	0.846864	0.891005
MGP_CASTEiJ_G0015676	17.4451	-0.153687	0.293879	-0.522961	0.601002	0.691679
MGP_CASTEiJ_G0000537	1.50414	0.705947	0.841387	0.839028	0.401454	0.507497
MGP_CASTEiJ_G0015622	2555.53	0.0937668	0.112696	0.832032	0.405391	0.511565
MGP_CASTEiJ_G0015225	6377.02	0.672624	0.155174	4.33463	1.46003e-05	7.09942e-05
MGP_CASTEiJ_G0035985	1.33507	3.7618	1.09732	3.42818	0.000607646	0.00192364
MGP_CASTEiJ_G0002581	48.8269	-0.291547	0.170701	-1.70794	0.0876481	0.146556
MGP_CASTEiJ_G0015287	9.37721	0.384216	0.527883	0.727843	0.46671	0.570844
MGP_CASTEiJ_G0015590	8.83966	-0.261667	0.373188	-0.701167	0.483199	0.586058
MGP_CASTEiJ_G0035729	288.146	-0.294032	0.223261	-1.31699	0.187842	0.275979
MGP_CASTEiJ_G0038632	1.08946	2.63539	0.984731	2.67626	0.00744496	0.0175268
MGP_CASTEiJ_G0000313	6.73619	2.79093	0.510887	5.46291	4.68383e-08	4.39496e-07
MGP_CASTEiJ_G0009765	0.719931	1.96348	1.35765	1.44623	0.148111	0.226789
MGP_CASTEiJ_G0015245	2692.36	-0.346694	0.202086	-1.71558	0.086239	0.144522
MGP_CASTEiJ_G0000600	8.56866	1.43679	0.478764	3.00103	0.00269064	0.00715188
MGP_CASTEiJ_G0015644	36.5789	-0.0866812	0.322757	-0.268565	0.788264	0.845859
MGP_CASTEiJ_G0016301	442.797	-0.0730486	0.0950766	-0.768313	0.442301	0.547348
MGP_CASTEiJ_G0010102	15.3345	-1.64131	0.441054	-3.72133	0.000198176	0.000711427
MGP_CASTEiJ_G0010159	0.669077	2.31723	1.34353	1.72474	0.0845748	0.142254
MGP_CASTEiJ_G0015332	205.399	-0.430756	0.18055	-2.38579	0.0170423	0.0360558
MGP_CASTEiJ_G0016278	76.4069	-0.23924	0.178753	-1.33839	0.18077	0.267366
MGP_CASTEiJ_G0015750	7.86244	0.265734	0.349382	0.760584	0.446906	0.551677
MGP_CASTEiJ_G0015236	2724	-1.06209	0.206793	-5.13602	2.80625e-07	2.14568e-06
MGP_CASTEiJ_G0000498	1.78528	2.25564	0.989442	2.27971	0.0226249	0.0458215
MGP_CASTEiJ_G0015533	0.900078	0.00205665	1.12605	0.00182643	0.998543	0.99881
MGP_CASTEiJ_G0015410	56.735	0.149199	0.211556	0.705244	0.480658	0.583676
MGP_CASTEiJ_G0010188	42.9488	0.418724	0.377296	1.1098	0.267085	0.367485
MGP_CASTEiJ_G0000303	0.892647	2.32138	1.25807	1.84519	0.0650094	0.113493
MGP_CASTEiJ_G0004807	16.0112	0.808428	0.338374	2.38916	0.0168871	0.0357746
MGP_CASTEiJ_G0015583	208.953	0.326949	0.175022	1.86804	0.0617562	0.108597
MGP_CASTEiJ_G0009815	0.528446	0.174063	1.40541	0.123852	0.901432	0.930561
MGP_CASTEiJ_G0016121	4583.98	-0.184926	0.125845	-1.46947	0.141705	0.218862
MGP_CASTEiJ_G0000676	2.57983	1.85326	0.808611	2.2919	0.0219113	0.044574
MGP_CASTEiJ_G0016061	143.516	0.0618917	0.33169	0.186595	0.851978	0.894288
MGP_CASTEiJ_G0036011	2.27015	0.439821	0.72364	0.607789	0.543327	0.641762
MGP_CASTEiJ_G0016287	277.974	0.6991	0.0982189	7.11777	1.09686e-12	3.38755e-11
MGP_CASTEiJ_G0015679	580.816	-0.486121	0.0861591	-5.64213	1.67959e-08	1.78308e-07
MGP_CASTEiJ_G0002635	0.635932	1.29197	1.26201	1.02374	0.305958	0.408969
MGP_CASTEiJ_G0000530	0.502217	2.3955	1.48324	1.61504	0.106301	0.172235
MGP_CASTEiJ_G0015349	254.598	1.093	0.12729	8.5867	8.95009e-18	9.29235e-16
MGP_CASTEiJ_G0015685	3.25849	-0.226805	0.642348	-0.353087	0.724023	0.793789
MGP_CASTEiJ_G0016243	170.324	0.311917	0.148138	2.10558	0.0352409	0.0672836
MGP_CASTEiJ_G0015763	6700.16	0.471571	0.190747	2.47224	0.013427	0.0293741
MGP_CASTEiJ_G0015325	16.7449	0.766732	0.357932	2.14212	0.0321841	0.0621885
MGP_CASTEiJ_G0000456	2.85147	1.51917	0.628315	2.41785	0.0156125	0.0334409
MGP_CASTEiJ_G0002720	3.73216	-0.821	0.663966	-1.23651	0.21627	0.309809
MGP_CASTEiJ_G0015365	367.581	-0.249766	0.197432	-1.26507	0.205845	0.297498
MGP_CASTEiJ_G0015388	818.387	0.104854	0.203218	0.515966	0.605878	0.696046
MGP_CASTEiJ_G0015772	2583.67	1.31053	0.233455	5.61363	1.98124e-08	2.05701e-07
MGP_CASTEiJ_G0037226	1.17019	0.2428	1.00326	0.242012	0.808771	0.862072
MGP_CASTEiJ_G0015368	119.36	-0.0164199	0.184904	-0.0888022	0.929239	0.950083
MGP_CASTEiJ_G0015490	4853.81	0.552789	0.148656	3.71858	0.000200347	0.000718188
MGP_CASTEiJ_G0015578	5341.03	0.177776	0.125631	1.41507	0.157048	0.238163
MGP_CASTEiJ_G0015656	11.2055	-0.770277	0.362617	-2.12422	0.0336521	0.0646188
MGP_CASTEiJ_G0015376	5.61911	1.289	0.513642	2.50953	0.0120891	0.0268054
MGP_CASTEiJ_G0004783	1.49017	0.682345	0.879732	0.775628	0.437969	0.543157
MGP_CASTEiJ_G0015575	48.9099	0.833648	0.224418	3.71472	0.000203429	0.00072749
MGP_CASTEiJ_G0016085	264.26	1.0101	0.288128	3.50574	0.000455336	0.00148705
MGP_CASTEiJ_G0000333	6.30775	2.07775	0.564584	3.68014	0.000233109	0.000819003
MGP_CASTEiJ_G0016053	1.8207	-0.798273	0.764397	-1.04432	0.296339	0.399003
MGP_CASTEiJ_G0015967	132.908	0.928064	0.174857	5.30757	1.11096e-07	9.47312e-07
MGP_CASTEiJ_G0015167	4210.21	-0.40807	0.0873526	-4.67153	2.98962e-06	1.7519e-05
MGP_CASTEiJ_G0015930	1789.44	0.735752	0.212113	3.46867	0.000523034	0.00168337
MGP_CASTEiJ_G0000696	4.44714	1.84212	0.606143	3.03909	0.00237293	0.00640146
MGP_CASTEiJ_G0015989	4228.11	-0.363169	0.243941	-1.48876	0.136551	0.212306
MGP_CASTEiJ_G0000629	1.914	2.45389	0.843676	2.90857	0.00363085	0.00933242
MGP_CASTEiJ_G0016303	82.6432	-0.318881	0.190279	-1.67586	0.0937647	0.155097
MGP_CASTEiJ_G0015623	850.345	1.47062	0.207388	7.09117	1.32982e-12	4.01382e-11
MGP_CASTEiJ_G0002682	10.8098	-0.84075	0.355064	-2.36788	0.0178902	0.0375556
MGP_CASTEiJ_G0015690	7.08746	1.28018	0.465996	2.7472	0.00601064	0.0144972
MGP_CASTEiJ_G0000344	9.91098	2.17579	0.58885	3.69499	0.000219897	0.000779671
MGP_CASTEiJ_G0000579	12.8556	2.59786	0.407595	6.37364	1.84596e-10	3.22662e-09
MGP_CASTEiJ_G0015885	1938.9	0.128007	0.152395	0.839967	0.400927	0.506917
MGP_CASTEiJ_G0016294	2.71832	-0.554817	0.647473	-0.856895	0.391503	0.497912
MGP_CASTEiJ_G0015720	694.196	-0.275929	0.20062	-1.37538	0.169013	0.252888
MGP_CASTEiJ_G0014418	1.69439	-0.639434	0.951434	-0.672074	0.501537	0.60334
MGP_CASTEiJ_G0015881	784.481	0.827679	0.203122	4.07478	4.60569e-05	0.000195066
MGP_CASTEiJ_G0015256	1699.28	-0.260724	0.192043	-1.35763	0.174581	0.259695
MGP_CASTEiJ_G0015925	4566.26	0.654804	0.138241	4.73669	2.17236e-06	1.3142e-05
MGP_CASTEiJ_G0010182	234.699	-0.440245	0.247544	-1.77845	0.0753302	0.12884
MGP_CASTEiJ_G0015980	3790.35	0.578239	0.102364	5.64884	1.61537e-08	1.7226e-07
MGP_CASTEiJ_G0015894	224.529	2.42668	0.318525	7.61851	2.56621e-14	1.14413e-12
MGP_CASTEiJ_G0015970	1588.2	0.871949	0.171596	5.08142	3.74629e-07	2.76727e-06
MGP_CASTEiJ_G0009870	8.43828	-0.769314	0.333946	-2.30371	0.0212392	0.0434351
MGP_CASTEiJ_G0009961	3.72673	-0.623164	0.62761	-0.992916	0.320751	0.424977
MGP_CASTEiJ_G0014438	6.52746	0.407605	0.432498	0.942443	0.345966	0.451582
MGP_CASTEiJ_G0015937	25.4297	1.09004	0.293261	3.71695	0.000201644	0.00072249
MGP_CASTEiJ_G0015440	12.3781	0.469278	0.341841	1.3728	0.169816	0.253804
MGP_CASTEiJ_G0015200	17.4897	-2.97977	0.79382	-3.75371	0.000174236	0.000634734
MGP_CASTEiJ_G0000623	20.6515	0.349927	0.277675	1.2602	0.207597	0.299509
MGP_CASTEiJ_G0015760	696.534	0.244345	0.152796	1.59916	0.109784	0.176895
MGP_CASTEiJ_G0004698	13.3355	-0.171699	0.326283	-0.526227	0.598731	0.689703
MGP_CASTEiJ_G0004640	199.697	-0.51833	0.378829	-1.36824	0.171236	0.255618
MGP_CASTEiJ_G0015588	93.4138	-0.151113	0.171506	-0.881095	0.378266	0.484383
MGP_CASTEiJ_G0015183	9.04298	-0.347254	0.406966	-0.853275	0.393507	0.499787
MGP_CASTEiJ_G0015748	2819.32	0.0731108	0.233141	0.313591	0.753832	0.818586
MGP_CASTEiJ_G0004718	11.876	-0.500045	0.361422	-1.38355	0.166497	0.24989
MGP_CASTEiJ_G0015272	197.67	-0.34444	0.144378	-2.38568	0.0170477	0.0360636
MGP_CASTEiJ_G0000708	0.535093	1.90456	1.49213	1.27641	0.201812	0.292651
MGP_CASTEiJ_G0016040	9.15081	1.69187	0.400508	4.22432	2.39667e-05	0.000109711
MGP_CASTEiJ_G0004867	13.4439	-0.136584	0.294873	-0.463195	0.643224	0.727771
MGP_CASTEiJ_G0016111	4.31406	2.64435	0.74183	3.56463	0.000364371	0.00122125
MGP_CASTEiJ_G0015861	2009.86	0.423637	0.257276	1.64663	0.0996349	0.163048
MGP_CASTEiJ_G0015273	1541.15	-0.000660335	0.146073	-0.00452057	0.996393	0.997238
MGP_CASTEiJ_G0015926	410.454	0.588172	0.159519	3.68715	0.000226776	0.000800389
MGP_CASTEiJ_G0015927	788.801	-0.199199	0.16782	-1.18698	0.235236	0.33139
MGP_CASTEiJ_G0000643	1.35751	2.28589	0.996814	2.2932	0.0218367	0.0444543
MGP_CASTEiJ_G0015892	1648.8	-0.45443	0.178268	-2.54914	0.0107989	0.024254
MGP_CASTEiJ_G0015373	36.4085	-0.258157	0.397625	-0.649249	0.516177	0.616849
MGP_CASTEiJ_G0015985	46.5759	0.617095	0.198077	3.11543	0.00183675	0.00510675
MGP_CASTEiJ_G0009906	8.58018	-0.125657	0.425664	-0.295203	0.767839	0.829432
MGP_CASTEiJ_G0009974	13.9089	0.987607	0.305758	3.23002	0.0012378	0.0036041
MGP_CASTEiJ_G0015417	10.9574	-0.801829	0.322728	-2.48453	0.0129721	0.0284901
MGP_CASTEiJ_G0015458	1.75045	-0.711529	0.880052	-0.808508	0.418798	0.524573
MGP_CASTEiJ_G0015250	237.543	-0.773361	0.182051	-4.24805	2.15643e-05	9.9835e-05
MGP_CASTEiJ_G0000523	14.1996	2.04279	0.568726	3.59187	0.000328318	0.00111508
MGP_CASTEiJ_G0009116	0.725576	0.709309	1.28069	0.553851	0.579681	0.673048
MGP_CASTEiJ_G0016058	667.533	0.0975893	0.106464	0.916641	0.359331	0.465209
MGP_CASTEiJ_G0015591	348.263	0.0745729	0.15508	0.480869	0.63061	0.717163
MGP_CASTEiJ_G0000385	1.11616	2.64017	1.32988	1.98528	0.0471137	0.0861944
MGP_CASTEiJ_G0016005	342.533	0.0344898	0.103023	0.334776	0.737794	0.804915
MGP_CASTEiJ_G0004902	21.9196	0.390023	0.254469	1.53269	0.125351	0.197563
MGP_CASTEiJ_G0016071	7303.16	-0.236013	0.235032	-1.00418	0.315294	0.419308
MGP_CASTEiJ_G0000656	14.6306	3.42945	0.402283	8.52497	1.52852e-17	1.5235e-15
MGP_CASTEiJ_G0016300	786.392	0.517603	0.199724	2.59159	0.00955342	0.0218172
MGP_CASTEiJ_G0015955	1542.73	-0.55488	0.177386	-3.12809	0.00175944	0.0049217
MGP_CASTEiJ_G0016179	1682.76	-0.740575	0.178925	-4.13903	3.48782e-05	0.000152829
MGP_CASTEiJ_G0035733	16.3427	-0.155522	0.413747	-0.375886	0.707002	0.780162
MGP_CASTEiJ_G0015442	5652.14	0.659346	0.0945339	6.9747	3.06517e-12	8.56035e-11
MGP_CASTEiJ_G0010025	9.11666	-0.980046	0.440415	-2.22528	0.0260626	0.0518102
MGP_CASTEiJ_G0015706	1.01367	3.40205	1.47453	2.3072	0.0210436	0.043102
MGP_CASTEiJ_G0015304	2287.07	0.522993	0.115056	4.54554	5.47949e-06	2.98405e-05
MGP_CASTEiJ_G0004742	2.24497	0.0776636	0.688439	0.112811	0.91018	0.936446
MGP_CASTEiJ_G0015448	1429.96	-0.126818	0.218008	-0.581712	0.560761	0.656984
MGP_CASTEiJ_G0000409	5.21015	-0.564398	0.478094	-1.18052	0.237795	0.33426
MGP_CASTEiJ_G0000350	107.628	2.2792	0.33461	6.8115	9.65862e-12	2.34674e-10
MGP_CASTEiJ_G0015707	995.402	-0.448333	0.148319	-3.02276	0.00250484	0.0067161
MGP_CASTEiJ_G0015745	658.257	-0.0150089	0.126747	-0.118416	0.905738	0.93335
MGP_CASTEiJ_G0000306	130.234	1.64087	0.36609	4.48214	7.38989e-06	3.89302e-05
MGP_CASTEiJ_G0000314	7.37657	3.55062	0.571337	6.21458	5.14618e-10	7.9812e-09
MGP_CASTEiJ_G0015910	1702.6	0.314778	0.233527	1.34793	0.177681	0.263694
MGP_CASTEiJ_G0015914	9.16426	1.25386	0.476481	2.6315	0.00850091	0.0197005
MGP_CASTEiJ_G0015366	28.9939	0.332956	0.28775	1.1571	0.247231	0.344873
MGP_CASTEiJ_G0015654	540.952	-0.31031	0.0960549	-3.23055	0.00123551	0.00359885
MGP_CASTEiJ_G0015408	0.611838	-0.0898864	1.31876	-0.0681599	0.945658	0.961958
MGP_CASTEiJ_G0016009	4709.88	0.0203266	0.130929	0.155249	0.876625	0.912341
MGP_CASTEiJ_G0000560	3.18501	2.70426	0.705924	3.83081	0.000127722	0.000483182
MGP_CASTEiJ_G0002598	0.525515	1.44387	1.27579	1.13175	0.25774	0.356949
MGP_CASTEiJ_G0015589	7.99063	1.7302	0.394733	4.3832	1.16948e-05	5.83853e-05
MGP_CASTEiJ_G0015647	285.26	1.45487	0.234747	6.19762	5.73216e-10	8.77471e-09
MGP_CASTEiJ_G0009725	0.965682	-1.1897	1.17085	-1.01609	0.309585	0.412895
MGP_CASTEiJ_G0016191	1145.57	-0.592178	0.150582	-3.93259	8.40354e-05	0.000333908
MGP_CASTEiJ_G0010057	6.37995	2.10336	0.531589	3.95674	7.5978e-05	0.000305575
MGP_CASTEiJ_G0016101	661.652	0.214272	0.126985	1.68739	0.0915291	0.151867
MGP_CASTEiJ_G0002570	0.536535	-0.709912	1.3359	-0.531412	0.595133	0.686899
MGP_CASTEiJ_G0015633	23.0747	-1.31951	0.295351	-4.46759	7.91051e-06	4.13812e-05
MGP_CASTEiJ_G0015680	2.49075	1.45133	0.728936	1.99103	0.046478	0.0851982
MGP_CASTEiJ_G0000574	3.08482	-2.33873	1.08006	-2.16537	0.0303597	0.0590329
MGP_CASTEiJ_G0016004	4330.09	-0.575954	0.139386	-4.13209	3.59481e-05	0.000156721
MGP_CASTEiJ_G0002680	2.52518	-0.558893	0.745203	-0.749987	0.453263	0.558019
MGP_CASTEiJ_G0015652	1.45429	0.157434	0.857232	0.183654	0.854285	0.895871
MGP_CASTEiJ_G0015878	5.32818	-1.4072	0.62822	-2.23999	0.0250919	0.0501525
MGP_CASTEiJ_G0015920	0.857337	0.0407037	1.05745	0.0384923	0.969295	0.978114
MGP_CASTEiJ_G0015759	1424.08	0.382204	0.0973139	3.92754	8.58198e-05	0.000340094
MGP_CASTEiJ_G0015558	35.615	-0.718574	0.341373	-2.10495	0.0352957	0.0673767
MGP_CASTEiJ_G0002592	1.51294	-0.788064	0.967016	-0.814944	0.415104	0.520849
MGP_CASTEiJ_G0016024	1.83517	0.765894	0.722296	1.06036	0.288981	0.39139
MGP_CASTEiJ_G0004694	2.08734	-0.840141	0.779515	-1.07777	0.281134	0.382708
MGP_CASTEiJ_G0000386	4.04946	-0.666844	0.743107	-0.897373	0.36952	0.475382
MGP_CASTEiJ_G0000564	1.48825	3.9564	1.01092	3.91365	9.09128e-05	0.00035863
MGP_CASTEiJ_G0015905	101.605	1.42168	0.261856	5.42925	5.65917e-08	5.2163e-07
MGP_CASTEiJ_G0015371	891.069	1.27186	0.214277	5.93558	2.92801e-09	3.74151e-08
MGP_CASTEiJ_G0000526	1.05837	2.61516	1.38073	1.89403	0.0582205	0.103279
MGP_CASTEiJ_G0015662	563.413	-0.298887	0.131806	-2.26763	0.023352	0.0470777
MGP_CASTEiJ_G0015544	919.744	0.38119	0.326212	1.16853	0.242591	0.339916
MGP_CASTEiJ_G0000384	15.9491	2.55777	0.379306	6.74329	1.54843e-11	3.5873e-10
MGP_CASTEiJ_G0015477	19.3564	-0.27151	0.218644	-1.24179	0.214314	0.307538
MGP_CASTEiJ_G0015691	4844.21	-0.510228	0.0777699	-6.56074	5.35431e-11	1.09458e-09
MGP_CASTEiJ_G0004737	0.652273	-0.832958	1.29788	-0.641781	0.521015	0.621538
MGP_CASTEiJ_G0009996	0.8619	0.48272	1.07348	0.449679	0.652942	0.735675
MGP_CASTEiJ_G0015346	720.049	0.0956365	0.0982621	0.973279	0.330415	0.435056
MGP_CASTEiJ_G0015863	27.0869	-0.282643	0.250127	-1.13	0.258476	0.357858
MGP_CASTEiJ_G0004806	2.58723	0.290267	0.70422	0.412182	0.680206	0.758076
MGP_CASTEiJ_G0009740	81.7647	-0.584968	0.18664	-3.1342	0.00172321	0.00483118
MGP_CASTEiJ_G0000567	2.40095	1.01284	0.659323	1.53617	0.124496	0.19638
MGP_CASTEiJ_G0015525	4388.02	0.667652	0.195272	3.41908	0.000628332	0.00198269
MGP_CASTEiJ_G0015212	691.938	-0.276577	0.137233	-2.01538	0.0438647	0.0811642
MGP_CASTEiJ_G0015383	1614.41	-1.31349	0.327682	-4.00842	6.11271e-05	0.000251207
MGP_CASTEiJ_G0000685	4.98	0.369072	0.621852	0.593505	0.552843	0.6501
MGP_CASTEiJ_G0002707	8.67636	0.136768	0.351652	0.388929	0.697329	0.772262
MGP_CASTEiJ_G0016201	237.847	-0.425175	0.151905	-2.79896	0.00512671	0.0126052
MGP_CASTEiJ_G0004899	303.702	1.6533	0.378289	4.37047	1.23978e-05	6.14437e-05
MGP_CASTEiJ_G0010150	4.90161	-0.630862	0.457861	-1.37785	0.16825	0.251982
MGP_CASTEiJ_G0009774	20.7184	0.984696	0.271739	3.62368	0.000290444	0.000999308
MGP_CASTEiJ_G0015965	1414.84	0.111599	0.0748121	1.49173	0.135771	0.211253
MGP_CASTEiJ_G0015639	1731.84	-0.361782	0.128237	-2.82119	0.00478454	0.0118679
MGP_CASTEiJ_G0015762	881.569	-0.734178	0.176351	-4.16316	3.13874e-05	0.000139137
MGP_CASTEiJ_G0038641	0.775678	1.19619	1.14526	1.04447	0.296267	0.398952
MGP_CASTEiJ_G0015888	24.5399	-0.789142	0.273783	-2.88236	0.00394706	0.0100371
MGP_CASTEiJ_G0002553	8.70827	0.632724	0.432538	1.46282	0.143518	0.22102
MGP_CASTEiJ_G0016068	354.835	-0.00453477	0.135244	-0.0335304	0.973252	0.980686
MGP_CASTEiJ_G0015952	49146.9	-0.301259	0.111522	-2.70135	0.00690589	0.0164146
MGP_CASTEiJ_G0015805	47.3059	5.16079	0.765598	6.74087	1.57444e-11	3.63629e-10
MGP_CASTEiJ_G0016048	0.894009	-1.19734	1.4112	-0.848461	0.396181	0.502305
MGP_CASTEiJ_G0015290	938.423	0.526599	0.103094	5.10797	3.25646e-07	2.44573e-06
MGP_CASTEiJ_G0015695	267.581	-0.315232	0.193283	-1.63093	0.102905	0.167641
MGP_CASTEiJ_G0016306	980.188	0.583332	0.155303	3.75608	0.000172593	0.000629362
MGP_CASTEiJ_G0002634	1.11998	-1.78264	1.14558	-1.5561	0.119685	0.190008
MGP_CASTEiJ_G0009950	1.19515	0.45856	0.960337	0.477499	0.633007	0.718993
MGP_CASTEiJ_G0000413	29.8312	2.68365	0.314931	8.52139	1.57651e-17	1.56438e-15
MGP_CASTEiJ_G0000269	3.94347	4.24985	0.864528	4.91581	8.84178e-07	5.89435e-06
MGP_CASTEiJ_G0015317	124.64	0.813282	0.189463	4.29255	1.7663e-05	8.39393e-05
MGP_CASTEiJ_G0016239	0.531608	0.523855	1.34756	0.388744	0.697466	0.772375
MGP_CASTEiJ_G0004707	1.05009	0.397535	0.932435	0.42634	0.66986	0.750337
MGP_CASTEiJ_G0016097	396.861	1.66654	0.227643	7.32085	2.46401e-13	8.78503e-12
MGP_CASTEiJ_G0000678	2.539	2.77616	0.978578	2.83693	0.00455493	0.011371
MGP_CASTEiJ_G0015519	4.56522	0.574972	0.51834	1.10926	0.26732	0.367741
MGP_CASTEiJ_G0015562	1.40978	1.38516	0.869523	1.59301	0.111158	0.1788
MGP_CASTEiJ_G0015176	400.92	-0.121855	0.10021	-1.216	0.223986	0.318382
MGP_CASTEiJ_G0035951	0.572246	-1.76829	1.35206	-1.30785	0.190924	0.279481
MGP_CASTEiJ_G0015689	3439.34	-0.696506	0.0978746	-7.11632	1.1085e-12	3.41472e-11
MGP_CASTEiJ_G0009758	4.88223	-0.219548	0.495913	-0.442716	0.657971	0.740226
MGP_CASTEiJ_G0000616	3.85083	0.139104	0.586661	0.237112	0.81257	0.864872
MGP_CASTEiJ_G0015596	38.8162	0.737021	0.206298	3.57259	0.000353462	0.00118913
MGP_CASTEiJ_G0015255	285.859	-0.892598	0.128754	-6.93258	4.13234e-12	1.11117e-10
MGP_CASTEiJ_G0000603	15.4059	3.08603	0.516669	5.97293	2.33026e-09	3.05605e-08
MGP_CASTEiJ_G0015988	2228.53	-1.17209	0.280297	-4.18162	2.89445e-05	0.000129589
MGP_CASTEiJ_G0015692	1473.6	0.500152	0.156473	3.19642	0.00139145	0.00399958
MGP_CASTEiJ_G0004745	5.9687	-0.5801	0.558494	-1.03869	0.298951	0.401694
MGP_CASTEiJ_G0015178	165.459	-0.132832	0.268449	-0.494814	0.620731	0.709073
MGP_CASTEiJ_G0000515	46.68	2.81789	0.284089	9.91905	3.44032e-23	1.20551e-20
MGP_CASTEiJ_G0004834	6.57529	-1.67302	0.538255	-3.10822	0.00188215	0.00521486
MGP_CASTEiJ_G0015291	1431.7	0.67292	0.141688	4.7493	2.04122e-06	1.24156e-05
MGP_CASTEiJ_G0004781	3.11834	0.533915	0.545846	0.978142	0.328004	0.43239
MGP_CASTEiJ_G0010065	2.69724	2.26554	0.752596	3.0103	0.00260989	0.00696198
MGP_CASTEiJ_G0010125	5.80108	-0.835461	0.431542	-1.93599	0.0528693	0.0951104
MGP_CASTEiJ_G0000452	0.685639	0.683709	1.26225	0.54166	0.588052	0.680691
MGP_CASTEiJ_G0004777	1.66382	-0.287636	0.908164	-0.316723	0.751454	0.816715
MGP_CASTEiJ_G0004740	0.753716	0.0473357	1.22314	0.0387	0.96913	0.97807
MGP_CASTEiJ_G0000697	15.9584	2.19494	0.423605	5.18157	2.20027e-07	1.72892e-06
MGP_CASTEiJ_G0015976	1.37737	2.63031	1.05209	2.50008	0.0124164	0.0274363
MGP_CASTEiJ_G0015843	51.7677	-0.280331	0.454484	-0.616813	0.537358	0.636524
MGP_CASTEiJ_G0015568	97.3404	-0.625256	0.241192	-2.59236	0.00953195	0.0217704
MGP_CASTEiJ_G0015511	67.7053	0.957767	0.211505	4.52834	5.94476e-06	3.19629e-05
MGP_CASTEiJ_G0016109	99.9869	-0.912908	0.174337	-5.23646	1.63684e-07	1.33338e-06
MGP_CASTEiJ_G0016238	2389.26	0.139678	0.0841533	1.6598	0.0969546	0.159255
MGP_CASTEiJ_G0015785	1.44063	2.07516	1.20696	1.71933	0.0855549	0.14359
MGP_CASTEiJ_G0015369	256.783	0.598138	0.156983	3.81021	0.000138852	0.000519587
MGP_CASTEiJ_G0015478	25.6803	-0.0123387	0.40124	-0.0307515	0.975468	0.982124
MGP_CASTEiJ_G0015688	103.016	0.977826	0.251715	3.88466	0.000102473	0.000398484
MGP_CASTEiJ_G0015992	846.378	0.803532	0.303127	2.65081	0.00802998	0.0187486
MGP_CASTEiJ_G0000329	16.2868	2.64464	0.432786	6.11074	9.9169e-10	1.42379e-08
MGP_CASTEiJ_G0015284	11.7092	-0.181584	0.343156	-0.529157	0.596696	0.688208
MGP_CASTEiJ_G0015860	2117.73	0.0344103	0.0920826	0.373689	0.708635	0.781426
MGP_CASTEiJ_G0016021	31.3194	0.379612	0.212024	1.79042	0.0733865	0.126025
MGP_CASTEiJ_G0010189	45.3024	1.76741	0.335683	5.26512	1.40101e-07	1.16023e-06
MGP_CASTEiJ_G0015460	162.93	-0.460508	0.185845	-2.47791	0.0132153	0.0289732
MGP_CASTEiJ_G0007502	3.41218	1.72924	0.594741	2.90756	0.0036426	0.00936048
MGP_CASTEiJ_G0015419	206.113	0.241676	0.177323	1.36291	0.17291	0.257773
MGP_CASTEiJ_G0015621	51.1243	-0.711617	0.281011	-2.53234	0.0113303	0.0253257
MGP_CASTEiJ_G0015646	2025.34	-0.623367	0.11333	-5.50045	3.78825e-08	3.65557e-07
MGP_CASTEiJ_G0015158	770.249	0.748479	0.314503	2.37988	0.0173185	0.0365229
MGP_CASTEiJ_G0015509	420.027	-0.211995	0.145691	-1.4551	0.145642	0.223648
MGP_CASTEiJ_G0016200	689.088	-0.648576	0.0815586	-7.95227	1.83119e-15	1.08889e-13
MGP_CASTEiJ_G0014423	18.2038	0.36672	0.447786	0.818963	0.412808	0.518751
MGP_CASTEiJ_G0016115	12.8562	-0.13241	0.339366	-0.390169	0.696412	0.771589
MGP_CASTEiJ_G0000474	1.09648	1.14071	1.01144	1.12781	0.259401	0.358984
MGP_CASTEiJ_G0015698	722.329	-0.00850145	0.112436	-0.0756115	0.939728	0.957794
MGP_CASTEiJ_G0015916	3.74738	0.472574	0.492398	0.959741	0.337186	0.442025
MGP_CASTEiJ_G0009954	0.905116	0.438134	1.00146	0.437495	0.661753	0.743659
MGP_CASTEiJ_G0010169	0.836411	-1.70658	1.11875	-1.52544	0.12715	0.199851
MGP_CASTEiJ_G0015407	1621.52	-0.853357	0.172931	-4.93466	8.02919e-07	5.42334e-06
MGP_CASTEiJ_G0015636	10.8252	0.371101	0.363669	1.02044	0.307521	0.410724
MGP_CASTEiJ_G0002711	5.8276	0.173875	0.450596	0.385879	0.699586	0.774074
MGP_CASTEiJ_G0010177	0.950832	-0.562093	1.17216	-0.479536	0.631558	0.717822
MGP_CASTEiJ_G0000489	2.85004	3.76024	0.884545	4.25104	2.12777e-05	9.86915e-05
MGP_CASTEiJ_G0015512	578.464	0.994331	0.198432	5.01093	5.41667e-07	3.82717e-06
MGP_CASTEiJ_G0015529	374.471	1.04365	0.164528	6.34327	2.24934e-10	3.8595e-09
MGP_CASTEiJ_G0015198	24.5442	-0.0394263	0.231848	-0.170053	0.864969	0.903563
MGP_CASTEiJ_G0016245	1537.03	-0.114866	0.0800655	-1.43464	0.151388	0.230845
MGP_CASTEiJ_G0016289	323.305	-0.709639	0.160311	-4.42665	9.57093e-06	4.9004e-05
MGP_CASTEiJ_G0015378	1804.35	0.811804	0.244711	3.3174	0.000908605	0.00274392
MGP_CASTEiJ_G0016075	1460	-0.243235	0.176037	-1.38172	0.167056	0.250545
MGP_CASTEiJ_G0015939	5540.28	-0.516335	0.100382	-5.14369	2.6939e-07	2.07392e-06
MGP_CASTEiJ_G0015545	180.41	0.578526	0.199679	2.89728	0.00376408	0.00963841
MGP_CASTEiJ_G0015984	5340.68	0.632434	0.180283	3.508	0.000451493	0.00147662
MGP_CASTEiJ_G0015753	3843.34	-0.404007	0.264388	-1.52809	0.126491	0.199038
MGP_CASTEiJ_G0010143	2.25457	-0.0652643	0.956279	-0.0682483	0.945588	0.961958
MGP_CASTEiJ_G0015687	306.001	-0.452689	0.106554	-4.24845	2.15252e-05	9.96745e-05
MGP_CASTEiJ_G0015329	1693.4	-0.257417	0.0839785	-3.06528	0.0021747	0.00593233
MGP_CASTEiJ_G0015723	2.79473	-0.6865	0.638427	-1.0753	0.282241	0.384027
MGP_CASTEiJ_G0015516	207.281	-0.271757	0.217111	-1.25169	0.210681	0.30314
MGP_CASTEiJ_G0004679	2.65538	0.495997	0.686132	0.722889	0.469748	0.573622
MGP_CASTEiJ_G0000510	8.82949	2.34618	0.434298	5.40224	6.58154e-08	5.95873e-07
MGP_CASTEiJ_G0000376	1.09001	3.03794	1.02564	2.962	0.00305647	0.00801219
MGP_CASTEiJ_G0016241	3282.44	0.447004	0.1308	3.41746	0.000632077	0.00199339
MGP_CASTEiJ_G0015873	4589.76	0.086611	0.0760238	1.13926	0.254594	0.353181
MGP_CASTEiJ_G0015904	0.746421	-0.265454	1.13972	-0.232912	0.815829	0.867551
MGP_CASTEiJ_G0015535	11504.5	0.605925	0.142148	4.26264	2.02028e-05	9.42893e-05
MGP_CASTEiJ_G0016277	2103.42	0.629106	0.0865843	7.26582	3.70771e-13	1.26986e-11
MGP_CASTEiJ_G0015473	3076.2	0.686968	0.263492	2.60717	0.00912929	0.0209716
MGP_CASTEiJ_G0015465	33830.5	-0.121439	0.185687	-0.653996	0.513114	0.614072
MGP_CASTEiJ_G0015266	4383.44	-0.155817	0.12079	-1.28999	0.197055	0.286828
MGP_CASTEiJ_G0035665	0.891605	0.619031	1.23862	0.499774	0.617234	0.706038
MGP_CASTEiJ_G0015963	1237.62	0.466394	0.231367	2.01582	0.0438184	0.0810919
MGP_CASTEiJ_G0015550	261.637	0.459247	0.174731	2.62831	0.00858103	0.0198574
MGP_CASTEiJ_G0016273	575.664	0.156977	0.220827	0.710863	0.477169	0.580327
MGP_CASTEiJ_G0000299	17.4302	2.74559	0.347406	7.9031	2.72041e-15	1.5406e-13
MGP_CASTEiJ_G0016012	174.728	1.67101	0.338804	4.93208	8.13597e-07	5.48249e-06
MGP_CASTEiJ_G0015434	149.252	-0.0380871	0.148766	-0.25602	0.797936	0.854031
MGP_CASTEiJ_G0000662	9.09794	3.54984	0.493031	7.20003	6.01977e-13	1.98529e-11
MGP_CASTEiJ_G0014435	10.2948	0.547085	0.331949	1.6481	0.0993328	0.162625
MGP_CASTEiJ_G0016210	329.872	0.863541	0.131315	6.57611	4.82919e-11	9.99073e-10
MGP_CASTEiJ_G0000631	15.5257	1.05454	0.312949	3.3697	0.000752508	0.00231937
MGP_CASTEiJ_G0015823	116.573	0.29554	0.12218	2.41889	0.0155678	0.0333514
MGP_CASTEiJ_G0009743	0.825504	2.71537	1.2487	2.17456	0.0296634	0.0578663
MGP_CASTEiJ_G0004714	3.20234	0.0988881	0.69012	0.143291	0.88606	0.919711
MGP_CASTEiJ_G0015201	1198.23	0.375074	0.219029	1.71244	0.086815	0.145368
MGP_CASTEiJ_G0015795	1.9081	3.02497	1.01619	2.97678	0.00291291	0.00767445
MGP_CASTEiJ_G0000454	3.43466	3.64344	0.761016	4.7876	1.68785e-06	1.04476e-05
MGP_CASTEiJ_G0015559	1994.06	-0.0756766	0.105828	-0.715088	0.474555	0.578207
MGP_CASTEiJ_G0015991	1.11583	2.38448	1.12287	2.12356	0.0337073	0.0647191
MGP_CASTEiJ_G0016018	43.6687	-0.217937	0.2369	-0.919955	0.357596	0.463421
MGP_CASTEiJ_G0015703	1157.15	-0.0225429	0.189992	-0.118652	0.905551	0.933267
MGP_CASTEiJ_G0016206	1663.88	0.685068	0.166987	4.10253	4.08652e-05	0.000175597
MGP_CASTEiJ_G0015734	223.841	1.38235	0.228326	6.05426	1.41066e-09	1.94082e-08
MGP_CASTEiJ_G0015393	504.352	-0.111408	0.131163	-0.849386	0.395667	0.501766
MGP_CASTEiJ_G0016019	7264.85	-0.55994	0.12329	-4.54165	5.58156e-06	3.02958e-05
MGP_CASTEiJ_G0000280	2.35342	2.84313	0.807029	3.52296	0.000426757	0.00140742
MGP_CASTEiJ_G0002694	9.32664	0.741751	0.327745	2.26319	0.0236237	0.0475698
MGP_CASTEiJ_G0015800	624.215	-0.599213	0.118025	-5.07702	3.83407e-07	2.82746e-06
MGP_CASTEiJ_G0015580	6878.64	0.539666	0.10519	5.13038	2.89164e-07	2.20346e-06
MGP_CASTEiJ_G0015640	593.301	-0.751473	0.166363	-4.51707	6.27003e-06	3.35749e-05
MGP_CASTEiJ_G0002572	15.6604	0.808592	0.310785	2.60177	0.00927446	0.0212733
MGP_CASTEiJ_G0015922	3007.7	-0.358256	0.214668	-1.66888	0.0951414	0.156943
MGP_CASTEiJ_G0000325	12.6164	3.38709	0.468311	7.23257	4.73949e-13	1.58639e-11
MGP_CASTEiJ_G0016105	154.139	0.481461	0.202856	2.37341	0.0176246	0.0370674
MGP_CASTEiJ_G0016062	0.632619	-1.26992	1.5381	-0.825642	0.409007	0.515051
MGP_CASTEiJ_G0016226	918.229	0.336506	0.0843862	3.98769	6.67187e-05	0.000271746
MGP_CASTEiJ_G0015850	10516.3	0.0737109	0.107352	0.686627	0.492318	0.594788
MGP_CASTEiJ_G0015279	61.2765	-0.189478	0.240515	-0.7878	0.430814	0.536359
MGP_CASTEiJ_G0004904	0.530565	1.10719	1.43048	0.773997	0.438932	0.54414
MGP_CASTEiJ_G0015437	125.422	0.255484	0.187506	1.36254	0.173029	0.257916
MGP_CASTEiJ_G0000464	11.043	3.44362	0.481177	7.15667	8.26618e-13	2.63695e-11
MGP_CASTEiJ_G0004901	8.38218	0.752367	0.467915	1.60791	0.107855	0.174425
MGP_CASTEiJ_G0015923	162.974	0.484517	0.273745	1.76996	0.0767339	0.130886
MGP_CASTEiJ_G0015315	2699.96	0.26366	0.082879	3.18126	0.00146634	0.00419388
MGP_CASTEiJ_G0002639	6.59793	-0.764445	0.399126	-1.9153	0.0554543	0.0990693
MGP_CASTEiJ_G0000619	1.12978	1.79292	0.985858	1.81864	0.0689668	0.119479
MGP_CASTEiJ_G0015659	930.5	0.0478629	0.106267	0.450404	0.652419	0.735308
MGP_CASTEiJ_G0004835	1.50188	0.058323	0.8453	0.0689968	0.944992	0.961589
MGP_CASTEiJ_G0015265	854.633	-0.471828	0.122684	-3.84587	0.000120126	0.000457843
MGP_CASTEiJ_G0015235	189.5	-0.242076	0.127584	-1.89738	0.0577781	0.102608
MGP_CASTEiJ_G0000511	2.27331	2.74005	0.829285	3.30411	0.000952773	0.00286036
MGP_CASTEiJ_G0015883	19.5133	-0.518864	0.372614	-1.3925	0.163772	0.246659
MGP_CASTEiJ_G0010121	10.7344	2.53429	0.42042	6.028	1.66001e-09	2.24803e-08
MGP_CASTEiJ_G0009749	57.1819	-0.17347	0.312508	-0.555091	0.578833	0.672395
MGP_CASTEiJ_G0015557	8766.86	0.250601	0.233376	1.07381	0.282909	0.384772
MGP_CASTEiJ_G0016065	1370.5	1.36916	0.193188	7.08719	1.36861e-12	4.10328e-11
MGP_CASTEiJ_G0002709	13.7415	-0.947319	0.319114	-2.96859	0.00299169	0.00785802
MGP_CASTEiJ_G0015229	46.1308	0.788011	0.247231	3.18734	0.00143588	0.00411514
MGP_CASTEiJ_G0004770	0.482241	0.0351296	1.58174	0.0222094	0.982281	0.987477
MGP_CASTEiJ_G0015615	37.7522	0.126357	0.324579	0.389296	0.697057	0.772037
MGP_CASTEiJ_G0035717	39.9821	3.27539	0.398546	8.21836	2.06306e-16	1.60091e-14
MGP_CASTEiJ_G0009988	5.88872	-0.837766	0.394639	-2.12287	0.0337651	0.0648191
MGP_CASTEiJ_G0015231	3712.31	0.372715	0.145569	2.56041	0.010455	0.0235737
MGP_CASTEiJ_G0015661	1145.97	0.309798	0.298872	1.03656	0.299942	0.402519
MGP_CASTEiJ_G0016041	516.927	0.915222	0.128148	7.1419	9.20495e-13	2.88713e-11
MGP_CASTEiJ_G0000613	1.32777	1.61045	1.02013	1.57867	0.114412	0.183155
MGP_CASTEiJ_G0015171	0.864443	0.305566	1.12393	0.271873	0.785719	0.843774
MGP_CASTEiJ_G0015735	477.094	0.632708	0.171166	3.69646	0.000218628	0.000776151
MGP_CASTEiJ_G0015889	5500.42	-0.15496	0.18865	-0.821414	0.411411	0.51743
MGP_CASTEiJ_G0015824	3311	0.87879	0.217011	4.04952	5.13233e-05	0.000215337
MGP_CASTEiJ_G0000332	4.22812	2.50943	0.775176	3.23724	0.00120692	0.00352565
MGP_CASTEiJ_G0015746	23.7664	0.463659	0.277139	1.67302	0.0943233	0.155869
MGP_CASTEiJ_G0014427	8.26367	-0.0219103	0.405227	-0.0540692	0.95688	0.969504
MGP_CASTEiJ_G0015285	2322.96	0.562639	0.0998973	5.63218	1.77948e-08	1.8718e-07
MGP_CASTEiJ_G0016102	3505.26	-1.24345	0.221097	-5.624	1.86585e-08	1.95305e-07
MGP_CASTEiJ_G0014419	17.0525	0.814067	0.260272	3.12775	0.00176148	0.00492555
MGP_CASTEiJ_G0015858	761.071	-0.930795	0.117556	-7.91787	2.41613e-15	1.39291e-13
MGP_CASTEiJ_G0000321	6.65084	2.57138	0.613362	4.19227	2.76171e-05	0.000124366
MGP_CASTEiJ_G0035952	26.7839	0.0345549	0.283347	0.121952	0.902937	0.931729
MGP_CASTEiJ_G0015585	1.25168	2.8528	1.0381	2.74809	0.00599429	0.0144624
MGP_CASTEiJ_G0015938	2682.62	-0.290053	0.0641433	-4.52195	6.12729e-06	3.28734e-05
MGP_CASTEiJ_G0004759	1.86418	1.90617	0.876391	2.17502	0.0296288	0.057809
MGP_CASTEiJ_G0015386	808.208	0.613276	0.22736	2.69739	0.00698864	0.0165831
MGP_CASTEiJ_G0015587	23123.4	0.698036	0.191323	3.64847	0.000263809	0.000916244
MGP_CASTEiJ_G0002540	43.796	-1.01543	0.29374	-3.4569	0.000546429	0.0017486
MGP_CASTEiJ_G0015276	409.989	0.450594	0.121295	3.71486	0.000203317	0.000727208
MGP_CASTEiJ_G0015607	0.888352	-1.74914	1.11922	-1.56282	0.118094	0.187948
MGP_CASTEiJ_G0015474	122.939	0.191528	0.265982	0.720078	0.471477	0.575357
MGP_CASTEiJ_G0038399	45.4409	-0.564025	0.211228	-2.67022	0.0075802	0.0178078
MGP_CASTEiJ_G0015361	217.748	2.03318	0.284071	7.15732	8.22689e-13	2.62815e-11
MGP_CASTEiJ_G0009868	16.7001	-1.2561	0.397659	-3.15873	0.00158459	0.00449482
MGP_CASTEiJ_G0016051	1567.87	-0.210547	0.0920584	-2.2871	0.0221897	0.0450545
MGP_CASTEiJ_G0038660	1.17491	-0.266524	1.19417	-0.223188	0.823389	0.87323
MGP_CASTEiJ_G0015471	4296.17	-0.417699	0.123206	-3.39026	0.00069827	0.00217341
MGP_CASTEiJ_G0016137	8.42138	3.0313	0.653425	4.63909	3.4995e-06	2.0087e-05
MGP_CASTEiJ_G0015446	6.32456	-0.221665	0.464805	-0.476898	0.633434	0.71937
MGP_CASTEiJ_G0015739	3242.95	0.0524929	0.114017	0.460395	0.645232	0.729422
MGP_CASTEiJ_G0016107	24.2314	1.47426	0.278666	5.29043	1.22032e-07	1.02999e-06
MGP_CASTEiJ_G0000471	1.54196	3.59097	0.941913	3.81242	0.000137614	0.000515644
MGP_CASTEiJ_G0000324	1.61675	2.99149	1.2083	2.47579	0.0132942	0.0291318
MGP_CASTEiJ_G0015911	980.976	-0.647888	0.217359	-2.98073	0.00287561	0.00758778
MGP_CASTEiJ_G0002547	8.55741	-0.694322	0.582454	-1.19206	0.233237	0.32907
MGP_CASTEiJ_G0015517	6466.03	-0.388992	0.130006	-2.99211	0.00277053	0.00734072
MGP_CASTEiJ_G0015362	3860.55	0.478427	0.141867	3.37236	0.000745266	0.00230211
MGP_CASTEiJ_G0009822	0.730047	2.9002	1.37516	2.10899	0.0349457	0.0667824
MGP_CASTEiJ_G0015432	3.47824	2.38607	0.673393	3.54336	0.000395065	0.00131489
MGP_CASTEiJ_G0037196	3.52637	1.82927	0.60484	3.02438	0.00249144	0.00668258
MGP_CASTEiJ_G0002716	0.449087	-0.0245821	1.49406	-0.0164532	0.986873	0.990628
MGP_CASTEiJ_G0015433	1.15833	1.21264	0.978741	1.23898	0.215353	0.308772
MGP_CASTEiJ_G0000561	7.66424	2.50147	0.549181	4.55491	5.24075e-06	2.86866e-05
MGP_CASTEiJ_G0016290	541.069	-0.0563112	0.0993569	-0.566757	0.570879	0.665413
MGP_CASTEiJ_G0002594	0.752183	1.84675	1.23902	1.49049	0.136095	0.211714
MGP_CASTEiJ_G0015666	2993.57	-0.739945	0.158846	-4.65826	3.18901e-06	1.85133e-05
MGP_CASTEiJ_G0014406	37.3442	-0.556543	0.211538	-2.63094	0.00851493	0.0197268
MGP_CASTEiJ_G0009895	3.05138	0.600964	0.628085	0.956819	0.338659	0.443655
MGP_CASTEiJ_G0015488	4589.8	-0.511692	0.168569	-3.0355	0.00240137	0.00647118
MGP_CASTEiJ_G0000655	1.12933	3.56787	1.00043	3.56633	0.000362019	0.00121427
MGP_CASTEiJ_G0015312	7274.37	0.278102	0.145627	1.90969	0.0561732	0.100184
MGP_CASTEiJ_G0000455	5.76709	2.22434	0.548735	4.05357	5.04413e-05	0.000211881
MGP_CASTEiJ_G0014403	10.4418	0.0200581	0.337184	0.059487	0.952564	0.96641
MGP_CASTEiJ_G0016083	234.455	1.6346	0.313393	5.2158	1.83025e-07	1.47062e-06
MGP_CASTEiJ_G0002685	9.56588	0.0271344	0.402255	0.0674558	0.946219	0.962148
MGP_CASTEiJ_G0016016	220.678	-0.134173	0.180069	-0.745117	0.456201	0.560694
MGP_CASTEiJ_G0002640	1.4827	0.688679	1.01656	0.677459	0.498115	0.600125
MGP_CASTEiJ_G0004649	20.6222	1.01795	0.231075	4.40528	1.05646e-05	5.34568e-05
MGP_CASTEiJ_G0015207	5720.36	-1.09395	0.143525	-7.62199	2.49801e-14	1.11595e-12
MGP_CASTEiJ_G0000342	0.650104	2.75919	1.42053	1.94237	0.0520928	0.0939396
MGP_CASTEiJ_G0015189	3122.96	-0.785736	0.211826	-3.70934	0.000207799	0.000740875
MGP_CASTEiJ_G0000287	1.92294	0.700108	0.928653	0.753896	0.450911	0.555787
MGP_CASTEiJ_G0000679	0.726138	1.20787	1.17494	1.02803	0.303935	0.406977
MGP_CASTEiJ_G0000573	39.3272	3.25319	0.393558	8.2661	1.38408e-16	1.1318e-14
MGP_CASTEiJ_G0000525	0.6809	2.38799	1.46399	1.63116	0.102857	0.167576
MGP_CASTEiJ_G0016178	2826.82	-0.659819	0.178509	-3.69627	0.00021879	0.000776482
MGP_CASTEiJ_G0015882	1077.17	0.49063	0.142834	3.43496	0.000592631	0.00188035
MGP_CASTEiJ_G0015586	4545.61	-0.631007	0.168555	-3.74362	0.000181384	0.000658208
MGP_CASTEiJ_G0015541	313.23	0.979157	0.270749	3.61648	0.000298635	0.00102404
MGP_CASTEiJ_G0015774	3091.34	0.00737454	0.054678	0.134872	0.892713	0.924206
MGP_CASTEiJ_G0016208	7475.75	0.0692193	0.181602	0.38116	0.703085	0.776757
MGP_CASTEiJ_G0038531	0.969621	1.59708	1.01031	1.58079	0.113927	0.182507
MGP_CASTEiJ_G0015370	2.73174	0.270771	0.639954	0.42311	0.672215	0.752309
MGP_CASTEiJ_G0015755	201.676	0.716023	0.132553	5.40178	6.59824e-08	5.96903e-07
MGP_CASTEiJ_G0002575	2.91049	-0.209381	0.592223	-0.353551	0.723675	0.793638
MGP_CASTEiJ_G0014405	1.64418	2.04305	0.871463	2.34439	0.019058	0.0396655
MGP_CASTEiJ_G0015173	4408.28	0.498653	0.245712	2.02942	0.0424153	0.0788858
MGP_CASTEiJ_G0015902	25.3796	1.32058	0.260401	5.07131	3.95079e-07	2.90113e-06
MGP_CASTEiJ_G0016100	664.898	-0.0463996	0.165583	-0.280219	0.77931	0.838859
MGP_CASTEiJ_G0002608	4.57374	-0.0569063	0.484117	-0.117547	0.906427	0.933869
MGP_CASTEiJ_G0035736	1.01291	-1.63408	1.43415	-1.13941	0.254534	0.353141
MGP_CASTEiJ_G0004896	2.77244	-0.506266	0.648926	-0.78016	0.435297	0.54035
MGP_CASTEiJ_G0010166	1.0315	-0.269833	0.968759	-0.278535	0.780602	0.83994
MGP_CASTEiJ_G0004815	79.9847	-0.313945	0.152479	-2.05894	0.0394998	0.0742144
MGP_CASTEiJ_G0000594	5.12324	3.53004	0.665252	5.30631	1.11866e-07	9.53517e-07
MGP_CASTEiJ_G0015467	324.227	-0.549561	0.21663	-2.53687	0.0111848	0.0250305
MGP_CASTEiJ_G0002670	0.779221	-0.515993	1.22585	-0.420926	0.673809	0.753546
MGP_CASTEiJ_G0000666	69.8421	-0.215465	0.15041	-1.43251	0.151997	0.231584
MGP_CASTEiJ_G0015409	780.155	0.162384	0.172509	0.941303	0.346549	0.452107
MGP_CASTEiJ_G0015295	177.066	0.052683	0.236511	0.222751	0.823729	0.873467
MGP_CASTEiJ_G0015864	65.5255	0.477033	0.231438	2.06117	0.039287	0.073895
MGP_CASTEiJ_G0015277	919.683	0.828152	0.158693	5.21858	1.80302e-07	1.45187e-06
MGP_CASTEiJ_G0015340	778.883	0.217411	0.130647	1.66412	0.0960894	0.158181
MGP_CASTEiJ_G0000330	67.3962	3.23664	0.438295	7.38462	1.52889e-13	5.72403e-12
MGP_CASTEiJ_G0015933	454.435	0.37477	0.117168	3.19856	0.00138115	0.00397558
MGP_CASTEiJ_G0002620	17.1776	-0.0550761	0.267587	-0.205825	0.836928	0.883452
MGP_CASTEiJ_G0016228	1892.6	-0.0866925	0.156731	-0.553128	0.580176	0.673553
MGP_CASTEiJ_G0014430	2.53142	3.07912	0.879957	3.49918	0.000466696	0.00151837
MGP_CASTEiJ_G0015223	1.81859	0.356254	0.763285	0.466738	0.640687	0.725549
MGP_CASTEiJ_G0000308	9.3772	-0.259854	0.358015	-0.72582	0.467949	0.571861
MGP_CASTEiJ_G0015438	4010.65	-0.287216	0.120147	-2.39054	0.0168238	0.0356574
MGP_CASTEiJ_G0004703	2.33067	1.46642	0.685847	2.13812	0.0325073	0.0627428
MGP_CASTEiJ_G0016272	17.7657	0.164029	0.378071	0.433857	0.664392	0.745953
MGP_CASTEiJ_G0015184	1618.81	-0.703867	0.161531	-4.35749	1.31565e-05	6.48742e-05
MGP_CASTEiJ_G0037232	1.54981	1.86021	0.934438	1.99073	0.0465106	0.0852441
MGP_CASTEiJ_G0015258	9830.23	0.698017	0.168852	4.13391	3.56648e-05	0.000155758
MGP_CASTEiJ_G0015357	78.7281	-0.66133	0.179778	-3.67859	0.000234531	0.000823742
MGP_CASTEiJ_G0015443	2.24497	1.26825	0.782203	1.62138	0.104936	0.170355
MGP_CASTEiJ_G0015333	9.30311	0.681819	0.490576	1.38983	0.16458	0.247609
MGP_CASTEiJ_G0016132	43.4932	2.00375	0.400221	5.0066	5.53992e-07	3.91178e-06
MGP_CASTEiJ_G0004938	12.8672	0.907222	0.444765	2.03978	0.0413722	0.0772084
MGP_CASTEiJ_G0000535	4.92372	1.50482	0.865292	1.73909	0.0820195	0.138559
MGP_CASTEiJ_G0009711	2.68829	1.96335	0.676485	2.90229	0.00370451	0.00949998
MGP_CASTEiJ_G0016233	1804.83	-0.832263	0.188068	-4.42534	9.62904e-06	4.92566e-05
MGP_CASTEiJ_G0002661	0.551789	-0.491611	1.57553	-0.31203	0.755018	0.819358
MGP_CASTEiJ_G0015372	0.67312	2.30932	1.29888	1.77794	0.0754144	0.128975
MGP_CASTEiJ_G0002700	77.9967	-0.632012	0.195304	-3.23604	0.00121202	0.00353867
MGP_CASTEiJ_G0036029	0.620141	1.69838	1.60549	1.05786	0.29012	0.39258
MGP_CASTEiJ_G0015982	22.2017	0.995764	0.355301	2.80259	0.00506936	0.0124915
MGP_CASTEiJ_G0015601	774.213	-0.714881	0.116444	-6.13929	8.28911e-10	1.21102e-08
MGP_CASTEiJ_G0015430	2384.74	0.0303726	0.150311	0.202065	0.839866	0.885678
MGP_CASTEiJ_G0000635	2.08574	-0.418307	0.925614	-0.451924	0.651324	0.734332
MGP_CASTEiJ_G0010111	1.66603	-1.07814	0.729847	-1.47721	0.139619	0.216206
MGP_CASTEiJ_G0015528	1530.13	0.508882	0.18765	2.71187	0.00669048	0.0159533
MGP_CASTEiJ_G0036014	7.25435	1.77601	0.454509	3.90754	9.32401e-05	0.000366457
MGP_CASTEiJ_G0015392	346.808	0.202119	0.246829	0.818863	0.412864	0.518793
MGP_CASTEiJ_G0010108	16.5338	-1.35177	0.420954	-3.21122	0.00132174	0.0038242
MGP_CASTEiJ_G0004947	61.4952	-0.0973245	0.224753	-0.433028	0.664994	0.746442
MGP_CASTEiJ_G0010112	56.3302	-0.768146	0.243057	-3.16035	0.00157578	0.00447321
MGP_CASTEiJ_G0015293	484.918	0.8311	0.211198	3.93517	8.31375e-05	0.000330575
MGP_CASTEiJ_G0015842	9564.28	0.138307	0.158793	0.870991	0.383759	0.490409
MGP_CASTEiJ_G0015818	335.102	-0.758338	0.184539	-4.10937	3.96736e-05	0.000171034
MGP_CASTEiJ_G0000558	1.21074	2.08264	0.997013	2.08888	0.0367183	0.0696418
MGP_CASTEiJ_G0009715	2.12478	-0.598472	1.0321	-0.57986	0.562009	0.657912
MGP_CASTEiJ_G0015241	8394.37	0.533748	0.0987013	5.40771	6.38362e-08	5.80767e-07
MGP_CASTEiJ_G0015303	5234.86	-0.638607	0.0872347	-7.32056	2.46936e-13	8.79014e-12
MGP_CASTEiJ_G0015812	8.59362	1.03051	0.384942	2.67705	0.00742732	0.0174918
MGP_CASTEiJ_G0010191	43.6857	-0.456692	0.258135	-1.7692	0.0768612	0.131059
MGP_CASTEiJ_G0015906	973.46	1.01843	0.206106	4.9413	7.76052e-07	5.26588e-06
MGP_CASTEiJ_G0015510	949.426	0.25669	0.108756	2.36025	0.0182628	0.0382518
MGP_CASTEiJ_G0000351	26.2763	2.90907	0.401896	7.23836	4.5413e-13	1.5357e-11
MGP_CASTEiJ_G0015724	0.598062	-0.236778	1.27788	-0.18529	0.853002	0.894902
MGP_CASTEiJ_G0002696	1425.19	2.57234	0.367443	7.00064	2.54793e-12	7.16038e-11
MGP_CASTEiJ_G0015651	1330.46	0.271486	0.156047	1.73976	0.0819007	0.138389
MGP_CASTEiJ_G0000416	9.61249	0.394074	0.342352	1.15108	0.2497	0.347726
MGP_CASTEiJ_G0016064	65.4299	-0.0499138	0.288547	-0.172983	0.862665	0.901917
MGP_CASTEiJ_G0004892	4.50476	1.00227	0.514089	1.94961	0.0512225	0.0925712
MGP_CASTEiJ_G0015462	2627.99	0.480067	0.214196	2.24125	0.0250099	0.0500108
MGP_CASTEiJ_G0002638	2.32516	0.441825	0.692526	0.637991	0.52348	0.623832
MGP_CASTEiJ_G0014434	3166.42	-0.136011	0.283506	-0.479746	0.631408	0.717759
MGP_CASTEiJ_G0015232	6765.41	-0.194207	0.182364	-1.06494	0.286901	0.389181
MGP_CASTEiJ_G0015267	7467.64	-0.574448	0.10753	-5.34219	9.18305e-08	8.02569e-07
MGP_CASTEiJ_G0038527	4.38407	0.110428	0.517797	0.213266	0.83112	0.878686
MGP_CASTEiJ_G0002672	1.67082	0.377291	0.909784	0.414704	0.678358	0.756558
MGP_CASTEiJ_G0004893	506.011	-0.695398	0.233408	-2.97933	0.00288883	0.00761727
MGP_CASTEiJ_G0004704	55.8281	1.71802	0.237385	7.23725	4.57875e-13	1.54179e-11
MGP_CASTEiJ_G0000267	2.14027	3.33068	0.89219	3.73315	0.000189103	0.000682804
MGP_CASTEiJ_G0000660	11.8684	2.08949	0.394738	5.29336	1.20089e-07	1.01474e-06
MGP_CASTEiJ_G0016190	3891.51	-0.45998	0.143479	-3.2059	0.00134639	0.00388697
MGP_CASTEiJ_G0015508	897.21	-0.130588	0.0987042	-1.32303	0.185827	0.273592
MGP_CASTEiJ_G0002616	1.11343	1.152	1.0879	1.05892	0.289636	0.392091
MGP_CASTEiJ_G0010085	502.711	-0.760983	0.177204	-4.29439	1.75173e-05	8.33356e-05
MGP_CASTEiJ_G0004651	27.4051	1.8093	0.388222	4.66048	3.15467e-06	1.83281e-05
MGP_CASTEiJ_G0015665	1724.04	0.0214441	0.155119	0.138243	0.890048	0.922419
MGP_CASTEiJ_G0015172	109.265	0.763214	0.321116	2.37676	0.0174656	0.0367916
MGP_CASTEiJ_G0015292	6205.49	-0.287302	0.107961	-2.66115	0.00778735	0.0182543
MGP_CASTEiJ_G0015391	658.361	0.0575479	0.224302	0.256564	0.797515	0.853662
MGP_CASTEiJ_G0015475	27.962	-0.164041	0.245758	-0.66749	0.504459	0.606075
MGP_CASTEiJ_G0000450	9.84426	2.30851	0.509696	4.52919	5.92091e-06	3.18576e-05
MGP_CASTEiJ_G0015202	562.337	-0.052181	0.310075	-0.168285	0.866359	0.904346
MGP_CASTEiJ_G0015978	70.2629	0.068722	0.249665	0.275256	0.783119	0.841869
MGP_CASTEiJ_G0015301	822.931	0.757299	0.165583	4.57353	4.79566e-06	2.65091e-05
MGP_CASTEiJ_G0000353	4.27686	1.31021	0.540222	2.42531	0.0152953	0.0328337
MGP_CASTEiJ_G0000491	19.375	2.96761	0.346997	8.55227	1.20694e-17	1.21376e-15
MGP_CASTEiJ_G0016070	1272.74	-0.692435	0.122516	-5.65178	1.58795e-08	1.69659e-07
MGP_CASTEiJ_G0015814	3216.14	0.428103	0.105165	4.07079	4.68543e-05	0.000198031
MGP_CASTEiJ_G0000383	1.67717	2.91769	0.982621	2.96929	0.00298486	0.00784466
MGP_CASTEiJ_G0015480	1036.69	0.760278	0.235313	3.23093	0.0012339	0.00359502
MGP_CASTEiJ_G0015849	13.312	0.327614	0.378116	0.866438	0.38625	0.492665
MGP_CASTEiJ_G0004862	10.1983	-0.39879	0.361533	-1.10305	0.270005	0.370639
MGP_CASTEiJ_G0015414	680.497	0.261796	0.157334	1.66395	0.0961216	0.158211
MGP_CASTEiJ_G0015574	2072.61	-0.079755	0.192186	-0.41499	0.678149	0.756407
MGP_CASTEiJ_G0015944	114.347	0.0471399	0.131778	0.357722	0.720552	0.791065
MGP_CASTEiJ_G0002702	43.3416	-0.518333	0.217073	-2.38783	0.0169481	0.0358835
MGP_CASTEiJ_G0015237	478.835	-1.03899	0.170924	-6.07866	1.21188e-09	1.70179e-08
MGP_CASTEiJ_G0015650	3.51009	-0.0208669	0.566256	-0.0368506	0.970604	0.978898
MGP_CASTEiJ_G0015959	4712.94	0.335649	0.171957	1.95193	0.0509461	0.0921757
MGP_CASTEiJ_G0016094	4596.15	-0.281153	0.130895	-2.14793	0.0317192	0.0614288
MGP_CASTEiJ_G0016134	153.168	0.507342	0.166028	3.05576	0.00224492	0.00609794
MGP_CASTEiJ_G0016188	2178.05	-0.0509908	0.202177	-0.252208	0.80088	0.856405
MGP_CASTEiJ_G0015616	1.10811	-0.669493	1.10199	-0.607534	0.543497	0.641835
MGP_CASTEiJ_G0015803	39.0944	-0.0179613	0.188011	-0.0955336	0.923891	0.946176
MGP_CASTEiJ_G0015503	204.75	0.188794	0.299387	0.630602	0.528301	0.628291
MGP_CASTEiJ_G0000596	7.73245	2.27879	0.426902	5.33796	9.39977e-08	8.18002e-07
MGP_CASTEiJ_G0016118	567.189	0.576483	0.110252	5.22877	1.70642e-07	1.38402e-06
MGP_CASTEiJ_G0002545	3.97165	-0.337047	0.583817	-0.577316	0.563726	0.659264
MGP_CASTEiJ_G0015522	30.8546	-0.124104	0.20238	-0.613223	0.539729	0.638563
MGP_CASTEiJ_G0009717	303.485	-0.800932	0.214057	-3.74167	0.0001828	0.000662917
MGP_CASTEiJ_G0000326	3.34615	3.58203	0.803301	4.45914	8.22892e-06	4.28668e-05
MGP_CASTEiJ_G0016256	2544.65	-0.0789748	0.088345	-0.893936	0.371356	0.477306
MGP_CASTEiJ_G0015210	1010.48	-0.642868	0.169912	-3.78353	0.000154621	0.000570411
MGP_CASTEiJ_G0000518	0.752537	1.44955	1.38368	1.04761	0.29482	0.397453
MGP_CASTEiJ_G0009976	0.713307	-0.568334	1.41522	-0.401588	0.687987	0.764824
MGP_CASTEiJ_G0015600	2993.29	-1.38689	0.327328	-4.23701	2.2652e-05	0.000104396
MGP_CASTEiJ_G0004663	2.09836	2.58645	0.90133	2.8696	0.00410995	0.0103994
MGP_CASTEiJ_G0015597	8823.66	-0.799175	0.220089	-3.63115	0.000282162	0.000973062
MGP_CASTEiJ_G0015296	1289.35	-0.902768	0.190621	-4.73593	2.18054e-06	1.31843e-05
MGP_CASTEiJ_G0037179	9.40682	1.62562	0.392949	4.13698	3.51906e-05	0.000153987
MGP_CASTEiJ_G0015441	674.179	0.0465197	0.286811	0.162196	0.871151	0.908153
MGP_CASTEiJ_G0016261	550.67	0.440954	0.151171	2.91693	0.00353499	0.00911005
MGP_CASTEiJ_G0015608	227.582	0.607487	0.322224	1.88529	0.0593902	0.105113
MGP_CASTEiJ_G0016250	149.025	-0.4601	0.134014	-3.43321	0.000596481	0.00189203
MGP_CASTEiJ_G0002618	2.65536	-2.31793	0.820732	-2.82422	0.00473961	0.0117773
MGP_CASTEiJ_G0004878	0.691683	1.50494	1.30953	1.14923	0.250462	0.34847
MGP_CASTEiJ_G0016227	4095.91	-0.150652	0.175581	-0.858022	0.39088	0.497327
MGP_CASTEiJ_G0009840	1.14978	-0.696121	0.923401	-0.753867	0.450929	0.555787
MGP_CASTEiJ_G0015180	428.119	0.737153	0.222254	3.31671	0.000910847	0.00274884
MGP_CASTEiJ_G0015928	663.962	-0.384668	0.168546	-2.28227	0.0224734	0.045556
MGP_CASTEiJ_G0016203	1150.57	-0.417612	0.0829607	-5.03385	4.80716e-07	3.4519e-06
MGP_CASTEiJ_G0014404	0.767392	-0.0856905	1.1173	-0.0766941	0.938867	0.95709
MGP_CASTEiJ_G0016204	1905.14	0.169776	0.105735	1.60568	0.108345	0.175028
MGP_CASTEiJ_G0000441	4.10185	2.98821	0.686198	4.35473	1.33228e-05	6.56367e-05
MGP_CASTEiJ_G0015281	0.93949	1.99983	1.14705	1.74345	0.0812551	0.137464
MGP_CASTEiJ_G0000701	2.06836	0.140649	0.64412	0.218358	0.82715	0.875769
MGP_CASTEiJ_G0000399	4.24119	0.241977	0.593957	0.407398	0.683716	0.76117
MGP_CASTEiJ_G0000622	1.83062	1.51221	0.797942	1.89514	0.0580739	0.103076
MGP_CASTEiJ_G0009772	5.06748	-1.25912	0.611891	-2.05774	0.0396146	0.0744239
MGP_CASTEiJ_G0015521	9.54479	0.101966	0.447897	0.227656	0.819914	0.870491
MGP_CASTEiJ_G0015747	228.621	-0.0960318	0.168266	-0.570716	0.568192	0.663039
MGP_CASTEiJ_G0000453	31.4715	2.05717	0.378653	5.43287	5.54551e-08	5.12417e-07
MGP_CASTEiJ_G0007465	0.630966	1.70655	1.23732	1.37923	0.167824	0.251479
MGP_CASTEiJ_G0016084	2.40163	3.44781	0.950568	3.62711	0.000286616	0.000987349
MGP_CASTEiJ_G0015344	116.336	0.770055	0.285084	2.70116	0.00690989	0.0164223
MGP_CASTEiJ_G0015356	850.203	0.690207	0.151102	4.56782	4.92827e-06	2.71485e-05
MGP_CASTEiJ_G0015577	10.1882	0.193398	0.514698	0.375751	0.707102	0.780215
MGP_CASTEiJ_G0015862	3770.33	-0.199095	0.161079	-1.23601	0.216455	0.309975
MGP_CASTEiJ_G0000414	4.63242	0.776347	0.56051	1.38507	0.166031	0.24934
MGP_CASTEiJ_G0000331	6.10946	3.50464	0.666043	5.26188	1.42587e-07	1.17845e-06
MGP_CASTEiJ_G0004687	27.3549	1.10042	0.248711	4.42448	9.6674e-06	4.94303e-05
MGP_CASTEiJ_G0015657	2.57477	1.07967	0.780587	1.38315	0.166618	0.250056
MGP_CASTEiJ_G0016247	4743.61	0.644155	0.148272	4.34441	1.39653e-05	6.84259e-05
MGP_CASTEiJ_G0016264	344.918	-0.148395	0.254552	-0.582965	0.559917	0.656289
MGP_CASTEiJ_G0004795	11.056	0.199062	0.332901	0.597962	0.549865	0.647481
MGP_CASTEiJ_G0015789	37.7001	0.0883751	0.219422	0.402763	0.687122	0.763939
MGP_CASTEiJ_G0015492	1014.87	0.546968	0.195522	2.79747	0.00515041	0.0126496
MGP_CASTEiJ_G0000429	5.48147	1.71319	0.592492	2.8915	0.0038341	0.00978977
MGP_CASTEiJ_G0016310	2368.67	0.583088	0.116644	4.99887	5.76675e-07	4.04647e-06
MGP_CASTEiJ_G0035735	8.2293	3.31626	0.509018	6.51503	7.26772e-11	1.4272e-09
MGP_CASTEiJ_G0014409	73.274	0.733098	0.204972	3.57657	0.000348126	0.00117402
MGP_CASTEiJ_G0000621	5.25485	1.30638	0.613788	2.12839	0.0333044	0.0640552
MGP_CASTEiJ_G0000362	2.30649	1.59676	0.696296	2.29322	0.0218351	0.0444543
MGP_CASTEiJ_G0002669	1.45625	1.00199	0.821835	1.21922	0.222762	0.317099
MGP_CASTEiJ_G0009817	4.56432	-3.46578	1.02248	-3.38958	0.000700001	0.00217759
MGP_CASTEiJ_G0015699	480.226	-0.273328	0.0930641	-2.93699	0.00331413	0.00860914
MGP_CASTEiJ_G0015891	4.26593	0.156568	0.508516	0.307893	0.758164	0.821831
MGP_CASTEiJ_G0015452	1079	-0.363612	0.116948	-3.10918	0.00187604	0.00520116
MGP_CASTEiJ_G0035954	4.10792	3.35873	0.725345	4.63053	3.64733e-06	2.07866e-05
MGP_CASTEiJ_G0016128	38082	0.729924	0.164715	4.43144	9.3605e-06	4.80583e-05
MGP_CASTEiJ_G0015328	507.144	-0.111448	0.0939052	-1.18681	0.235302	0.331462
MGP_CASTEiJ_G0000494	1.48105	2.38634	0.915022	2.60796	0.00910837	0.0209416
MGP_CASTEiJ_G0004950	2.40054	-0.179351	0.697477	-0.257142	0.797069	0.853347
MGP_CASTEiJ_G0016232	4451.87	0.0595602	0.152012	0.391812	0.695197	0.770592
MGP_CASTEiJ_G0015283	6633.14	-0.610784	0.100491	-6.07802	1.21675e-09	1.70437e-08
MGP_CASTEiJ_G0000396	1.75651	1.94563	1.37277	1.4173	0.156395	0.237301
MGP_CASTEiJ_G0000706	1.16582	2.29672	1.02748	2.23529	0.0253982	0.0506659
MGP_CASTEiJ_G0004678	6.69215	0.748141	0.525313	1.42418	0.154394	0.234694
MGP_CASTEiJ_G0015709	217.016	0.302686	0.155021	1.95255	0.0508728	0.0920791
MGP_CASTEiJ_G0015556	43.6892	0.888855	0.231677	3.83662	0.000124741	0.000473339
MGP_CASTEiJ_G0000347	2.81165	-1.2611	0.620795	-2.03144	0.0422109	0.0785708
MGP_CASTEiJ_G0016255	1431.05	-0.515864	0.126974	-4.06275	4.84976e-05	0.000204311
MGP_CASTEiJ_G0016216	1150.82	-0.85923	0.163011	-5.27101	1.35676e-07	1.12838e-06
MGP_CASTEiJ_G0037202	0.937165	0.347968	1.0956	0.317606	0.750784	0.816219
MGP_CASTEiJ_G0002697	1.64522	2.52534	0.853576	2.95855	0.00309091	0.00809114
MGP_CASTEiJ_G0016285	28.2638	-0.213046	0.291193	-0.731633	0.464392	0.568475
MGP_CASTEiJ_G0015399	398.88	-0.558717	0.174556	-3.20079	0.00137053	0.00394958
MGP_CASTEiJ_G0015563	3808.64	-0.501179	0.21249	-2.3586	0.0183441	0.038379
MGP_CASTEiJ_G0009901	11.9084	-0.687672	0.39	-1.76326	0.0778562	0.132514
MGP_CASTEiJ_G0015872	2922.67	0.338998	0.160865	2.10734	0.0350879	0.0670305
MGP_CASTEiJ_G0015339	212.71	1.16669	0.139673	8.35303	6.65346e-17	5.9581e-15
MGP_CASTEiJ_G0016017	253.935	-0.429225	0.14963	-2.86858	0.00412319	0.0104293
MGP_CASTEiJ_G0015918	89.9235	0.0726307	0.192339	0.377618	0.705714	0.778894
MGP_CASTEiJ_G0015402	3944.41	2.08079	0.284799	7.30617	2.74857e-13	9.63117e-12
MGP_CASTEiJ_G0015592	4136.61	-0.493258	0.0966385	-5.10415	3.32277e-07	2.48803e-06
MGP_CASTEiJ_G0004841	4.69471	-0.285	0.516624	-0.551659	0.581182	0.674372
MGP_CASTEiJ_G0000713	18.1543	2.41393	0.469331	5.14335	2.69883e-07	2.07629e-06
MGP_CASTEiJ_G0004891	21.539	-0.797244	0.240066	-3.32094	0.00089714	0.00271186
MGP_CASTEiJ_G0015181	40.2159	1.77453	0.308158	5.75849	8.48704e-09	9.76554e-08
MGP_CASTEiJ_G0016043	1301.8	-0.0636581	0.323505	-0.196776	0.844003	0.888885
MGP_CASTEiJ_G0004912	10.3854	1.16018	0.333083	3.48314	0.000495565	0.00160299
MGP_CASTEiJ_G0016079	382.399	0.0116988	0.132246	0.0884623	0.929509	0.950229
MGP_CASTEiJ_G0016089	1747.4	-0.834741	0.240307	-3.47365	0.000513431	0.00165672
MGP_CASTEiJ_G0016312	611.595	0.765675	0.0887484	8.62749	6.27139e-18	6.95377e-16
MGP_CASTEiJ_G0000265	2.5627	3.29065	0.956388	3.44071	0.000580194	0.00184664
MGP_CASTEiJ_G0000292	19.1536	2.5813	0.366927	7.03492	1.99381e-12	5.762e-11
MGP_CASTEiJ_G0015483	527.961	0.36568	0.166788	2.19248	0.0283447	0.0556311
MGP_CASTEiJ_G0038398	7.6729	2.63171	0.479299	5.49076	4.00203e-08	3.8289e-07
MGP_CASTEiJ_G0015833	0.964517	1.73696	1.00785	1.72343	0.0848102	0.142564
MGP_CASTEiJ_G0000468	0.520495	1.93175	1.25458	1.53976	0.123619	0.195231
MGP_CASTEiJ_G0000617	3.69148	1.7795	0.671415	2.65037	0.00804032	0.0187688
MGP_CASTEiJ_G0015226	33.5773	0.0756977	0.239063	0.316644	0.751514	0.816741
MGP_CASTEiJ_G0015776	8998.74	0.617165	0.172649	3.57467	0.000350668	0.0011815
MGP_CASTEiJ_G0000539	5.47603	1.28258	0.565598	2.26765	0.0233508	0.0470777
MGP_CASTEiJ_G0000669	2.21172	2.22078	0.885165	2.50889	0.012111	0.0268461
MGP_CASTEiJ_G0015411	5490.61	0.150286	0.113925	1.31916	0.187116	0.275146
MGP_CASTEiJ_G0000352	0.987752	0.0410306	1.35848	0.0302033	0.975905	0.982388
MGP_CASTEiJ_G0016032	8.94852	0.707771	0.36218	1.9542	0.0506778	0.0917865
MGP_CASTEiJ_G0016307	76.0217	-0.176468	0.295364	-0.59746	0.5502	0.647807
MGP_CASTEiJ_G0015966	301.915	-0.518351	0.142047	-3.64914	0.000263118	0.000914267
MGP_CASTEiJ_G0015829	2125.92	0.358663	0.116863	3.0691	0.00214706	0.00586851
MGP_CASTEiJ_G0004800	7.6503	0.0679711	0.470813	0.14437	0.885209	0.919163
MGP_CASTEiJ_G0015584	25.1278	1.31419	0.288414	4.55661	5.19862e-06	2.84838e-05
MGP_CASTEiJ_G0000411	32.7086	0.888846	0.33187	2.6783	0.00739975	0.0174387
MGP_CASTEiJ_G0015221	1.81363	-0.236755	0.752718	-0.314533	0.753116	0.818086
MGP_CASTEiJ_G0015162	682.218	-0.47463	0.141549	-3.35311	0.0007991	0.00244416
MGP_CASTEiJ_G0000606	10.2919	2.82779	0.434567	6.50714	7.65961e-11	1.4898e-09
MGP_CASTEiJ_G0016293	1819.23	0.780308	0.136172	5.73029	1.00257e-08	1.12813e-07
MGP_CASTEiJ_G0026172	726.977	-0.200621	0.123439	-1.62527	0.104106	0.16918
MGP_CASTEiJ_G0000941	4.08237	2.3913	0.619304	3.86127	0.000112801	0.000433979
MGP_CASTEiJ_G0026001	709.492	0.429269	0.175768	2.44225	0.014596	0.0315589
MGP_CASTEiJ_G0014715	6.12037	-0.150036	0.435031	-0.344886	0.73018	0.798743
MGP_CASTEiJ_G0026132	1318.62	0.0726561	0.125647	0.578258	0.56309	0.65873
MGP_CASTEiJ_G0008283	1.50868	-0.192319	1.02665	-0.187326	0.851405	0.893937
MGP_CASTEiJ_G0026032	1302.95	-0.0915875	0.158308	-0.578539	0.5629	0.658542
MGP_CASTEiJ_G0026199	339.065	-0.133193	0.116493	-1.14336	0.252891	0.351231
MGP_CASTEiJ_G0025373	5400.17	-0.312487	0.26446	-1.1816	0.237363	0.333835
MGP_CASTEiJ_G0025365	47.8615	0.545156	0.192315	2.8347	0.00458684	0.0114441
MGP_CASTEiJ_G0025572	114.524	1.2325	0.143534	8.58683	8.94017e-18	9.29235e-16
MGP_CASTEiJ_G0005750	18.5004	-0.802231	0.434733	-1.84534	0.0649878	0.113471
MGP_CASTEiJ_G0008331	1.14926	2.26108	1.08477	2.08439	0.0371243	0.0702988
MGP_CASTEiJ_G0025968	216.931	0.654102	0.225527	2.90032	0.00372776	0.00955743
MGP_CASTEiJ_G0025009	8908.33	-0.387204	0.0756903	-5.11564	3.1268e-07	2.361e-06
MGP_CASTEiJ_G0011408	0.566119	-0.0475665	1.21742	-0.0390714	0.968833	0.977859
MGP_CASTEiJ_G0024719	821.454	-0.802265	0.124848	-6.42594	1.31058e-10	2.39927e-09
MGP_CASTEiJ_G0003376	2.50859	1.87123	0.807374	2.31767	0.0204671	0.0421277
MGP_CASTEiJ_G0024650	175.82	-0.225971	0.180739	-1.25027	0.211203	0.303695
MGP_CASTEiJ_G0026030	5.57392	0.0285236	0.504697	0.0565162	0.954931	0.968097
MGP_CASTEiJ_G0025351	324.613	0.291396	0.215517	1.35208	0.17635	0.261978
MGP_CASTEiJ_G0011478	4.54725	-2.1367	0.798293	-2.67659	0.00743761	0.0175114
MGP_CASTEiJ_G0014770	159.896	-0.361679	0.281313	-1.28568	0.198554	0.288729
MGP_CASTEiJ_G0024762	3102.5	0.31002	0.184529	1.68006	0.0929452	0.153942
MGP_CASTEiJ_G0025605	218.923	-0.903738	0.150637	-5.99943	1.98012e-09	2.64323e-08
MGP_CASTEiJ_G0024903	33.0357	-1.54417	0.473759	-3.25939	0.0011165	0.0032898
MGP_CASTEiJ_G0025001	658.961	-0.835606	0.139498	-5.99009	2.09726e-09	2.77809e-08
MGP_CASTEiJ_G0035784	1.85716	1.55105	0.766315	2.02403	0.0429667	0.0797262
MGP_CASTEiJ_G0024997	81.5639	-0.205362	0.565644	-0.363059	0.716561	0.78788
MGP_CASTEiJ_G0025022	732.723	1.10939	0.110364	10.0521	8.99538e-24	3.60233e-21
MGP_CASTEiJ_G0024910	1.89681	-0.823006	1.20154	-0.684959	0.49337	0.595785
MGP_CASTEiJ_G0005925	0.747302	-1.30128	1.3617	-0.95563	0.339259	0.444172
MGP_CASTEiJ_G0000939	85.8976	-0.429019	0.238305	-1.80029	0.0718142	0.123733
MGP_CASTEiJ_G0025981	4.00625	-0.367555	0.524094	-0.701314	0.483107	0.585979
MGP_CASTEiJ_G0024912	1.45793	2.30593	0.990299	2.32852	0.0198844	0.0410955
MGP_CASTEiJ_G0025777	89.272	0.0213249	0.175764	0.121327	0.903432	0.932012
MGP_CASTEiJ_G0025855	219.163	0.725489	0.194282	3.73421	0.000188303	0.000680232
MGP_CASTEiJ_G0026062	6.48179	1.2372	0.462595	2.67447	0.00748469	0.0176111
MGP_CASTEiJ_G0025099	1546.7	0.165863	0.133021	1.24689	0.212437	0.305098
MGP_CASTEiJ_G0000945	23.4488	1.98054	0.406286	4.87475	1.08948e-06	7.12737e-06
MGP_CASTEiJ_G0026028	2484.31	0.756893	0.149908	5.04906	4.4399e-07	3.21502e-06
MGP_CASTEiJ_G0000963	9.75832	2.81307	0.520437	5.4052	6.47353e-08	5.8847e-07
MGP_CASTEiJ_G0024686	1495.42	0.152537	0.15514	0.983221	0.325498	0.429896
MGP_CASTEiJ_G0024902	80.7165	0.420292	0.278436	1.50948	0.131177	0.205074
MGP_CASTEiJ_G0024792	163.206	0.00666919	0.178331	0.0373978	0.970168	0.978722
MGP_CASTEiJ_G0024959	1.94298	1.33428	0.847724	1.57396	0.115497	0.184574
MGP_CASTEiJ_G0025732	0.902352	0.563929	1.06241	0.5308	0.595557	0.687247
MGP_CASTEiJ_G0025110	30.5577	-0.383726	0.239047	-1.60523	0.108442	0.175135
MGP_CASTEiJ_G0024844	4.61067	1.86067	0.51023	3.64673	0.000265597	0.000922152
MGP_CASTEiJ_G0025674	8.11605	0.283692	0.42338	0.670064	0.502817	0.604459
MGP_CASTEiJ_G0025522	964.332	-0.286061	0.135219	-2.11554	0.0343836	0.0658824
MGP_CASTEiJ_G0005865	2.64957	0.044831	0.678399	0.0660835	0.947311	0.962941
MGP_CASTEiJ_G0025731	32.8943	0.317947	0.217389	1.46257	0.143585	0.22108
MGP_CASTEiJ_G0026186	20883.9	-0.782229	0.135503	-5.77278	7.79755e-09	9.04645e-08
MGP_CASTEiJ_G0024556	1581.74	-0.768283	0.157994	-4.86273	1.1578e-06	7.50051e-06
MGP_CASTEiJ_G0025960	1291.14	0.10033	0.209937	0.477904	0.632718	0.718775
MGP_CASTEiJ_G0024770	362.803	-0.255336	0.218422	-1.169	0.242404	0.339696
MGP_CASTEiJ_G0025754	1078.49	-1.15375	0.289479	-3.9856	6.73091e-05	0.000273902
MGP_CASTEiJ_G0026087	1485.56	0.401042	0.113172	3.54366	0.000394608	0.00131356
MGP_CASTEiJ_G0025492	11343	-0.365625	0.135148	-2.70538	0.00682267	0.0162357
MGP_CASTEiJ_G0024568	36.1505	-0.286692	0.171841	-1.66835	0.095246	0.157092
MGP_CASTEiJ_G0026059	64.118	0.00769798	0.191315	0.0402372	0.967904	0.977273
MGP_CASTEiJ_G0035300	4.82153	0.502422	0.505424	0.994059	0.320194	0.424414
MGP_CASTEiJ_G0024688	219.66	0.795731	0.195065	4.07931	4.51697e-05	0.000191634
MGP_CASTEiJ_G0025322	693.03	-0.331996	0.144287	-2.30094	0.0213953	0.0437145
MGP_CASTEiJ_G0025978	4105.01	0.0720471	0.152952	0.471042	0.63761	0.722868
MGP_CASTEiJ_G0025762	129.311	-0.328192	0.15934	-2.05969	0.0394278	0.0741067
MGP_CASTEiJ_G0026176	1004.88	-0.798797	0.118805	-6.72363	1.77257e-11	4.04803e-10
MGP_CASTEiJ_G0025061	7.40266	0.115222	0.410925	0.280396	0.779174	0.838794
MGP_CASTEiJ_G0024596	153.737	0.319423	0.213355	1.49715	0.134355	0.209385
MGP_CASTEiJ_G0024971	127.778	-0.320834	0.212125	-1.51247	0.130413	0.20405
MGP_CASTEiJ_G0025771	924.318	-0.963345	0.131323	-7.33568	2.20605e-13	7.97949e-12
MGP_CASTEiJ_G0025685	1307.72	-0.014966	0.0937873	-0.159573	0.873217	0.909769
MGP_CASTEiJ_G0024583	5435.29	0.524894	0.133096	3.94372	8.02281e-05	0.000320426
MGP_CASTEiJ_G0025529	20.6169	0.661977	0.327044	2.02412	0.0429578	0.0797212
MGP_CASTEiJ_G0003541	5.34541	-0.138059	0.432315	-0.319349	0.749462	0.815025
MGP_CASTEiJ_G0024577	31.0451	-0.326624	0.269079	-1.21386	0.224802	0.319339
MGP_CASTEiJ_G0025781	1593.5	-0.095876	0.160288	-0.598147	0.549742	0.647416
MGP_CASTEiJ_G0024742	2670.79	0.66657	0.224283	2.97201	0.00295862	0.00778207
MGP_CASTEiJ_G0035783	0.971438	1.75492	1.2558	1.39745	0.162279	0.244707
MGP_CASTEiJ_G0024585	341.239	-0.20597	0.126064	-1.63386	0.102288	0.166721
MGP_CASTEiJ_G0024610	173.183	0.967949	0.172863	5.5995	2.14972e-08	2.21348e-07
MGP_CASTEiJ_G0024552	251.957	0.546646	0.19322	2.82914	0.00466737	0.0116133
MGP_CASTEiJ_G0024694	621.707	-0.966097	0.124452	-7.76283	8.30572e-15	4.15768e-13
MGP_CASTEiJ_G0024732	4.49295	-0.633214	0.756846	-0.836648	0.40279	0.508814
MGP_CASTEiJ_G0025366	3.67795	1.03407	0.595804	1.73558	0.0826378	0.139467
MGP_CASTEiJ_G0011570	9.1093	-1.16754	0.407821	-2.86286	0.00419831	0.0105871
MGP_CASTEiJ_G0005915	44.0721	0.287421	0.22377	1.28445	0.198985	0.289187
MGP_CASTEiJ_G0024754	718.522	0.224358	0.154979	1.44767	0.14771	0.226328
MGP_CASTEiJ_G0024513	1268.49	-0.571103	0.0943982	-6.04993	1.44911e-09	1.99006e-08
MGP_CASTEiJ_G0024931	2463.44	-0.527951	0.178072	-2.96481	0.00302866	0.00794674
MGP_CASTEiJ_G0008359	1.93435	1.87499	0.791673	2.36839	0.0178657	0.0375076
MGP_CASTEiJ_G0014774	1.3519	1.42518	0.905869	1.57328	0.115655	0.184774
MGP_CASTEiJ_G0003402	16.2395	0.0128613	0.333977	0.0385095	0.969281	0.978114
MGP_CASTEiJ_G0025838	304.232	-0.551417	0.118591	-4.64973	3.32377e-06	1.92012e-05
MGP_CASTEiJ_G0024586	5375.44	0.625092	0.115587	5.40798	6.37389e-08	5.80352e-07
MGP_CASTEiJ_G0024831	4.78152	0.235595	0.423803	0.555907	0.578274	0.671937
MGP_CASTEiJ_G0026155	1087.7	0.394107	0.141849	2.77837	0.00546326	0.0133202
MGP_CASTEiJ_G0014775	3.07573	0.706558	0.659748	1.07095	0.284192	0.386211
MGP_CASTEiJ_G0024519	1888.12	-0.590672	0.106797	-5.53077	3.18829e-08	3.14841e-07
MGP_CASTEiJ_G0025963	3554.79	-0.895887	0.285163	-3.14167	0.00167987	0.00472505
MGP_CASTEiJ_G0026013	1544.39	-0.812638	0.131278	-6.19019	6.00903e-10	9.12319e-09
MGP_CASTEiJ_G0024954	1089.55	0.538009	0.19208	2.80097	0.005095	0.0125409
MGP_CASTEiJ_G0011407	4.81336	2.24353	0.559622	4.00901	6.09728e-05	0.000250711
MGP_CASTEiJ_G0024906	899.58	0.289578	0.124789	2.32055	0.0203114	0.04187
MGP_CASTEiJ_G0026197	3.68695	1.63762	0.593158	2.76085	0.00576506	0.0139634
MGP_CASTEiJ_G0024649	1620.27	-0.162516	0.133583	-1.21659	0.22376	0.318201
MGP_CASTEiJ_G0025478	900.771	0.106311	0.251462	0.422772	0.672462	0.752448
MGP_CASTEiJ_G0024984	5.2519	-0.55548	0.519513	-1.06923	0.284965	0.387053
MGP_CASTEiJ_G0024593	39.5265	0.4931	0.230672	2.13766	0.032544	0.0628028
MGP_CASTEiJ_G0025594	1.76768	1.15348	0.826298	1.39596	0.162728	0.245333
MGP_CASTEiJ_G0025650	0.789043	0.312807	1.59361	0.196289	0.844384	0.889189
MGP_CASTEiJ_G0005886	1.63144	0.275313	0.755819	0.364258	0.715665	0.787242
MGP_CASTEiJ_G0025967	684.526	-0.565732	0.083854	-6.74663	1.51319e-11	3.5138e-10
MGP_CASTEiJ_G0011339	17.3306	-1.0614	0.422219	-2.51387	0.0119413	0.0265329
MGP_CASTEiJ_G0025694	1104.19	-0.596888	0.138063	-4.32331	1.53705e-05	7.42405e-05
MGP_CASTEiJ_G0003594	1.1011	1.24174	0.947097	1.3111	0.189825	0.278163
MGP_CASTEiJ_G0014711	1.71326	2.17576	0.916255	2.37462	0.0175669	0.0369657
MGP_CASTEiJ_G0025634	4236.36	0.238039	0.0946671	2.51448	0.0119207	0.0264949
MGP_CASTEiJ_G0025606	4.56259	2.17908	0.610061	3.5719	0.000354404	0.00119212
MGP_CASTEiJ_G0005962	33.7204	-0.242616	0.212286	-1.14288	0.25309	0.351442
MGP_CASTEiJ_G0025025	225.215	0.364345	0.164216	2.21869	0.0265081	0.0525614
MGP_CASTEiJ_G0025466	744.053	-0.957842	0.197207	-4.85703	1.19161e-06	7.6945e-06
MGP_CASTEiJ_G0024733	337.862	0.653786	0.167074	3.91314	9.1102e-05	0.000359187
MGP_CASTEiJ_G0025423	71.1027	-0.725657	0.196901	-3.6854	0.000228346	0.00080461
MGP_CASTEiJ_G0025763	229.539	-1.61982	0.24773	-6.53867	6.20667e-11	1.24278e-09
MGP_CASTEiJ_G0011462	2.20545	-0.738091	0.735484	-1.00354	0.315598	0.419663
MGP_CASTEiJ_G0025505	8153.49	0.562616	0.149046	3.77478	0.000160149	0.000588386
MGP_CASTEiJ_G0024687	697.262	0.845373	0.137077	6.16713	6.95421e-10	1.0397e-08
MGP_CASTEiJ_G0025021	131.577	-0.83045	0.248909	-3.33636	0.000848829	0.00258323
MGP_CASTEiJ_G0024800	1985.14	-0.820193	0.161377	-5.08248	3.72546e-07	2.75461e-06
MGP_CASTEiJ_G0025016	4845.61	0.0719451	0.130945	0.54943	0.58271	0.6759
MGP_CASTEiJ_G0025620	247.559	0.491751	0.226568	2.17043	0.0299739	0.0583909
MGP_CASTEiJ_G0024615	9626.21	0.137551	0.170737	0.805628	0.420458	0.525976
MGP_CASTEiJ_G0024704	358.999	0.855392	0.191413	4.46883	7.86477e-06	4.12092e-05
MGP_CASTEiJ_G0025406	31.7014	-0.0111176	0.326274	-0.0340745	0.972818	0.980389
MGP_CASTEiJ_G0024936	351.209	-0.208754	0.287427	-0.726286	0.467664	0.571604
MGP_CASTEiJ_G0025698	417.985	-0.545468	0.139776	-3.90245	9.5224e-05	0.000373338
MGP_CASTEiJ_G0025500	2527.81	-0.214216	0.22202	-0.964852	0.334619	0.439431
MGP_CASTEiJ_G0025818	2216.83	-0.717839	0.126813	-5.66063	1.50816e-08	1.6206e-07
MGP_CASTEiJ_G0025598	2.1998	0.889763	0.774642	1.14861	0.250716	0.348751
MGP_CASTEiJ_G0025948	56.6473	1.39607	0.203414	6.86319	6.73408e-12	1.71417e-10
MGP_CASTEiJ_G0025811	6018.43	0.0556289	0.14144	0.393304	0.694095	0.769669
MGP_CASTEiJ_G0024612	551.446	0.0130768	0.125769	0.103974	0.91719	0.941239
MGP_CASTEiJ_G0024685	563.53	-0.061388	0.122326	-0.501838	0.615781	0.704603
MGP_CASTEiJ_G0026084	450.911	0.149982	0.147229	1.0187	0.308347	0.41168
MGP_CASTEiJ_G0024571	545.676	0.861677	0.107032	8.05066	8.2351e-16	5.36861e-14
MGP_CASTEiJ_G0024677	96.82	2.56255	0.557673	4.59508	4.32585e-06	2.41562e-05
MGP_CASTEiJ_G0011594	18.474	-0.432867	0.284819	-1.5198	0.128561	0.201687
MGP_CASTEiJ_G0011232	49.9956	-0.91902	0.299759	-3.06587	0.00217041	0.00592208
MGP_CASTEiJ_G0011195	1.5265	-1.54988	0.930911	-1.66491	0.0959311	0.158002
MGP_CASTEiJ_G0025871	2176.74	-0.469411	0.100856	-4.65429	3.25095e-06	1.88241e-05
MGP_CASTEiJ_G0003450	2.2855	-0.402577	0.877512	-0.458771	0.646398	0.730357
MGP_CASTEiJ_G0003570	0.701182	-2.16272	1.26843	-1.70504	0.0881867	0.147291
MGP_CASTEiJ_G0003427	2.8455	-1.8799	0.910855	-2.06388	0.0390291	0.0734654
MGP_CASTEiJ_G0025575	13.6623	0.978108	0.368073	2.65737	0.00787523	0.0184302
MGP_CASTEiJ_G0024751	3833.41	-0.019095	0.20779	-0.0918956	0.926781	0.948309
MGP_CASTEiJ_G0026012	6.15003	1.47883	0.486621	3.03898	0.00237384	0.00640314
MGP_CASTEiJ_G0008395	2.28799	0.602484	0.74044	0.813685	0.415826	0.521611
MGP_CASTEiJ_G0025893	518.05	-0.173384	0.255629	-0.678264	0.497605	0.599671
MGP_CASTEiJ_G0025482	186.632	0.525667	0.149589	3.51407	0.000441292	0.00144833
MGP_CASTEiJ_G0024518	4429.1	-0.486119	0.120354	-4.03908	5.36612e-05	0.000223764
MGP_CASTEiJ_G0024534	98.1409	-0.0373037	0.13636	-0.273567	0.784417	0.842713
MGP_CASTEiJ_G0003560	81.9756	2.06938	0.376167	5.50123	3.77147e-08	3.64251e-07
MGP_CASTEiJ_G0011610	109.268	-0.457639	0.226653	-2.01912	0.0434748	0.080543
MGP_CASTEiJ_G0025544	0.523085	2.01862	1.2508	1.61386	0.106557	0.172601
MGP_CASTEiJ_G0024589	373.663	-0.171334	0.211862	-0.808705	0.418685	0.524519
MGP_CASTEiJ_G0025327	77.0919	0.0933128	0.261507	0.356826	0.721222	0.791452
MGP_CASTEiJ_G0025377	447.972	-0.0416933	0.147779	-0.282134	0.777841	0.837641
MGP_CASTEiJ_G0024628	444.36	0.854695	0.208765	4.09406	4.23889e-05	0.000181173
MGP_CASTEiJ_G0005709	8.96955	2.0764	0.476581	4.35687	1.31935e-05	6.50135e-05
MGP_CASTEiJ_G0026135	694.199	0.462958	0.144515	3.20354	0.0013575	0.00391503
MGP_CASTEiJ_G0025580	1298	0.173109	0.15078	1.14809	0.250931	0.349006
MGP_CASTEiJ_G0014777	66.294	0.456938	0.207346	2.20375	0.027542	0.0542709
MGP_CASTEiJ_G0024962	2306.74	-0.893586	0.168652	-5.29839	1.16827e-07	9.90534e-07
MGP_CASTEiJ_G0011187	6.63867	-1.13951	0.45496	-2.50463	0.0122578	0.0271285
MGP_CASTEiJ_G0000947	3.84444	0.514525	0.658607	0.781233	0.434666	0.539796
MGP_CASTEiJ_G0024549	4721.41	0.439171	0.158064	2.77844	0.00546204	0.0133187
MGP_CASTEiJ_G0024823	676.55	-0.116809	0.15597	-0.748921	0.453905	0.558656
MGP_CASTEiJ_G0003525	4.37948	0.0904246	0.469753	0.192494	0.847355	0.891093
MGP_CASTEiJ_G0026116	3.18716	1.79096	0.984421	1.8193	0.0688653	0.11934
MGP_CASTEiJ_G0024570	899.245	0.0229848	0.162406	0.141527	0.887454	0.920581
MGP_CASTEiJ_G0014799	225.65	0.766202	0.144677	5.29596	1.18393e-07	1.0023e-06
MGP_CASTEiJ_G0024544	2439.5	0.133647	0.089832	1.48774	0.136819	0.212653
MGP_CASTEiJ_G0025651	189.111	-0.218175	0.213405	-1.02235	0.306616	0.40971
MGP_CASTEiJ_G0024713	745.526	-0.317817	0.179775	-1.76786	0.0770844	0.13137
MGP_CASTEiJ_G0035794	0.655868	1.82766	1.36228	1.34162	0.179721	0.266239
MGP_CASTEiJ_G0024638	246.275	-0.0469242	0.213995	-0.219277	0.826435	0.875456
MGP_CASTEiJ_G0024848	198.185	1.30234	0.171779	7.58149	3.41614e-14	1.50216e-12
MGP_CASTEiJ_G0024555	21.3124	0.934953	0.255491	3.65943	0.000252774	0.000880781
MGP_CASTEiJ_G0025512	4.9436	0.310608	0.503217	0.617244	0.537074	0.636328
MGP_CASTEiJ_G0003489	21.7105	-0.825752	0.370131	-2.23098	0.0256827	0.051151
MGP_CASTEiJ_G0025734	7858.4	-0.391804	0.232836	-1.68274	0.0924251	0.153183
MGP_CASTEiJ_G0025836	2086.76	0.248634	0.169474	1.46709	0.142352	0.219619
MGP_CASTEiJ_G0025503	197.333	0.267586	0.116741	2.29214	0.0218978	0.0445585
MGP_CASTEiJ_G0024676	1110.16	0.762142	0.0849481	8.97186	2.91559e-19	4.24579e-17
MGP_CASTEiJ_G0025947	6.75923	-0.1173	0.373491	-0.314062	0.753474	0.818395
MGP_CASTEiJ_G0024785	391.059	-0.257217	0.121626	-2.11481	0.0344457	0.0659845
MGP_CASTEiJ_G0025808	1039.21	-0.111356	0.11287	-0.986586	0.323845	0.428444
MGP_CASTEiJ_G0025367	249.985	-0.845331	0.200018	-4.22627	2.37594e-05	0.000108918
MGP_CASTEiJ_G0025752	1269.22	0.612437	0.148492	4.12437	3.71756e-05	0.000161539
MGP_CASTEiJ_G0026071	177.951	-0.697698	0.199316	-3.50046	0.000464465	0.00151199
MGP_CASTEiJ_G0025691	144.523	-0.222245	0.171544	-1.29555	0.195129	0.284431
MGP_CASTEiJ_G0025321	2427.1	-0.583713	0.12829	-4.54996	5.3656e-06	2.92914e-05
MGP_CASTEiJ_G0024756	901.015	0.542414	0.0984081	5.51188	3.55014e-08	3.4574e-07
MGP_CASTEiJ_G0024974	16.0164	1.38745	0.339966	4.08114	4.48158e-05	0.000190312
MGP_CASTEiJ_G0003398	3.16802	-0.215889	0.523723	-0.412221	0.680178	0.758076
MGP_CASTEiJ_G0038926	0.69615	-0.265599	1.16542	-0.227901	0.819723	0.870403
MGP_CASTEiJ_G0011602	1.23302	-0.0522605	1.01646	-0.0514142	0.958995	0.971164
MGP_CASTEiJ_G0025648	496.034	-1.63788	0.33897	-4.83192	1.35224e-06	8.57618e-06
MGP_CASTEiJ_G0024758	78.1286	1.81778	0.256353	7.09091	1.33229e-12	4.01585e-11
MGP_CASTEiJ_G0024834	833.41	-0.527619	0.0808464	-6.52619	6.74653e-11	1.3401e-09
MGP_CASTEiJ_G0024505	97.8716	-0.384745	0.163219	-2.35724	0.0184114	0.0385019
MGP_CASTEiJ_G0011423	94.333	-0.595073	0.169881	-3.50289	0.000460244	0.00150108
MGP_CASTEiJ_G0003404	0.528057	-0.602605	1.40833	-0.427888	0.668733	0.749326
MGP_CASTEiJ_G0005746	11.9238	-0.0445446	0.310595	-0.143417	0.885961	0.91967
MGP_CASTEiJ_G0025597	3083.36	0.240457	0.202872	1.18527	0.235912	0.332239
MGP_CASTEiJ_G0025385	372.484	1.21203	0.228241	5.31033	1.09427e-07	9.34509e-07
MGP_CASTEiJ_G0024891	360.998	0.661113	0.283288	2.33371	0.0196109	0.0405976
MGP_CASTEiJ_G0025568	37746.7	-0.257024	0.121799	-2.11022	0.0348394	0.0666077
MGP_CASTEiJ_G0025399	99.4574	-0.0299106	0.319579	-0.0935938	0.925432	0.94727
MGP_CASTEiJ_G0024893	7368.36	0.455585	0.181873	2.50496	0.0122464	0.0271093
MGP_CASTEiJ_G0024986	1571.94	-0.771575	0.139138	-5.5454	2.93284e-08	2.92189e-07
MGP_CASTEiJ_G0008365	3.51353	1.50787	0.708298	2.12887	0.0332654	0.0640021
MGP_CASTEiJ_G0025330	45.2902	0.267424	0.208566	1.2822	0.199771	0.290178
MGP_CASTEiJ_G0025730	52.2731	-1.12671	0.45579	-2.47199	0.0134364	0.0293892
MGP_CASTEiJ_G0025612	8517.62	-1.21166	0.229637	-5.27642	1.31731e-07	1.0974e-06
MGP_CASTEiJ_G0025005	6458.71	0.396336	0.153978	2.57397	0.0100539	0.0228022
MGP_CASTEiJ_G0026179	1502.62	-0.7179	0.091203	-7.87145	3.5055e-15	1.91276e-13
MGP_CASTEiJ_G0024627	1476.89	-0.60625	0.198186	-3.059	0.00222079	0.00604192
MGP_CASTEiJ_G0025576	2615.95	-0.377301	0.135285	-2.78894	0.00528815	0.012951
MGP_CASTEiJ_G0026152	217.304	-0.177129	0.110212	-1.60716	0.108018	0.174627
MGP_CASTEiJ_G0025569	3182.18	0.0270385	0.112729	0.239853	0.810444	0.863299
MGP_CASTEiJ_G0025056	98.7912	0.0485472	0.254164	0.191007	0.84852	0.891787
MGP_CASTEiJ_G0026050	243.168	0.212898	0.302076	0.704784	0.480945	0.583893
MGP_CASTEiJ_G0026106	301.208	-0.500483	0.116111	-4.31038	1.62976e-05	7.81464e-05
MGP_CASTEiJ_G0025095	3960.97	0.594689	0.131445	4.52425	6.06099e-06	3.2541e-05
MGP_CASTEiJ_G0038923	2.21626	2.63117	0.847523	3.10454	0.00190575	0.00527308
MGP_CASTEiJ_G0025618	213.445	-0.230082	0.0910813	-2.52612	0.0115332	0.025733
MGP_CASTEiJ_G0024564	1598.06	0.535777	0.184096	2.91031	0.00361076	0.00928931
MGP_CASTEiJ_G0036558	1.30316	-0.902557	1.25505	-0.71914	0.472054	0.575905
MGP_CASTEiJ_G0024840	5.30277	1.48458	0.552719	2.68596	0.00723227	0.0170961
MGP_CASTEiJ_G0024920	38820.8	0.386889	0.161703	2.39259	0.0167297	0.0355016
MGP_CASTEiJ_G0025892	211.087	-0.333086	0.14171	-2.35047	0.0187499	0.0391004
MGP_CASTEiJ_G0024673	740.396	-0.524704	0.119389	-4.3949	1.10821e-05	5.57612e-05
MGP_CASTEiJ_G0024507	35.2044	0.0248125	0.226458	0.109568	0.912752	0.938429
MGP_CASTEiJ_G0025895	1218	-0.290473	0.145643	-1.99441	0.0461072	0.0846431
MGP_CASTEiJ_G0024603	0.479768	-0.396519	1.62015	-0.244743	0.806656	0.860476
MGP_CASTEiJ_G0024929	1182.26	0.700643	0.246632	2.84084	0.00449944	0.0112491
MGP_CASTEiJ_G0025413	1.24353	-1.05641	0.938164	-1.12604	0.260147	0.359825
MGP_CASTEiJ_G0025743	5250.16	-0.155222	0.126168	-1.23028	0.218593	0.312439
MGP_CASTEiJ_G0014772	3.63172	0.836017	0.676211	1.23633	0.216338	0.309847
MGP_CASTEiJ_G0024698	698.862	-0.167071	0.155015	-1.07777	0.281135	0.382708
MGP_CASTEiJ_G0024740	2104.1	-0.464203	0.0899856	-5.15863	2.48762e-07	1.9337e-06
MGP_CASTEiJ_G0025467	2298.3	0.789176	0.147108	5.36461	8.11236e-08	7.17947e-07
MGP_CASTEiJ_G0024827	2192.51	0.334667	0.121576	2.75274	0.00590989	0.0142741
MGP_CASTEiJ_G0003511	99.1629	0.544723	0.17495	3.11359	0.00184828	0.00513307
MGP_CASTEiJ_G0014791	1.1177	0.627406	0.959815	0.653674	0.513322	0.614288
MGP_CASTEiJ_G0026102	238.897	0.165542	0.27608	0.599616	0.548762	0.646487
MGP_CASTEiJ_G0025935	2.88728	0.602813	0.623686	0.966532	0.333778	0.438558
MGP_CASTEiJ_G0025988	16.5522	-0.187443	0.315602	-0.593924	0.552563	0.649877
MGP_CASTEiJ_G0025714	32524.7	0.573812	0.0988747	5.80343	6.49705e-09	7.68475e-08
MGP_CASTEiJ_G0025687	1121.01	-0.778969	0.156331	-4.98283	6.26612e-07	4.35328e-06
MGP_CASTEiJ_G0009372	0.449884	-0.557176	1.62887	-0.342062	0.732304	0.800481
MGP_CASTEiJ_G0025824	861.251	-0.544225	0.0997642	-5.45512	4.89398e-08	4.57111e-07
MGP_CASTEiJ_G0025832	1502.58	-0.318228	0.0889711	-3.57676	0.000347881	0.0011737
MGP_CASTEiJ_G0026139	2393.75	0.00151714	0.106604	0.0142315	0.988645	0.991916
MGP_CASTEiJ_G0024999	4128.88	-0.0371845	0.148914	-0.249705	0.802816	0.857903
MGP_CASTEiJ_G0025331	2625.07	0.618357	0.0792809	7.79958	6.21142e-15	3.20224e-13
MGP_CASTEiJ_G0026093	1097.86	0.410278	0.120946	3.39224	0.000693237	0.00215984
MGP_CASTEiJ_G0024856	584.813	-0.825191	0.131633	-6.26886	3.63713e-10	5.9018e-09
MGP_CASTEiJ_G0025369	203.715	0.0498784	0.170988	0.291707	0.770511	0.831688
MGP_CASTEiJ_G0024718	51.0107	-1.02105	0.286499	-3.56388	0.000365413	0.00122438
MGP_CASTEiJ_G0003543	2.88378	-0.634541	0.783377	-0.810007	0.417936	0.523728
MGP_CASTEiJ_G0024699	2016.41	0.657337	0.137025	4.7972	1.60902e-06	1.00205e-05
MGP_CASTEiJ_G0011263	26.563	-0.436487	0.333157	-1.31015	0.190144	0.278521
MGP_CASTEiJ_G0024993	1.18988	0.998456	0.86073	1.16001	0.246044	0.34362
MGP_CASTEiJ_G0026074	33.2498	-0.617906	0.234261	-2.63768	0.00834762	0.0193993
MGP_CASTEiJ_G0024952	871.795	-0.0535057	0.0808128	-0.662095	0.50791	0.609177
MGP_CASTEiJ_G0025417	439.633	-0.780362	0.153883	-5.07113	3.95466e-07	2.90226e-06
MGP_CASTEiJ_G0024786	920.445	0.0676236	0.174608	0.387287	0.698544	0.773187
MGP_CASTEiJ_G0025389	77.0616	-0.0469213	0.183013	-0.256382	0.797656	0.853772
MGP_CASTEiJ_G0024801	17.6693	2.69418	0.366383	7.35345	1.93157e-13	7.05495e-12
MGP_CASTEiJ_G0025874	505.253	-0.45015	0.102918	-4.37387	1.22062e-05	6.06552e-05
MGP_CASTEiJ_G0025725	17176	-0.0470247	0.291599	-0.161265	0.871885	0.908803
MGP_CASTEiJ_G0025340	1334.14	-0.393	0.105726	-3.71716	0.000201475	0.000722
MGP_CASTEiJ_G0011311	50.5672	-0.13312	0.224128	-0.593946	0.552549	0.649877
MGP_CASTEiJ_G0025742	254.181	1.03641	0.154409	6.71209	1.91851e-11	4.35471e-10
MGP_CASTEiJ_G0025976	2315.96	0.305193	0.15327	1.99121	0.0464576	0.0851748
MGP_CASTEiJ_G0000985	29.6275	-0.861139	0.237365	-3.62791	0.000285724	0.00098458
MGP_CASTEiJ_G0025975	0.679278	-0.364505	1.19115	-0.30601	0.759597	0.822973
MGP_CASTEiJ_G0025473	3969.62	0.370095	0.161604	2.29014	0.0220132	0.044751
MGP_CASTEiJ_G0003549	3.48207	-1.55146	0.580228	-2.67389	0.00749776	0.0176382
MGP_CASTEiJ_G0025566	952.768	0.171427	0.111057	1.5436	0.122686	0.194058
MGP_CASTEiJ_G0000982	2.64957	-0.199742	0.713301	-0.280025	0.779458	0.838926
MGP_CASTEiJ_G0025073	1365.79	0.714369	0.141784	5.03844	4.69346e-07	3.37362e-06
MGP_CASTEiJ_G0024855	13.7148	-0.25668	0.350358	-0.732623	0.463788	0.567971
MGP_CASTEiJ_G0026110	2766.06	0.965429	0.170843	5.65097	1.59542e-08	1.70295e-07
MGP_CASTEiJ_G0024532	894.223	-0.481682	0.194285	-2.47926	0.0131657	0.0288785
MGP_CASTEiJ_G0025468	1.17853	0.4473	1.01297	0.441572	0.658799	0.740897
MGP_CASTEiJ_G0005772	0.824592	0.334393	1.06873	0.312889	0.754365	0.818887
MGP_CASTEiJ_G0011327	20.7241	-0.650533	0.251649	-2.58509	0.00973549	0.0221788
MGP_CASTEiJ_G0025097	1668.54	0.478903	0.138476	3.45837	0.000543456	0.00174083
MGP_CASTEiJ_G0025526	50.7209	0.351026	0.170959	2.05328	0.0400452	0.0751132
MGP_CASTEiJ_G0025624	7.73882	-1.49067	0.540998	-2.7554	0.00586198	0.0141767
MGP_CASTEiJ_G0024590	389.602	1.38797	0.1942	7.14709	8.86364e-13	2.79966e-11
MGP_CASTEiJ_G0025008	18.0256	-0.496743	0.448866	-1.10666	0.26844	0.368897
MGP_CASTEiJ_G0025608	242.56	0.977953	0.160775	6.08273	1.18155e-09	1.66441e-08
MGP_CASTEiJ_G0026011	15628	-1.03712	0.1146	-9.04991	1.43093e-19	2.20067e-17
MGP_CASTEiJ_G0024679	998.837	0.0122388	0.147704	0.0828601	0.933963	0.953738
MGP_CASTEiJ_G0025623	2155.64	-0.316164	0.186784	-1.69267	0.0905175	0.150411
MGP_CASTEiJ_G0024523	485.221	0.951679	0.154844	6.14603	7.94461e-10	1.16601e-08
MGP_CASTEiJ_G0005764	1.50467	0.449087	1.02511	0.438088	0.661323	0.743213
MGP_CASTEiJ_G0035786	13.7399	2.6335	0.522588	5.03933	4.6716e-07	3.36109e-06
MGP_CASTEiJ_G0003557	0.979089	0.43028	1.03548	0.415537	0.677749	0.756141
MGP_CASTEiJ_G0025615	611.907	-0.453348	0.119674	-3.78821	0.000151737	0.000561249
MGP_CASTEiJ_G0025673	173.506	-0.973158	0.206927	-4.7029	2.56491e-06	1.52818e-05
MGP_CASTEiJ_G0025971	12.7743	0.993082	0.368434	2.69541	0.00703017	0.0166732
MGP_CASTEiJ_G0024829	464.455	0.038401	0.164172	0.233908	0.815057	0.866935
MGP_CASTEiJ_G0003470	3.09002	-1.05093	0.676496	-1.55349	0.120307	0.190779
MGP_CASTEiJ_G0024639	33.1612	0.00549351	0.219245	0.0250564	0.98001	0.985669
MGP_CASTEiJ_G0025949	908.475	-0.526752	0.206566	-2.55004	0.010771	0.0241996
MGP_CASTEiJ_G0011569	1.8593	1.9306	0.839815	2.29884	0.021514	0.043929
MGP_CASTEiJ_G0011231	4.09166	0.287141	0.476729	0.602314	0.546965	0.644913
MGP_CASTEiJ_G0025525	832.268	0.253953	0.101662	2.49802	0.0124889	0.0275662
MGP_CASTEiJ_G0024712	753.749	-0.250498	0.114834	-2.1814	0.0291541	0.0570167
MGP_CASTEiJ_G0011535	0.793832	0.0055184	1.21179	0.00455392	0.996367	0.997238
MGP_CASTEiJ_G0025588	0.795613	1.802	1.4	1.28715	0.198042	0.288134
MGP_CASTEiJ_G0025415	364.712	-0.0132138	0.12654	-0.104424	0.916833	0.940959
[truncated: 20,428 more rows]

## Sheet: SuppTable2C
SuppTable2C. Differential expression PWK
MGP_PWK gene name	baseMean	log2FoldChange	lfcSE	stat	pvalue	padj
MGP_PWKPhJ_G0015431	54.5797	0.902125	0.24477	3.6856	0.000228167	0.000720426
MGP_PWKPhJ_G0015103	33.7971	0.99665	0.23918	4.16694	3.08711e-05	0.000117422
MGP_PWKPhJ_G0004728	12.5399	-0.375977	0.45891	-0.819283	0.412625	0.508941
MGP_PWKPhJ_G0015908	1656.55	-0.442188	0.121111	-3.6511	0.000261124	0.000812528
MGP_PWKPhJ_G0009865	1.27289	-0.444487	1.04456	-0.425525	0.670454	0.743234
MGP_PWKPhJ_G0015074	1821.85	0.596923	0.120207	4.96579	6.84231e-07	3.62523e-06
MGP_PWKPhJ_G0000236	211.404	2.88847	0.544043	5.30926	1.10069e-07	6.91026e-07
MGP_PWKPhJ_G0015760	1484.52	0.0602934	0.0925974	0.651135	0.51496	0.606538
MGP_PWKPhJ_G0015244	2.68402	1.11554	0.618908	1.80244	0.071476	0.118656
MGP_PWKPhJ_G0000578	5.94034	2.59	0.560109	4.62411	3.76207e-06	1.70435e-05
MGP_PWKPhJ_G0015057	1.3282	0.827736	1.07051	0.773213	0.439396	0.535529
MGP_PWKPhJ_G0016087	782.786	0.730693	0.109213	6.69054	2.22342e-11	3.08446e-10
MGP_PWKPhJ_G0014979	709.565	0.388964	0.120247	3.2347	0.0012177	0.00324882
MGP_PWKPhJ_G0000604	5.11264	1.17446	0.526191	2.232	0.0256149	0.0488076
MGP_PWKPhJ_G0009972	14.9871	-0.702732	0.417824	-1.68189	0.0925907	0.148058
MGP_PWKPhJ_G0009653	1.02818	0.262817	0.944666	0.278211	0.78085	0.833825
MGP_PWKPhJ_G0014958	728.978	-0.219713	0.105697	-2.0787	0.0376446	0.0682115
MGP_PWKPhJ_G0000426	0.63311	-0.589484	1.399	-0.42136	0.673492	0.74569
MGP_PWKPhJ_G0015093	949.506	-0.707836	0.0952314	-7.4328	1.0632e-13	2.52641e-12
MGP_PWKPhJ_G0010092	57.0808	1.95528	0.31961	6.1177	9.4935e-10	9.24623e-09
MGP_PWKPhJ_G0015025	4163.95	0.691296	0.081494	8.48279	2.19867e-17	1.32755e-15
MGP_PWKPhJ_G0015834	10.3288	-1.75591	0.486149	-3.61188	0.000303989	0.000931612
MGP_PWKPhJ_G0015822	1426.19	-0.317114	0.0791919	-4.00438	6.21804e-05	0.000221347
MGP_PWKPhJ_G0016075	1921.65	-0.540643	0.159121	-3.39767	0.000679614	0.00192524
MGP_PWKPhJ_G0000473	7.27521	2.37316	0.649486	3.65391	0.000258275	0.000804571
MGP_PWKPhJ_G0015920	189.95	0.0287054	0.132076	0.217341	0.827943	0.87231
MGP_PWKPhJ_G0014954	3515.24	0.45906	0.169105	2.71464	0.0066348	0.0147493
MGP_PWKPhJ_G0015184	93.487	0.25128	0.274573	0.915166	0.360104	0.456069
MGP_PWKPhJ_G0004843	11.9763	2.72629	0.494107	5.51761	3.4365e-08	2.38774e-07
MGP_PWKPhJ_G0015875	1443.34	-1.04158	0.178904	-5.82201	5.81452e-09	4.77854e-08
MGP_PWKPhJ_G0000491	6.81748	1.97771	0.522786	3.78302	0.000154935	0.000506421
MGP_PWKPhJ_G0015729	3711.67	-0.175228	0.073875	-2.37195	0.0176945	0.0351583
MGP_PWKPhJ_G0009767	3.84207	-0.424449	0.668211	-0.635203	0.525296	0.61564
MGP_PWKPhJ_G0015914	48224.6	0.575881	0.0934135	6.16486	7.05463e-10	7.10252e-09
MGP_PWKPhJ_G0002682	121.225	0.250822	0.142797	1.75649	0.0790048	0.129165
MGP_PWKPhJ_G0000569	1.40376	2.65459	1.0335	2.56855	0.0102126	0.0215969
MGP_PWKPhJ_G0004698	7.24746	-0.820828	0.393701	-2.0849	0.0370783	0.0673013
MGP_PWKPhJ_G0015708	3461.12	0.0048869	0.154767	0.0315758	0.97481	0.982083
MGP_PWKPhJ_G0015907	5468.76	-0.296328	0.109677	-2.70184	0.00689577	0.0152619
MGP_PWKPhJ_G0015629	3.73642	0.266691	0.546065	0.488386	0.625276	0.704927
MGP_PWKPhJ_G0015554	141.758	0.128945	0.144155	0.894488	0.371061	0.467214
MGP_PWKPhJ_G0015727	919.873	0.830082	0.0865433	9.59152	8.67949e-22	1.37006e-19
MGP_PWKPhJ_G0015264	17.5173	0.595206	0.268107	2.22003	0.0264164	0.0500794
MGP_PWKPhJ_G0009853	1.14882	1.07988	0.939303	1.14966	0.250283	0.340474
MGP_PWKPhJ_G0000666	25.3489	3.93406	0.461304	8.52812	1.48745e-17	9.52786e-16
MGP_PWKPhJ_G0015702	3.58901	0.346875	0.729853	0.475267	0.634597	0.71278
MGP_PWKPhJ_G0015344	101.448	-0.408676	0.172591	-2.36789	0.0178897	0.0355014
MGP_PWKPhJ_G0015223	1468.44	0.39024	0.220181	1.77236	0.0763352	0.12545
MGP_PWKPhJ_G0015511	1.96777	-0.667715	0.903732	-0.738842	0.460003	0.555619
MGP_PWKPhJ_G0015372	4.11809	-0.447326	0.577861	-0.774107	0.438868	0.535003
MGP_PWKPhJ_G0016081	1.43545	-0.0877388	0.968613	-0.0905819	0.927825	0.94803
MGP_PWKPhJ_G0015605	46.0488	-0.0805806	0.196716	-0.409629	0.682078	0.752571
MGP_PWKPhJ_G0015772	37.1446	0.72509	0.232154	3.12332	0.00178825	0.0045904
MGP_PWKPhJ_G0000338	1.01255	2.58978	1.45703	1.77744	0.0754954	0.124283
MGP_PWKPhJ_G0009800	3.22344	1.13935	0.577787	1.97192	0.0486186	0.0851298
MGP_PWKPhJ_G0015354	512.401	0.48958	0.116913	4.18758	2.8195e-05	0.00010793
MGP_PWKPhJ_G0009883	12.3203	0.179098	0.324345	0.552186	0.580821	0.665745
MGP_PWKPhJ_G0002508	1.8504	0.161245	0.926266	0.174081	0.861802	0.898898
MGP_PWKPhJ_G0015070	1.62504	-0.645558	0.789492	-0.817687	0.413536	0.509831
MGP_PWKPhJ_G0015894	266.745	0.716813	0.141772	5.05611	4.27901e-07	2.36346e-06
MGP_PWKPhJ_G0015193	3441.28	0.474211	0.22358	2.12099	0.0339225	0.0622999
MGP_PWKPhJ_G0004603	30.5612	3.3639	0.386511	8.70325	3.22522e-18	2.4921e-16
MGP_PWKPhJ_G0015966	1777.52	-0.522423	0.10951	-4.77056	1.83712e-06	8.90707e-06
MGP_PWKPhJ_G0002532	3.30066	0.733216	0.569467	1.28755	0.197904	0.280334
MGP_PWKPhJ_G0015325	15.8473	0.762756	0.285345	2.6731	0.00751535	0.0164633
MGP_PWKPhJ_G0014956	131.656	0.675486	0.198135	3.40922	0.000651484	0.00185435
MGP_PWKPhJ_G0004865	64.7281	0.590853	0.26054	2.2678	0.0233412	0.0449827
MGP_PWKPhJ_G0002634	6.28617	1.90997	0.532365	3.58772	0.000333584	0.00101507
MGP_PWKPhJ_G0004845	9.92729	-0.274675	0.372366	-0.737648	0.460728	0.556343
MGP_PWKPhJ_G0004817	4.28929	-0.0101592	0.531055	-0.0191302	0.984737	0.988899
MGP_PWKPhJ_G0010055	46.6199	-1.23284	0.354037	-3.48223	0.00049726	0.0014553
MGP_PWKPhJ_G0015508	822.07	-0.193143	0.106119	-1.82005	0.0687508	0.114805
MGP_PWKPhJ_G0015126	127.629	-0.0384976	0.151305	-0.254438	0.799158	0.848461
MGP_PWKPhJ_G0015296	324.359	-0.239171	0.0944588	-2.53201	0.011341	0.0237041
MGP_PWKPhJ_G0015277	7167.38	0.764586	0.136672	5.59431	2.21505e-08	1.60283e-07
MGP_PWKPhJ_G0009041	1.14295	2.33157	1.4042	1.66043	0.0968286	0.153778
MGP_PWKPhJ_G0000281	2.90281	2.06804	0.841756	2.45681	0.0140175	0.0285951
MGP_PWKPhJ_G0016063	1367.26	-0.282166	0.0988717	-2.85386	0.00431912	0.0100694
MGP_PWKPhJ_G0015479	5798.4	-0.518565	0.11251	-4.60907	4.04472e-06	1.81971e-05
MGP_PWKPhJ_G0004851	0.6205	1.76777	1.46668	1.20528	0.228095	0.315199
MGP_PWKPhJ_G0015510	1525.83	-0.0300829	0.106319	-0.282951	0.777215	0.830947
MGP_PWKPhJ_G0016082	124.645	0.461746	0.196749	2.34688	0.0189312	0.0373046
MGP_PWKPhJ_G0004782	2.2974	0.263436	0.794526	0.331563	0.740219	0.801043
MGP_PWKPhJ_G0002640	13.4834	-0.169132	0.297988	-0.567581	0.57032	0.656295
MGP_PWKPhJ_G0015781	635.436	-0.152941	0.132971	-1.15019	0.250067	0.340243
MGP_PWKPhJ_G0015611	6149.44	0.702467	0.0861138	8.15742	3.42259e-16	1.51272e-14
MGP_PWKPhJ_G0015633	1.00931	0.423822	1.06007	0.399804	0.689301	0.758233
MGP_PWKPhJ_G0015815	636.509	-0.317145	0.142627	-2.2236	0.0261754	0.0496911
MGP_PWKPhJ_G0016006	706.935	-0.442197	0.0690774	-6.40147	1.53891e-10	1.78898e-09
MGP_PWKPhJ_G0016041	1781.7	0.26157	0.0946181	2.76448	0.00570134	0.0128841
MGP_PWKPhJ_G0015180	794.22	-0.864161	0.121806	-7.09459	1.29737e-12	2.35584e-11
MGP_PWKPhJ_G0015500	1134.43	0.601891	0.0822292	7.31968	2.48555e-13	5.34321e-12
MGP_PWKPhJ_G0016088	551.373	-0.143826	0.0867152	-1.6586	0.0971966	0.154229
MGP_PWKPhJ_G0000512	1.07126	2.21816	1.16302	1.90724	0.0564891	0.0970046
MGP_PWKPhJ_G0015331	1040.37	0.016921	0.269386	0.0628133	0.949915	0.964271
MGP_PWKPhJ_G0014996	678.583	-0.0446471	0.0961778	-0.464215	0.642494	0.719298
MGP_PWKPhJ_G0007403	17.9268	2.85067	0.388177	7.34372	2.0773e-13	4.54067e-12
MGP_PWKPhJ_G0015496	929.01	1.24267	0.19434	6.39429	1.61296e-10	1.86621e-09
MGP_PWKPhJ_G0015273	1138	-0.188961	0.0962178	-1.96388	0.0495436	0.0865711
MGP_PWKPhJ_G0000644	39.5147	-0.0558234	0.239488	-0.233094	0.815688	0.861885
MGP_PWKPhJ_G0015145	11770	0.140276	0.0783928	1.7894	0.0735504	0.121597
MGP_PWKPhJ_G0015535	244.574	-0.387336	0.106446	-3.6388	0.000273909	0.000849202
MGP_PWKPhJ_G0004614	67.0351	0.106024	0.198564	0.533954	0.593373	0.67698
MGP_PWKPhJ_G0015355	175.736	1.23551	0.218797	5.64683	1.63435e-08	1.21526e-07
MGP_PWKPhJ_G0015847	191.087	-0.891928	0.21554	-4.13811	3.50183e-05	0.000131723
MGP_PWKPhJ_G0000345	25.8798	-0.528386	0.233677	-2.26119	0.0237478	0.0456646
MGP_PWKPhJ_G0015485	60.3445	-0.211173	0.22088	-0.956052	0.339046	0.434403
MGP_PWKPhJ_G0015583	708.815	-0.393483	0.172936	-2.27531	0.0228874	0.0442085
MGP_PWKPhJ_G0015944	1.50541	1.69852	0.993716	1.70926	0.0874027	0.141048
MGP_PWKPhJ_G0000290	24.794	2.28618	0.321112	7.11956	1.08271e-12	2.01236e-11
MGP_PWKPhJ_G0004633	12.8159	1.56088	0.458866	3.40161	0.000669904	0.00190114
MGP_PWKPhJ_G0015051	8254.49	-0.561632	0.0961353	-5.8421	5.15473e-09	4.27927e-08
MGP_PWKPhJ_G0015751	1639.86	0.0788872	0.0594251	1.32751	0.184341	0.264076
MGP_PWKPhJ_G0010094	11.7503	-1.57509	0.606704	-2.59614	0.00942776	0.0201143
MGP_PWKPhJ_G0015732	289.843	-0.541501	0.162351	-3.33537	0.000851858	0.00235728
MGP_PWKPhJ_G0016074	331.653	0.628122	0.109401	5.74144	9.3873e-09	7.35117e-08
MGP_PWKPhJ_G0015501	526.297	-0.0965734	0.165164	-0.584713	0.558741	0.645661
MGP_PWKPhJ_G0015316	550.522	1.27676	0.210271	6.07197	1.26349e-09	1.19478e-08
MGP_PWKPhJ_G0015012	336.576	-0.280566	0.139712	-2.00817	0.0446252	0.0790525
MGP_PWKPhJ_G0015287	796.184	0.767468	0.0987578	7.77121	7.77408e-15	2.41631e-13
MGP_PWKPhJ_G0000424	1.01272	0.406148	1.18652	0.342301	0.732124	0.794501
MGP_PWKPhJ_G0035648	4.6495	2.07607	0.59853	3.46862	0.000523148	0.0015238
MGP_PWKPhJ_G0015886	823.806	-0.143544	0.0794221	-1.80735	0.0707073	0.117539
MGP_PWKPhJ_G0000299	23.6306	3.15563	0.488691	6.45732	1.06576e-10	1.28025e-09
MGP_PWKPhJ_G0000283	4.49075	2.96248	0.680717	4.352	1.34899e-05	5.50381e-05
MGP_PWKPhJ_G0015983	441.446	-0.577029	0.389696	-1.48072	0.138682	0.208543
MGP_PWKPhJ_G0000256	19.7112	2.46071	0.311332	7.90381	2.70507e-15	9.58003e-14
MGP_PWKPhJ_G0016005	270.269	-0.340724	0.123471	-2.75954	0.00578831	0.0130566
MGP_PWKPhJ_G0015853	505.472	-0.141873	0.139379	-1.0179	0.308728	0.403088
MGP_PWKPhJ_G0009740	174.828	-0.576156	0.216173	-2.66526	0.00769297	0.0168207
MGP_PWKPhJ_G0014962	134.008	0.549286	0.173147	3.17236	0.00151204	0.00394786
MGP_PWKPhJ_G0015654	0.59978	0.0582532	1.37512	0.0423624	0.96621	0.975772
MGP_PWKPhJ_G0038075	6.36645	2.1475	0.562375	3.81863	0.000134195	0.000443817
MGP_PWKPhJ_G0015096	7.7072	-0.188911	0.463132	-0.407899	0.683348	0.753521
MGP_PWKPhJ_G0015079	692.189	-0.798706	0.178563	-4.47296	7.71435e-06	3.29237e-05
MGP_PWKPhJ_G0015562	9821.36	0.478217	0.169672	2.81848	0.00482516	0.0110935
MGP_PWKPhJ_G0007395	2.41568	1.08956	0.689536	1.58013	0.114078	0.176962
MGP_PWKPhJ_G0015391	524.593	-0.390317	0.0915746	-4.26228	2.02349e-05	7.97807e-05
MGP_PWKPhJ_G0015441	2.52573	0.291881	0.750078	0.389134	0.697177	0.765049
MGP_PWKPhJ_G0000232	0.61265	1.26876	1.50028	0.845681	0.397731	0.493845
MGP_PWKPhJ_G0009809	46.2327	-0.680506	0.210905	-3.2266	0.00125269	0.00333211
MGP_PWKPhJ_G0015792	3589.37	-0.38838	0.0822601	-4.72137	2.34265e-06	1.1062e-05
MGP_PWKPhJ_G0015427	15.2344	-0.285	0.283933	-1.00376	0.315495	0.410391
MGP_PWKPhJ_G0015210	2362.48	-0.538424	0.095289	-5.65043	1.60046e-08	1.19246e-07
MGP_PWKPhJ_G0000638	2.39386	1.15722	0.752568	1.53769	0.124124	0.190039
MGP_PWKPhJ_G0035405	24.9817	2.38813	0.376717	6.33931	2.3079e-10	2.57068e-09
MGP_PWKPhJ_G0015111	484.554	0.0693937	0.103789	0.668605	0.503747	0.596395
MGP_PWKPhJ_G0015743	1723.83	-0.549416	0.0603566	-9.10284	8.80018e-20	9.00348e-18
MGP_PWKPhJ_G0000610	7.86779	2.58225	0.537865	4.80092	1.57937e-06	7.76994e-06
MGP_PWKPhJ_G0035429	1.8464	1.5577	0.878885	1.77236	0.0763352	0.12545
MGP_PWKPhJ_G0002637	3.85005	-0.235336	0.603743	-0.389795	0.696688	0.76472
MGP_PWKPhJ_G0014990	317.551	0.456796	0.0792303	5.76543	8.14517e-09	6.48182e-08
MGP_PWKPhJ_G0015038	269.808	-0.602665	0.138655	-4.34652	1.38316e-05	5.62399e-05
MGP_PWKPhJ_G0015754	0.765641	1.62459	1.33264	1.21907	0.222817	0.309279
MGP_PWKPhJ_G0035425	10.296	0.344772	0.354953	0.971316	0.331391	0.426698
MGP_PWKPhJ_G0015821	1002.96	0.255562	0.117552	2.17404	0.0297023	0.0555182
MGP_PWKPhJ_G0016085	20.6118	0.422577	0.25655	1.64715	0.0995276	0.157408
MGP_PWKPhJ_G0000515	1.08868	1.84208	1.31218	1.40384	0.160367	0.23562
MGP_PWKPhJ_G0009675	67.4286	-0.608377	0.466217	-1.30492	0.191919	0.273116
MGP_PWKPhJ_G0010003	10.8991	-0.426838	0.459392	-0.929137	0.352818	0.448452
MGP_PWKPhJ_G0015302	19.6446	0.714773	0.365701	1.95453	0.0506391	0.088262
MGP_PWKPhJ_G0004668	87.6967	0.2814	0.160805	1.74994	0.0801282	0.13077
MGP_PWKPhJ_G0014978	1311.7	0.466228	0.0904472	5.15469	2.54047e-07	1.47509e-06
MGP_PWKPhJ_G0014955	1.04182	-0.0556075	1.39663	-0.0398156	0.96824	0.977038
MGP_PWKPhJ_G0015024	6538.15	0.498678	0.0950299	5.24759	1.541e-07	9.38921e-07
MGP_PWKPhJ_G0038320	1.92126	1.18317	0.827399	1.42999	0.152721	0.226068
MGP_PWKPhJ_G0000402	1.47675	1.4486	0.927191	1.56236	0.118204	0.18239
MGP_PWKPhJ_G0000276	9.85015	2.33064	0.471329	4.94483	7.62109e-07	3.9938e-06
MGP_PWKPhJ_G0015779	419.216	-0.285079	0.0887297	-3.21289	0.00131406	0.00347861
MGP_PWKPhJ_G0014233	4.57836	0.265268	0.505347	0.524923	0.599637	0.682322
MGP_PWKPhJ_G0009988	61.4627	-1.07083	0.4554	-2.35139	0.0187032	0.0369203
MGP_PWKPhJ_G0004650	0.648365	-2.27629	1.69377	-1.34391	0.178976	0.257766
MGP_PWKPhJ_G0000414	0.793356	1.72548	1.19568	1.44309	0.148995	0.221309
MGP_PWKPhJ_G0000346	2.93288	0.369984	0.620037	0.596713	0.550699	0.638672
MGP_PWKPhJ_G0015663	10.0914	0.0936705	0.351494	0.266493	0.78986	0.841575
MGP_PWKPhJ_G0014966	0.751323	2.56731	1.26845	2.02397	0.0429731	0.0764918
MGP_PWKPhJ_G0015519	183.925	1.19454	0.297084	4.02088	5.79803e-05	0.000207633
MGP_PWKPhJ_G0014227	0.929056	2.00142	1.13234	1.7675	0.077144	0.126573
MGP_PWKPhJ_G0015473	247.976	1.30332	0.207314	6.2867	3.24285e-10	3.49921e-09
MGP_PWKPhJ_G0010034	2.08411	-2.10865	0.788437	-2.67447	0.00748471	0.0163994
MGP_PWKPhJ_G0015925	79.7897	-0.495469	0.181416	-2.73113	0.00631184	0.0141301
MGP_PWKPhJ_G0002583	4.46904	1.42072	0.692021	2.053	0.0400722	0.0719437
MGP_PWKPhJ_G0015056	1952.07	-0.094521	0.100217	-0.943166	0.345596	0.440928
MGP_PWKPhJ_G0015778	1012.85	1.40047	0.219387	6.38357	1.7301e-10	1.98306e-09
MGP_PWKPhJ_G0002497	96.8091	-0.385504	0.139488	-2.76371	0.00571484	0.0129107
MGP_PWKPhJ_G0015160	242.307	-0.125474	0.113812	-1.10247	0.270258	0.362625
MGP_PWKPhJ_G0015563	2694.38	-0.128099	0.152201	-0.841647	0.399986	0.496068
MGP_PWKPhJ_G0009849	0.742413	1.02113	1.3983	0.730268	0.465227	0.560519
MGP_PWKPhJ_G0000443	8.34592	2.56959	0.576273	4.45899	8.23484e-06	3.49495e-05
MGP_PWKPhJ_G0014234	2348.43	2.57946	0.353243	7.30221	2.83077e-13	5.98634e-12
MGP_PWKPhJ_G0015303	206.171	-0.282382	0.169059	-1.67032	0.0948566	0.151124
MGP_PWKPhJ_G0004855	0.886253	1.48794	1.11584	1.33347	0.182378	0.261611
MGP_PWKPhJ_G0015166	9162.39	0.853228	0.12804	6.66377	2.6689e-11	3.65201e-10
MGP_PWKPhJ_G0000285	12.6629	2.11941	0.38932	5.44388	5.21335e-08	3.52324e-07
MGP_PWKPhJ_G0015856	1488.92	-0.627248	0.0807321	-7.7695	7.87978e-15	2.44572e-13
MGP_PWKPhJ_G0002502	4.03839	1.7495	0.588956	2.97051	0.00297302	0.00721669
MGP_PWKPhJ_G0035416	1.35406	2.16489	1.10873	1.95259	0.0508687	0.0885853
MGP_PWKPhJ_G0015509	1375.83	0.632182	0.0979555	6.45377	1.091e-10	1.30891e-09
MGP_PWKPhJ_G0004889	7.11321	2.05919	0.610456	3.3732	0.000742988	0.00208208
MGP_PWKPhJ_G0000500	1.489	4.04084	2.14866	1.88063	0.0600218	0.102237
MGP_PWKPhJ_G0015758	183.673	0.646583	0.142436	4.53946	5.63982e-06	2.4607e-05
MGP_PWKPhJ_G0014969	1088.86	1.61047	0.224551	7.17195	7.39379e-13	1.41891e-11
MGP_PWKPhJ_G0015143	255.344	-0.271086	0.119306	-2.2722	0.0230745	0.0445386
MGP_PWKPhJ_G0015607	2477.66	0.0364501	0.114554	0.318191	0.75034	0.80909
MGP_PWKPhJ_G0015723	23.1221	0.702167	0.256125	2.7415	0.00611599	0.0137327
MGP_PWKPhJ_G0015058	778.99	0.534641	0.0904023	5.91402	3.33859e-09	2.88421e-08
MGP_PWKPhJ_G0000600	0.600307	0.0105474	1.37512	0.00767019	0.99388	0.995366
MGP_PWKPhJ_G0015239	1263.1	-0.205712	0.0824257	-2.49573	0.0125699	0.0259755
MGP_PWKPhJ_G0015359	2379.74	-0.0905049	0.129765	-0.697454	0.485518	0.579369
MGP_PWKPhJ_G0000603	6.35033	2.4139	0.50166	4.81182	1.49565e-06	7.38765e-06
MGP_PWKPhJ_G0015295	1053.12	0.0434602	0.0950282	0.45734	0.647426	0.723696
MGP_PWKPhJ_G0015687	937.519	0.635018	0.187504	3.38668	0.000707431	0.00199483
MGP_PWKPhJ_G0002555	7.87621	0.618936	0.478934	1.29232	0.196246	0.278532
MGP_PWKPhJ_G0015491	1034.01	-0.0133659	0.135424	-0.0986965	0.921379	0.943101
MGP_PWKPhJ_G0015830	0.767331	2.10801	1.18915	1.7727	0.076278	0.125394
MGP_PWKPhJ_G0010081	2.0274	-0.805387	0.738901	-1.08998	0.275722	0.368547
MGP_PWKPhJ_G0004847	3.18935	-0.0539662	0.572931	-0.0941931	0.924956	0.945755
MGP_PWKPhJ_G0002673	2.1763	0.0933858	0.825608	0.113112	0.909942	0.934337
MGP_PWKPhJ_G0000365	7.95529	-0.730597	0.360561	-2.02628	0.0427361	0.0761326
MGP_PWKPhJ_G0009863	1.54234	-0.905107	0.932594	-0.970526	0.331784	0.427129
MGP_PWKPhJ_G0016016	1932.96	-0.195192	0.123959	-1.57464	0.115339	0.178619
MGP_PWKPhJ_G0035692	0.935094	-0.0112456	1.35264	-0.00831384	0.993367	0.994987
MGP_PWKPhJ_G0000261	0.991719	1.1519	1.04671	1.1005	0.271116	0.363621
MGP_PWKPhJ_G0004751	0.62413	2.29298	1.69791	1.35047	0.176865	0.255493
MGP_PWKPhJ_G0015458	1134.12	-0.686034	0.18768	-3.65533	0.000256853	0.000800932
MGP_PWKPhJ_G0016043	3383.3	-0.343866	0.0703664	-4.88678	1.02496e-06	5.22384e-06
MGP_PWKPhJ_G0015759	4661.44	0.0472123	0.0792111	0.596031	0.551154	0.639066
MGP_PWKPhJ_G0000562	8.31448	2.71243	0.502133	5.40181	6.597e-08	4.33632e-07
MGP_PWKPhJ_G0015101	2.91131	1.20824	0.690342	1.75021	0.0800818	0.130713
MGP_PWKPhJ_G0009878	24.7558	0.751662	0.274461	2.73868	0.00616857	0.0138367
MGP_PWKPhJ_G0009909	8.92668	0.283024	0.33851	0.836087	0.403106	0.499453
MGP_PWKPhJ_G0015621	105.434	-0.09049	0.192563	-0.469923	0.63841	0.715924
MGP_PWKPhJ_G0015214	1130.61	1.71898	0.260106	6.60875	3.8759e-11	5.11364e-10
MGP_PWKPhJ_G0010068	289.015	-0.49595	0.271997	-1.82336	0.0682485	0.11411
MGP_PWKPhJ_G0004795	1.12226	-0.0323526	1.08266	-0.0298826	0.976161	0.983078
MGP_PWKPhJ_G0000238	6.11597	2.33826	0.599138	3.9027	9.51237e-05	0.00032556
MGP_PWKPhJ_G0014202	63.6899	0.98787	0.223825	4.41358	1.01676e-05	4.2451e-05
MGP_PWKPhJ_G0000573	3.86205	2.42298	0.642217	3.77284	0.0001614	0.000525896
MGP_PWKPhJ_G0015297	1064.46	0.175622	0.11244	1.56192	0.118307	0.182524
MGP_PWKPhJ_G0000557	5.89119	2.81243	0.613394	4.58503	4.53917e-06	2.01712e-05
MGP_PWKPhJ_G0015390	116.368	0.369425	0.159181	2.32078	0.0202985	0.0397075
MGP_PWKPhJ_G0016035	380.016	0.731096	0.146814	4.97974	6.36694e-07	3.3937e-06
MGP_PWKPhJ_G0000349	1.12237	2.31716	1.05077	2.20521	0.0274394	0.051832
MGP_PWKPhJ_G0015226	3388.09	-0.611288	0.153506	-3.98218	6.82846e-05	0.000240904
MGP_PWKPhJ_G0015532	29.1961	0.219063	0.326608	0.670721	0.502398	0.595315
MGP_PWKPhJ_G0015750	1675.56	0.214658	0.123368	1.73999	0.0818614	0.133254
MGP_PWKPhJ_G0009789	0.947786	-2.33907	1.57426	-1.48582	0.137325	0.206863
MGP_PWKPhJ_G0015923	11.6689	1.51337	0.456005	3.31875	0.000904217	0.00248876
MGP_PWKPhJ_G0015383	37.4634	0.539621	0.208574	2.5872	0.00967597	0.0205803
MGP_PWKPhJ_G0015077	75.0411	-0.429482	0.180833	-2.37502	0.0175482	0.0349084
MGP_PWKPhJ_G0015587	30.2451	0.886748	0.219343	4.04274	5.283e-05	0.000190891
MGP_PWKPhJ_G0015263	477.958	0.513503	0.172466	2.97742	0.00290687	0.00707945
MGP_PWKPhJ_G0015280	0.897716	-1.37476	1.33455	-1.03013	0.30295	0.397394
MGP_PWKPhJ_G0000223	12.0293	4.0827	0.566864	7.20226	5.92218e-13	1.1654e-11
MGP_PWKPhJ_G0000407	1.00667	1.57893	1.08105	1.46055	0.144138	0.215209
MGP_PWKPhJ_G0000222	10.8607	3.23208	0.49058	6.58828	4.44961e-11	5.79976e-10
MGP_PWKPhJ_G0015617	1.37992	0.729352	0.909234	0.802161	0.42246	0.518637
MGP_PWKPhJ_G0002504	9.52061	-0.0624436	0.508191	-0.122874	0.902207	0.929114
MGP_PWKPhJ_G0015608	1367.8	-0.170923	0.0768416	-2.22436	0.0261242	0.0496191
MGP_PWKPhJ_G0015377	4.70358	0.066989	0.477537	0.14028	0.888439	0.919521
MGP_PWKPhJ_G0015040	5838.42	-0.867598	0.137061	-6.33003	2.45121e-10	2.71662e-09
MGP_PWKPhJ_G0009743	0.687867	0.904011	1.45184	0.622667	0.533503	0.623078
MGP_PWKPhJ_G0038207	20.6709	0.352884	0.253367	1.39278	0.163687	0.239606
MGP_PWKPhJ_G0000586	7.52445	3.53541	0.607257	5.82193	5.81719e-09	4.77896e-08
MGP_PWKPhJ_G0015420	8.73456	0.675252	0.37269	1.81183	0.0700119	0.116584
MGP_PWKPhJ_G0015328	301.087	0.565214	0.217266	2.60148	0.00928229	0.0198461
MGP_PWKPhJ_G0015139	1884.94	0.111054	0.187734	0.591549	0.554153	0.641869
MGP_PWKPhJ_G0015646	2284.72	-0.0347624	0.0690047	-0.503769	0.614424	0.695282
MGP_PWKPhJ_G0000323	2.66719	0.399314	0.756064	0.528149	0.597396	0.680297
MGP_PWKPhJ_G0015631	546.949	0.698122	0.363966	1.9181	0.0550984	0.0949633
MGP_PWKPhJ_G0002622	1.25094	1.56781	1.28858	1.2167	0.223719	0.310297
MGP_PWKPhJ_G0015572	1.74023	2.60476	0.926322	2.81194	0.00492437	0.011297
MGP_PWKPhJ_G0014981	459.801	-0.0322718	0.116132	-0.277888	0.781098	0.833969
MGP_PWKPhJ_G0015668	1277	0.349726	0.114931	3.04293	0.00234288	0.00582923
MGP_PWKPhJ_G0015957	6.36117	-0.047805	0.496484	-0.0962871	0.923293	0.944622
MGP_PWKPhJ_G0014964	455.494	0.765611	0.144066	5.31431	1.07061e-07	6.73864e-07
MGP_PWKPhJ_G0015919	64.1982	1.03363	0.180396	5.7298	1.0055e-08	7.81863e-08
MGP_PWKPhJ_G0015812	64.8766	-0.281196	0.570841	-0.492599	0.622296	0.702248
MGP_PWKPhJ_G0015224	526.021	0.711016	0.177927	3.9961	6.43944e-05	0.000228566
MGP_PWKPhJ_G0014982	40.325	-0.0439036	0.227629	-0.192873	0.847058	0.887187
MGP_PWKPhJ_G0016097	3012.13	0.572956	0.111395	5.14346	2.69726e-07	1.55712e-06
MGP_PWKPhJ_G0015163	1102.46	-0.212389	0.0902347	-2.35374	0.0185856	0.0367274
MGP_PWKPhJ_G0038341	0.739609	-0.50683	1.20853	-0.419378	0.67494	0.746811
MGP_PWKPhJ_G0000273	8.61579	-1.11102	0.436613	-2.54463	0.0109395	0.0229453
MGP_PWKPhJ_G0009886	4.92988	-0.923338	0.668905	-1.38037	0.167472	0.244295
MGP_PWKPhJ_G0000384	4.91869	2.29128	0.546934	4.18931	2.79802e-05	0.000107257
MGP_PWKPhJ_G0038076	207.679	-0.668547	0.112992	-5.91675	3.28365e-09	2.84013e-08
MGP_PWKPhJ_G0002566	3.99391	0.128668	0.527286	0.244019	0.807216	0.854793
MGP_PWKPhJ_G0015459	0.676923	-1.33919	1.44522	-0.926637	0.354115	0.449824
MGP_PWKPhJ_G0000308	4.72238	0.367624	0.44857	0.819548	0.412474	0.50886
MGP_PWKPhJ_G0016070	10.225	0.344743	0.362816	0.950186	0.342018	0.437265
MGP_PWKPhJ_G0015529	146.972	0.201378	0.138776	1.45111	0.14675	0.218548
MGP_PWKPhJ_G0035428	322.012	1.85832	0.262305	7.08457	1.39477e-12	2.51411e-11
MGP_PWKPhJ_G0004636	61.4152	-0.165813	0.206127	-0.80442	0.421154	0.517319
MGP_PWKPhJ_G0004887	10.1654	0.161394	0.374705	0.430723	0.66667	0.73993
MGP_PWKPhJ_G0009045	11.8562	1.27822	0.602554	2.12134	0.0338931	0.0622509
MGP_PWKPhJ_G0016024	1787.13	-0.55968	0.0729803	-7.66892	1.73451e-14	5.02766e-13
MGP_PWKPhJ_G0015050	8065.5	-0.625243	0.101097	-6.18458	6.22696e-10	6.36786e-09
MGP_PWKPhJ_G0015375	17.7636	-0.0801713	0.247809	-0.32352	0.746301	0.805771
MGP_PWKPhJ_G0015997	621.482	0.000790116	0.181646	0.00434975	0.996529	0.997251
MGP_PWKPhJ_G0016098	317.559	3.18393	0.426636	7.46287	8.46596e-14	2.04469e-12
MGP_PWKPhJ_G0015967	0.872568	1.8912	1.22032	1.54976	0.121199	0.186296
MGP_PWKPhJ_G0015276	679.176	0.0718572	0.173157	0.414983	0.678154	0.749364
MGP_PWKPhJ_G0004771	52.0326	2.11429	0.30707	6.88536	5.76399e-12	8.99565e-11
MGP_PWKPhJ_G0009645	49.1287	-0.485829	0.183021	-2.6545	0.0079426	0.0173066
MGP_PWKPhJ_G0014201	70.8171	1.96053	0.217892	8.99772	2.30449e-19	2.1671e-17
MGP_PWKPhJ_G0015786	3.92044	1.76397	0.622988	2.83146	0.00463354	0.0107032
MGP_PWKPhJ_G0016010	453.996	1.04865	0.166515	6.29762	3.02242e-10	3.27735e-09
MGP_PWKPhJ_G0015003	16.0864	-0.967914	0.349304	-2.77098	0.00558884	0.0126623
MGP_PWKPhJ_G0015234	2044	-0.244869	0.101712	-2.40747	0.0160633	0.0322624
MGP_PWKPhJ_G0015216	8757.54	-0.0714681	0.102099	-0.699988	0.483935	0.577892
MGP_PWKPhJ_G0002515	0.559578	-1.54449	1.34508	-1.14825	0.250866	0.340995
MGP_PWKPhJ_G0009884	37.1032	-0.64759	0.264411	-2.44918	0.0143183	0.0291389
MGP_PWKPhJ_G0002523	18.3585	-0.338332	0.259955	-1.3015	0.193086	0.274565
MGP_PWKPhJ_G0015067	4.80066	0.415317	0.508006	0.817544	0.413618	0.50985
MGP_PWKPhJ_G0015152	11.642	-0.338467	0.43619	-0.775961	0.437772	0.533814
MGP_PWKPhJ_G0004695	0.645705	0.890733	1.44076	0.618237	0.536419	0.625624
MGP_PWKPhJ_G0015867	12.4236	-0.651187	0.424141	-1.53531	0.124708	0.190787
MGP_PWKPhJ_G0015718	399.857	-0.175171	0.211169	-0.829528	0.406805	0.503303
MGP_PWKPhJ_G0015128	73.9351	1.43816	0.200504	7.17275	7.35083e-13	1.41503e-11
MGP_PWKPhJ_G0014207	4.32008	-1.23339	0.498056	-2.47641	0.013271	0.0272738
MGP_PWKPhJ_G0015307	106.735	1.4398	0.26143	5.50739	3.642e-08	2.52224e-07
MGP_PWKPhJ_G0015092	628.43	0.305075	0.0883624	3.45254	0.000555337	0.00160865
MGP_PWKPhJ_G0015538	24.8131	0.477148	0.288977	1.65117	0.0987048	0.156274
MGP_PWKPhJ_G0035413	7.75096	2.23607	0.425211	5.25872	1.45059e-07	8.88732e-07
MGP_PWKPhJ_G0004787	3.31767	-1.04768	0.591434	-1.77143	0.07649	0.125654
MGP_PWKPhJ_G0000453	1.3907	2.66469	0.959677	2.77666	0.00549208	0.012466
MGP_PWKPhJ_G0004730	2.08661	0.762067	0.850313	0.89622	0.370135	0.466214
MGP_PWKPhJ_G0015734	24.7876	2.15811	0.383425	5.6285	1.81779e-08	1.33905e-07
MGP_PWKPhJ_G0002556	1.40245	1.88519	1.14031	1.65323	0.0982842	0.155686
MGP_PWKPhJ_G0015327	566.674	0.203128	0.134746	1.50749	0.131686	0.199728
MGP_PWKPhJ_G0015715	55.6154	0.812868	0.2051	3.96327	7.39314e-05	0.000258919
MGP_PWKPhJ_G0015740	12543.2	0.956232	0.0737409	12.9674	1.87154e-38	6.89318e-35
MGP_PWKPhJ_G0016066	426.483	1.44295	0.160742	8.97684	2.78648e-19	2.59825e-17
MGP_PWKPhJ_G0015904	632.963	0.574501	0.0997349	5.76028	8.39753e-09	6.64912e-08
MGP_PWKPhJ_G0000330	0.716279	0.230392	1.43373	0.160693	0.872335	0.906974
MGP_PWKPhJ_G0015147	219.382	1.61387	0.237892	6.78405	1.16851e-11	1.71924e-10
MGP_PWKPhJ_G0016093	906.28	0.648023	0.140681	4.60631	4.09868e-06	1.84024e-05
MGP_PWKPhJ_G0015209	8230.55	0.80098	0.149626	5.35322	8.64045e-08	5.53625e-07
MGP_PWKPhJ_G0014219	6.76792	0.230836	0.43742	0.527721	0.597693	0.680467
MGP_PWKPhJ_G0000496	0.689709	0.853322	1.25977	0.677362	0.498176	0.591701
MGP_PWKPhJ_G0015982	1078.17	0.476554	0.11857	4.01919	5.83984e-05	0.000208995
MGP_PWKPhJ_G0000608	3.6645	3.8147	0.808565	4.71786	2.38337e-06	1.12303e-05
MGP_PWKPhJ_G0004609	4.7133	0.796831	0.447002	1.78261	0.0746491	0.123101
MGP_PWKPhJ_G0000421	7.85157	2.22427	0.501987	4.43093	9.38257e-06	3.94236e-05
MGP_PWKPhJ_G0000572	0.7825	2.12838	1.2948	1.64379	0.10022	0.158376
MGP_PWKPhJ_G0015007	0.8865	0.379115	1.19148	0.318188	0.750342	0.80909
MGP_PWKPhJ_G0016072	30.7196	1.48222	0.42252	3.50806	0.000451392	0.00133378
MGP_PWKPhJ_G0015945	10.1382	2.71839	0.519052	5.23722	1.6301e-07	9.87757e-07
MGP_PWKPhJ_G0014975	80.5726	1.24485	0.233744	5.32569	1.00569e-07	6.36085e-07
MGP_PWKPhJ_G0004651	11.684	-0.517021	0.416397	-1.24165	0.214364	0.299579
MGP_PWKPhJ_G0015301	1.54327	2.12701	1.03136	2.06234	0.0391754	0.0705572
MGP_PWKPhJ_G0015749	1324.17	0.735195	0.122788	5.98751	2.13082e-09	1.91263e-08
MGP_PWKPhJ_G0015045	0.964596	2.49303	1.07177	2.32609	0.020014	0.0391857
MGP_PWKPhJ_G0009820	1.34126	0.789107	1.02871	0.767085	0.443031	0.53883
MGP_PWKPhJ_G0015095	3173.45	0.222472	0.114518	1.94268	0.0520542	0.0904005
MGP_PWKPhJ_G0015767	14827.7	0.428976	0.116093	3.69511	0.000219793	0.000696631
MGP_PWKPhJ_G0004697	13.5677	0.924251	0.365707	2.5273	0.0114942	0.0239973
MGP_PWKPhJ_G0015366	7300.95	0.370134	0.153778	2.40695	0.0160866	0.0322936
MGP_PWKPhJ_G0015706	1.12911	-0.206992	1.18639	-0.174471	0.861495	0.898716
MGP_PWKPhJ_G0002669	3.99554	-0.375263	0.543432	-0.690543	0.489853	0.583635
MGP_PWKPhJ_G0016057	2055.25	-0.297014	0.0705212	-4.2117	2.53457e-05	9.79907e-05
MGP_PWKPhJ_G0004757	3.1115	0.949612	0.611566	1.55276	0.120482	0.185335
MGP_PWKPhJ_G0015318	963.608	-0.33951	0.0856649	-3.96323	7.39417e-05	0.000258919
MGP_PWKPhJ_G0015261	30.4274	1.08678	0.26389	4.1183	3.81686e-05	0.000142577
MGP_PWKPhJ_G0002678	1.93513	-1.05478	0.844932	-1.24836	0.2119	0.296641
MGP_PWKPhJ_G0015896	6.09491	0.449592	0.44897	1.00138	0.316641	0.411591
MGP_PWKPhJ_G0015162	5.30187	0.430775	0.456276	0.94411	0.345114	0.440491
MGP_PWKPhJ_G0015693	1604.27	0.161689	0.152546	1.05994	0.289173	0.382799
MGP_PWKPhJ_G0015335	7398.38	0.551899	0.119365	4.62362	3.77107e-06	1.70772e-05
MGP_PWKPhJ_G0015286	2983.56	-0.288833	0.0715876	-4.03468	5.46761e-05	0.000196853
MGP_PWKPhJ_G0035422	306.674	-0.14453	0.140289	-1.03023	0.302901	0.397353
MGP_PWKPhJ_G0016092	49.409	-0.192345	0.193969	-0.991629	0.321379	0.416734
MGP_PWKPhJ_G0000408	20.9057	2.38673	0.370469	6.44245	1.17561e-10	1.40129e-09
MGP_PWKPhJ_G0009960	0.982517	3.42772	1.12685	3.04187	0.00235114	0.00584651
MGP_PWKPhJ_G0015565	198.908	-0.504033	0.159234	-3.16536	0.00154891	0.00403079
MGP_PWKPhJ_G0015828	129.754	-0.059393	0.138678	-0.428281	0.668447	0.741529
MGP_PWKPhJ_G0002667	32.7296	-0.146886	0.204431	-0.71851	0.472443	0.566988
MGP_PWKPhJ_G0015738	44011.7	-0.311829	0.111204	-2.80412	0.00504535	0.0115517
MGP_PWKPhJ_G0014944	1.64726	0.00377842	0.860681	0.00439003	0.996497	0.997251
MGP_PWKPhJ_G0015347	6185.25	0.502309	0.110215	4.55752	5.17612e-06	2.27365e-05
MGP_PWKPhJ_G0016029	3829.99	0.213176	0.0903059	2.36061	0.0182451	0.0361355
MGP_PWKPhJ_G0016034	4906.49	0.56201	0.125647	4.47292	7.71583e-06	3.29237e-05
MGP_PWKPhJ_G0016018	5.44511	2.35288	0.529802	4.44107	8.95143e-06	3.77756e-05
MGP_PWKPhJ_G0015154	84.3318	0.417442	0.194948	2.14129	0.0322504	0.0596403
MGP_PWKPhJ_G0015748	754.929	0.734331	0.179555	4.08972	4.319e-05	0.000159235
MGP_PWKPhJ_G0002671	36.1872	0.0264694	0.224827	0.117732	0.90628	0.931963
MGP_PWKPhJ_G0015569	15.0744	0.114483	0.316068	0.362209	0.717196	0.782287
MGP_PWKPhJ_G0000540	98.8143	2.26112	0.309549	7.30456	2.78168e-13	5.89946e-12
MGP_PWKPhJ_G0009899	1.87001	2.25736	0.90901	2.48332	0.0130164	0.0268129
MGP_PWKPhJ_G0000556	6.64647	1.10265	0.435035	2.53462	0.0112571	0.0235489
MGP_PWKPhJ_G0015444	194.844	-0.59278	0.199447	-2.97212	0.00295755	0.00718466
MGP_PWKPhJ_G0002553	0.602588	0.635068	1.64614	0.385792	0.699651	0.767286
MGP_PWKPhJ_G0015502	585.937	0.920978	0.155909	5.90716	3.48053e-09	2.98936e-08
MGP_PWKPhJ_G0000441	2.63504	2.37702	0.764414	3.1096	0.00187338	0.00478334
MGP_PWKPhJ_G0015800	5.67587	-0.821186	0.557999	-1.47166	0.141113	0.211506
MGP_PWKPhJ_G0015313	235.679	-0.000985351	0.160631	-0.00613424	0.995106	0.996241
MGP_PWKPhJ_G0016044	2933.29	0.227591	0.0574036	3.96475	7.34739e-05	0.000257403
MGP_PWKPhJ_G0000374	0.988371	3.43772	1.23821	2.77636	0.00549708	0.0124761
MGP_PWKPhJ_G0015068	2847.58	0.569248	0.138537	4.10899	3.97401e-05	0.000147848
MGP_PWKPhJ_G0014949	823.44	-0.713302	0.112947	-6.31538	2.69491e-10	2.95998e-09
MGP_PWKPhJ_G0038342	4.16948	4.00203	0.817027	4.89829	9.66761e-07	4.95121e-06
MGP_PWKPhJ_G0015726	440.745	0.699781	0.13434	5.20905	1.89814e-07	1.13095e-06
MGP_PWKPhJ_G0015382	788.326	0.0943959	0.08254	1.14364	0.252773	0.343102
MGP_PWKPhJ_G0015176	2546.93	-0.542996	0.126201	-4.30264	1.68775e-05	6.75924e-05
MGP_PWKPhJ_G0015996	9437.4	0.244104	0.121485	2.00933	0.0445017	0.078852
MGP_PWKPhJ_G0000436	0.988034	2.03519	1.34118	1.51746	0.129149	0.196561
MGP_PWKPhJ_G0016013	803.908	0.113583	0.0778738	1.45856	0.144688	0.215913
MGP_PWKPhJ_G0015186	4.46627	0.493829	0.52831	0.934734	0.349925	0.445313
MGP_PWKPhJ_G0015533	259.221	0.00585048	0.113908	0.0513613	0.959038	0.971048
MGP_PWKPhJ_G0000301	2.39448	1.16386	0.709342	1.64076	0.100846	0.159243
MGP_PWKPhJ_G0015329	1161.82	0.13788	0.215688	0.639259	0.522655	0.613249
MGP_PWKPhJ_G0015477	1517.89	0.385549	0.113724	3.39023	0.000698351	0.00197301
MGP_PWKPhJ_G0015859	3.13426	1.05839	0.669514	1.58084	0.113915	0.176743
MGP_PWKPhJ_G0002605	10.8401	-0.683204	0.361093	-1.89204	0.0584853	0.099951
MGP_PWKPhJ_G0004712	2.54773	0.940847	0.654874	1.43668	0.150808	0.223612
MGP_PWKPhJ_G0015504	286.886	0.77971	0.145618	5.35449	8.57984e-08	5.5054e-07
MGP_PWKPhJ_G0015969	485.572	0.556304	0.17774	3.12987	0.00174883	0.00449965
MGP_PWKPhJ_G0000631	1.0736	2.6113	1.11902	2.33356	0.0196189	0.0384906
MGP_PWKPhJ_G0015407	1523.73	0.26704	0.124369	2.14715	0.0317812	0.058891
MGP_PWKPhJ_G0010043	7.35845	1.51182	0.550124	2.74814	0.00599351	0.0134837
MGP_PWKPhJ_G0015465	4.82649	2.34452	0.633805	3.69911	0.000216356	0.000686469
MGP_PWKPhJ_G0009782	40.1305	3.48985	0.407629	8.56134	1.11558e-17	7.35919e-16
MGP_PWKPhJ_G0015844	707.029	0.0447511	0.0937147	0.477524	0.632989	0.711264
MGP_PWKPhJ_G0004818	5.78229	1.42942	0.556624	2.56801	0.0102283	0.021622
MGP_PWKPhJ_G0015559	348.363	-0.431866	0.224574	-1.92304	0.0544747	0.0940497
MGP_PWKPhJ_G0004808	0.771219	1.68668	1.38375	1.21892	0.222876	0.309341
MGP_PWKPhJ_G0000231	3.55707	0.235412	0.524954	0.448443	0.653833	0.72913
MGP_PWKPhJ_G0014196	7.06433	0.812011	0.543768	1.4933	0.135358	0.20428
MGP_PWKPhJ_G0009774	239.099	-0.652543	0.167417	-3.8977	9.71095e-05	0.000331688
MGP_PWKPhJ_G0015490	1.32368	0.741379	0.966831	0.766813	0.443192	0.538997
MGP_PWKPhJ_G0015371	61.63	0.46882	0.273789	1.71234	0.0868342	0.140274
MGP_PWKPhJ_G0015351	1240.94	0.503041	0.197962	2.54109	0.0110506	0.0231631
MGP_PWKPhJ_G0010052	130.423	-0.531335	0.222514	-2.38787	0.0169461	0.0338173
MGP_PWKPhJ_G0000559	0.808526	1.13361	1.22153	0.928026	0.353394	0.449037
MGP_PWKPhJ_G0016026	2012.65	-0.0960021	0.0885767	-1.08383	0.27844	0.371528
MGP_PWKPhJ_G0015471	268.107	1.25154	0.150209	8.33198	7.95036e-17	4.10503e-15
MGP_PWKPhJ_G0009678	11.8582	0.695302	0.385291	1.80462	0.0711348	0.118152
MGP_PWKPhJ_G0004837	4.68607	0.271858	0.503364	0.540082	0.589141	0.673395
MGP_PWKPhJ_G0004601	2.61164	0.574009	0.774363	0.741266	0.458532	0.554085
MGP_PWKPhJ_G0000478	4.15587	3.99014	0.818195	4.87676	1.07843e-06	5.48371e-06
MGP_PWKPhJ_G0015333	825.564	0.328051	0.126598	2.59129	0.00956155	0.0203742
MGP_PWKPhJ_G0015470	5.28705	1.59404	0.507496	3.14099	0.00168378	0.00434999
MGP_PWKPhJ_G0016061	1867.51	-0.711646	0.0794602	-8.95601	3.36652e-19	3.09986e-17
MGP_PWKPhJ_G0015700	19.4346	0.94885	0.306553	3.09522	0.00196665	0.00499209
MGP_PWKPhJ_G0002572	4.62178	1.75679	0.590016	2.97753	0.00290583	0.00707769
MGP_PWKPhJ_G0015388	761.159	-0.750971	0.09169	-8.19033	2.60513e-16	1.18948e-14
MGP_PWKPhJ_G0015389	573.416	-0.370746	0.0671664	-5.51982	3.39353e-08	2.36093e-07
MGP_PWKPhJ_G0015326	2714.74	0.131099	0.107789	1.21626	0.223888	0.310462
MGP_PWKPhJ_G0015678	875.375	-0.0618739	0.123981	-0.499058	0.617739	0.698349
MGP_PWKPhJ_G0000629	2.92432	3.43476	0.868619	3.95428	7.67653e-05	0.000267957
MGP_PWKPhJ_G0000568	6.35158	0.00793159	0.481551	0.0164709	0.986859	0.990493
MGP_PWKPhJ_G0015130	6.67898	-0.355862	0.398457	-0.893101	0.371803	0.467989
MGP_PWKPhJ_G0015268	67.8147	-0.211678	0.155938	-1.35745	0.174638	0.253003
MGP_PWKPhJ_G0002655	1.58421	2.44341	0.996301	2.45248	0.0141876	0.0289182
MGP_PWKPhJ_G0000574	0.88276	1.8961	1.37805	1.37593	0.168843	0.246077
MGP_PWKPhJ_G0004861	0.847441	2.7616	1.46492	1.88515	0.0594099	0.10135
MGP_PWKPhJ_G0004860	2.28837	0.929263	0.642173	1.44706	0.14788	0.219963
MGP_PWKPhJ_G0015625	131.844	1.67622	0.298025	5.62443	1.86121e-08	1.36875e-07
MGP_PWKPhJ_G0002665	2.76942	0.950809	0.633079	1.50188	0.133128	0.201592
MGP_PWKPhJ_G0015808	111.103	-0.428569	0.126613	-3.38486	0.000712148	0.0020068
MGP_PWKPhJ_G0015526	721.076	-1.14469	0.166334	-6.88185	5.90814e-12	9.17283e-11
MGP_PWKPhJ_G0015112	1630.57	-0.279591	0.075982	-3.67969	0.000233514	0.000735314
MGP_PWKPhJ_G0038204	2.2134	-0.1177	0.678035	-0.17359	0.862188	0.899258
MGP_PWKPhJ_G0015820	2.92566	0.678978	0.617267	1.09997	0.271343	0.363816
MGP_PWKPhJ_G0004791	5.26315	0.690424	0.504587	1.3683	0.17122	0.24872
MGP_PWKPhJ_G0015129	693.759	0.124293	0.0839293	1.48093	0.138625	0.208485
MGP_PWKPhJ_G0015866	10.57	-0.058551	0.33231	-0.176194	0.860142	0.897845
MGP_PWKPhJ_G0015783	5089.94	-0.35468	0.10817	-3.27891	0.0010421	0.00282499
MGP_PWKPhJ_G0015110	1011.87	-0.365121	0.107506	-3.39628	0.000683091	0.00193434
MGP_PWKPhJ_G0004640	176.376	0.571568	0.214991	2.65856	0.00784754	0.0171248
MGP_PWKPhJ_G0014999	73.0111	0.838204	0.147061	5.69971	1.20013e-08	9.18979e-08
MGP_PWKPhJ_G0000513	1.17012	2.82643	1.03967	2.71857	0.00655638	0.0146087
MGP_PWKPhJ_G0015998	464.919	0.837474	0.105695	7.92347	2.30969e-15	8.286e-14
MGP_PWKPhJ_G0000342	1.71505	-1.13635	0.853197	-1.33187	0.182903	0.262295
MGP_PWKPhJ_G0009648	1.84765	2.36169	0.965713	2.44554	0.0144637	0.0294037
MGP_PWKPhJ_G0015019	2774.33	-0.817224	0.152411	-5.36196	8.23216e-08	5.30851e-07
MGP_PWKPhJ_G0000275	4.59077	4.90641	0.878046	5.58788	2.29859e-08	1.65515e-07
MGP_PWKPhJ_G0035700	14.618	4.12218	0.521998	7.89694	2.85827e-15	9.99445e-14
MGP_PWKPhJ_G0015336	0.63883	0.0799509	1.62359	0.0492432	0.960725	0.972208
MGP_PWKPhJ_G0016051	268.752	-0.0627319	0.17416	-0.360197	0.718699	0.783549
MGP_PWKPhJ_G0002649	5.42901	0.416036	0.545128	0.763189	0.445351	0.541056
MGP_PWKPhJ_G0035705	0.613532	1.13567	1.57785	0.719756	0.471675	0.56622
MGP_PWKPhJ_G0000250	4.67106	3.05856	0.673855	4.5389	5.65495e-06	2.46584e-05
MGP_PWKPhJ_G0016014	1089.74	0.272481	0.0705282	3.86344	0.000111801	0.000376326
MGP_PWKPhJ_G0015803	301.339	-0.24145	0.122124	-1.97708	0.0480322	0.0842498
MGP_PWKPhJ_G0014211	24.9015	0.28937	0.211139	1.37052	0.170525	0.247955
MGP_PWKPhJ_G0035646	47.9294	-0.0440332	0.22052	-0.199678	0.841732	0.883091
MGP_PWKPhJ_G0015013	33.2743	1.33432	0.240272	5.5534	2.80172e-08	1.97686e-07
MGP_PWKPhJ_G0015085	1441.39	-0.319675	0.110394	-2.89577	0.00378227	0.00895294
MGP_PWKPhJ_G0015315	1650.24	0.438641	0.150401	2.91647	0.00354019	0.00843137
MGP_PWKPhJ_G0015467	39536.1	0.287957	0.0973876	2.95682	0.00310831	0.00750609
MGP_PWKPhJ_G0015937	15646.7	0.447233	0.0874957	5.11148	3.19638e-07	1.8156e-06
MGP_PWKPhJ_G0015655	957.629	0.133168	0.137656	0.967393	0.333347	0.428784
MGP_PWKPhJ_G0015423	1868.57	-0.306557	0.115094	-2.66354	0.00773236	0.0168968
MGP_PWKPhJ_G0009676	2.76919	-0.582563	0.763655	-0.762862	0.445546	0.541144
MGP_PWKPhJ_G0000412	21.5795	2.27702	0.356623	6.38495	1.71453e-10	1.97033e-09
MGP_PWKPhJ_G0015265	10.9911	0.759846	0.367235	2.0691	0.0385367	0.0695258
MGP_PWKPhJ_G0015921	72.6456	-0.542222	0.24612	-2.20308	0.027589	0.0520568
MGP_PWKPhJ_G0015291	10.3972	-0.355454	0.330001	-1.07713	0.281422	0.37467
MGP_PWKPhJ_G0014950	1297.35	-0.975796	0.211401	-4.61585	3.91499e-06	1.7671e-05
MGP_PWKPhJ_G0002664	6.99428	0.233576	0.458245	0.509718	0.610249	0.691572
MGP_PWKPhJ_G0002522	43.0268	-0.757666	0.209662	-3.61375	0.000301804	0.000925429
MGP_PWKPhJ_G0035427	17.635	-0.351881	0.273947	-1.28448	0.198973	0.281559
MGP_PWKPhJ_G0000659	1.58731	1.12125	1.06156	1.05623	0.290865	0.3846
MGP_PWKPhJ_G0000378	1.81605	2.70518	1.26486	2.13871	0.0324589	0.0599853
MGP_PWKPhJ_G0015442	15.2179	0.900578	0.290843	3.09644	0.00195858	0.00497215
MGP_PWKPhJ_G0015630	201.147	0.312632	0.196837	1.58828	0.112224	0.174479
MGP_PWKPhJ_G0014985	1242.96	0.908988	0.139719	6.50582	7.72694e-11	9.55555e-10
MGP_PWKPhJ_G0000544	1.22553	1.04478	1.00832	1.03616	0.300127	0.394337
MGP_PWKPhJ_G0000656	30.2779	0.57794	0.262244	2.20383	0.0275363	0.0519706
MGP_PWKPhJ_G0015688	19.2229	1.45296	0.315668	4.6028	4.1685e-06	1.86893e-05
MGP_PWKPhJ_G0015902	1.8756	1.70821	0.861664	1.98246	0.0474278	0.0833683
MGP_PWKPhJ_G0015410	492.285	1.27346	0.164321	7.74981	9.20273e-15	2.78973e-13
MGP_PWKPhJ_G0009694	0.78389	-1.59525	1.20807	-1.3205	0.186668	0.266743
MGP_PWKPhJ_G0015917	586.957	0.585692	0.127537	4.59232	4.38338e-06	1.95773e-05
MGP_PWKPhJ_G0000237	1.83389	2.6938	0.911054	2.9568	0.00310855	0.00750609
MGP_PWKPhJ_G0000314	0.715929	2.49196	1.33693	1.86395	0.0623288	0.105702
MGP_PWKPhJ_G0015903	25.6848	1.33219	0.299436	4.44902	8.62643e-06	3.65132e-05
MGP_PWKPhJ_G0010015	3.58713	-0.173836	0.51668	-0.336447	0.736534	0.797993
MGP_PWKPhJ_G0015140	367.785	0.790933	0.12381	6.38825	1.67792e-10	1.93631e-09
MGP_PWKPhJ_G0015977	4665.57	-0.411737	0.0966039	-4.26212	2.02499e-05	7.98255e-05
MGP_PWKPhJ_G0002647	7.50139	-0.176282	0.590803	-0.298376	0.765416	0.821312
MGP_PWKPhJ_G0015698	1433.61	-0.851897	0.116872	-7.28917	3.11875e-13	6.50814e-12
MGP_PWKPhJ_G0015711	4485.87	0.484813	0.101655	4.76919	1.84968e-06	8.9621e-06
MGP_PWKPhJ_G0015884	726.247	-0.28632	0.11062	-2.58833	0.00964429	0.0205188
MGP_PWKPhJ_G0015978	8804.34	-0.485912	0.101398	-4.79213	1.65024e-06	8.08975e-06
MGP_PWKPhJ_G0009643	4.1482	-1.20324	0.764975	-1.57291	0.115739	0.17915
MGP_PWKPhJ_G0015144	383.804	0.0507472	0.114716	0.442371	0.658221	0.733018
MGP_PWKPhJ_G0004604	1.62084	2.90132	1.03704	2.79769	0.00514692	0.011766
MGP_PWKPhJ_G0000475	2.96974	1.66775	0.931358	1.79066	0.0733477	0.121326
MGP_PWKPhJ_G0015481	377.741	-0.858232	0.0949141	-9.04219	1.53557e-19	1.48836e-17
MGP_PWKPhJ_G0000615	6.2691	1.66853	0.467266	3.57084	0.000355834	0.00107558
MGP_PWKPhJ_G0015396	150.93	1.01039	0.247392	4.08416	4.42375e-05	0.000162756
MGP_PWKPhJ_G0015916	11726.1	0.446065	0.131858	3.38291	0.000717217	0.00201959
MGP_PWKPhJ_G0004747	39.074	-0.494851	0.288379	-1.71598	0.0861663	0.139277
MGP_PWKPhJ_G0015636	9389.58	-0.0256245	0.0976337	-0.262456	0.79297	0.843791
MGP_PWKPhJ_G0000391	2.09933	0.880074	0.845931	1.04036	0.298172	0.392337
MGP_PWKPhJ_G0015699	10.4927	-0.33638	0.414453	-0.811623	0.417008	0.513225
MGP_PWKPhJ_G0015744	203.213	0.261961	0.176313	1.48578	0.137338	0.206863
MGP_PWKPhJ_G0004814	18.0919	-0.940176	0.371627	-2.52989	0.0114098	0.0238345
MGP_PWKPhJ_G0014993	2952.29	-0.351957	0.119001	-2.95759	0.00310055	0.00748925
MGP_PWKPhJ_G0002651	7.65634	-0.202888	0.373341	-0.543439	0.586827	0.671098
MGP_PWKPhJ_G0009941	33.0029	0.344007	0.467929	0.735168	0.462237	0.557654
MGP_PWKPhJ_G0015039	2070.6	0.0745184	0.113858	0.654485	0.512799	0.604556
MGP_PWKPhJ_G0016033	1543.66	-0.623721	0.133105	-4.68594	2.78677e-06	1.29571e-05
MGP_PWKPhJ_G0015584	356.754	-0.519295	0.13064	-3.97499	7.0382e-05	0.000247219
MGP_PWKPhJ_G0015522	539.862	0.896992	0.166901	5.37441	7.68344e-08	4.9896e-07
MGP_PWKPhJ_G0000294	1.35191	3.0308	1.0513	2.88292	0.00394008	0.00928568
MGP_PWKPhJ_G0014943	1.29837	-0.0613821	0.981725	-0.0625247	0.950145	0.96446
MGP_PWKPhJ_G0015644	160.831	-0.846734	0.166372	-5.08941	3.59177e-07	2.01714e-06
MGP_PWKPhJ_G0015417	8.65737	-1.56417	0.448747	-3.48563	0.000490975	0.00143862
MGP_PWKPhJ_G0015752	264.31	-0.361107	0.126106	-2.86351	0.00418972	0.00980293
MGP_PWKPhJ_G0015029	3643.85	-0.432004	0.140947	-3.06501	0.00217663	0.00546483
MGP_PWKPhJ_G0015233	2.14046	-0.205206	0.658434	-0.311658	0.755301	0.813341
MGP_PWKPhJ_G0015474	3746.73	-0.573061	0.0593161	-9.66115	4.40888e-22	7.3257e-20
MGP_PWKPhJ_G0015703	1155.8	0.394085	0.128645	3.06336	0.00218869	0.00549297
MGP_PWKPhJ_G0015292	939.841	0.409766	0.0834449	4.91062	9.07878e-07	4.66912e-06
MGP_PWKPhJ_G0016027	0.741872	1.43416	1.23921	1.15731	0.247145	0.336744
MGP_PWKPhJ_G0015109	3089.47	-0.263604	0.0967879	-2.72353	0.00645889	0.0144133
MGP_PWKPhJ_G0009946	0.590927	0.667596	1.28524	0.519434	0.603458	0.685657
MGP_PWKPhJ_G0015672	11.1163	1.47938	0.441524	3.35062	0.000806296	0.0022413
MGP_PWKPhJ_G0015720	2789.94	-0.547234	0.090562	-6.04264	1.51608e-09	1.40537e-08
MGP_PWKPhJ_G0015684	100.471	-0.454989	0.164215	-2.77069	0.00559381	0.0126683
MGP_PWKPhJ_G0014973	2484.06	-0.336852	0.144984	-2.32338	0.0201587	0.0394446
MGP_PWKPhJ_G0015123	652.86	0.0424634	0.0846951	0.501368	0.616112	0.696799
MGP_PWKPhJ_G0015798	74.5363	0.41134	0.212861	1.93243	0.053306	0.0922626
MGP_PWKPhJ_G0009730	141.09	-0.973957	0.234827	-4.14755	3.36055e-05	0.000126905
MGP_PWKPhJ_G0000550	3.34011	0.184683	0.53086	0.347893	0.72792	0.79126
MGP_PWKPhJ_G0015988	945.359	-0.554655	0.0749869	-7.39669	1.39625e-13	3.22758e-12
MGP_PWKPhJ_G0002591	1.51914	-0.479053	1.03002	-0.465092	0.641866	0.718862
MGP_PWKPhJ_G0015310	78.2465	0.672865	0.221539	3.03724	0.00238758	0.00592378
MGP_PWKPhJ_G0004748	10.8073	-0.381593	0.325292	-1.17308	0.240765	0.329575
MGP_PWKPhJ_G0015048	880.852	-0.326391	0.0955594	-3.41558	0.000636457	0.00181766
MGP_PWKPhJ_G0015873	2409.14	-0.807967	0.127227	-6.35061	2.14466e-10	2.41073e-09
MGP_PWKPhJ_G0015014	3346.75	0.389719	0.101763	3.82967	0.000128318	0.00042642
MGP_PWKPhJ_G0014994	903.87	-0.514992	0.121984	-4.22182	2.42338e-05	9.40538e-05
MGP_PWKPhJ_G0000595	1.24592	0.99536	1.13437	0.877452	0.380241	0.476601
MGP_PWKPhJ_G0015722	1913.45	-0.760849	0.0900507	-8.44912	2.93507e-17	1.71521e-15
MGP_PWKPhJ_G0016062	410.93	-0.00441839	0.122874	-0.0359588	0.971315	0.979515
MGP_PWKPhJ_G0002598	0.81745	-0.147052	1.30073	-0.113054	0.909988	0.934341
MGP_PWKPhJ_G0015225	3861.42	-0.170551	0.0765964	-2.22661	0.0259732	0.0493752
MGP_PWKPhJ_G0000456	63.7836	0.647353	0.230349	2.81032	0.0049493	0.0113471
MGP_PWKPhJ_G0015742	247.086	0.256652	0.183538	1.39836	0.162005	0.237694
MGP_PWKPhJ_G0035695	15.332	1.88725	0.411022	4.5916	4.3987e-06	1.96303e-05
MGP_PWKPhJ_G0000619	69.2151	-0.375303	0.153001	-2.45295	0.0141691	0.0288866
MGP_PWKPhJ_G0015221	131.586	-0.297756	0.196185	-1.51773	0.129081	0.196471
MGP_PWKPhJ_G0014983	1.48756	1.01919	0.983655	1.03612	0.300145	0.394337
MGP_PWKPhJ_G0000341	1.11555	1.22172	0.992711	1.23069	0.218439	0.304234
MGP_PWKPhJ_G0015493	128.217	1.59378	0.210264	7.57993	3.45739e-14	9.22763e-13
MGP_PWKPhJ_G0016058	2042.94	0.0712825	0.0755083	0.944036	0.345151	0.440491
MGP_PWKPhJ_G0016096	4713.57	0.54543	0.0922209	5.91438	3.33118e-09	2.87899e-08
MGP_PWKPhJ_G0015066	8089.46	-0.528167	0.0780506	-6.76698	1.31495e-11	1.91682e-10
MGP_PWKPhJ_G0015789	411.782	0.584668	0.117258	4.98615	6.1594e-07	3.28943e-06
MGP_PWKPhJ_G0015848	5.97214	-0.635996	0.674917	-0.942332	0.346023	0.441346
MGP_PWKPhJ_G0015075	6084.96	-0.412413	0.101865	-4.04864	5.15156e-05	0.000186875
MGP_PWKPhJ_G0015993	1.88789	1.17962	0.78978	1.49361	0.135277	0.204173
MGP_PWKPhJ_G0015517	0.795648	0.785429	1.47599	0.532136	0.594632	0.678023
MGP_PWKPhJ_G0000270	15.8849	2.82048	0.458497	6.15158	7.67151e-10	7.65039e-09
MGP_PWKPhJ_G0015880	4764.62	-0.317045	0.081985	-3.86712	0.00011013	0.000371452
MGP_PWKPhJ_G0015566	1709.1	-0.391468	0.118607	-3.30055	0.000964957	0.00263331
MGP_PWKPhJ_G0014972	3108.97	0.675451	0.173327	3.89697	9.74049e-05	0.000332592
MGP_PWKPhJ_G0015561	152.143	-0.168242	0.0991298	-1.69719	0.0896617	0.144157
MGP_PWKPhJ_G0015578	1.62263	-0.594	1.043	-0.569509	0.569011	0.655233
MGP_PWKPhJ_G0015674	24.9402	-0.622086	0.373713	-1.66461	0.0959906	0.152622
MGP_PWKPhJ_G0015185	191.253	0.0492224	0.13094	0.375916	0.706979	0.77371
MGP_PWKPhJ_G0000552	0.778477	2.6242	1.34656	1.94882	0.0513174	0.0892823
MGP_PWKPhJ_G0015551	565.599	0.731141	0.109382	6.68429	2.32054e-11	3.21113e-10
MGP_PWKPhJ_G0015323	2010.2	0.414616	0.138074	3.00284	0.00267471	0.00656469
MGP_PWKPhJ_G0010089	0.679303	1.41715	1.23453	1.14792	0.251001	0.341136
MGP_PWKPhJ_G0015520	764.3	0.878074	0.149769	5.86284	4.55005e-09	3.82471e-08
MGP_PWKPhJ_G0014986	549.389	0.493558	0.154709	3.19024	0.00142156	0.00373765
MGP_PWKPhJ_G0010030	5.90103	-3.58851	1.19665	-2.99878	0.0027106	0.0066454
MGP_PWKPhJ_G0000302	5.10544	-0.465277	0.484262	-0.960796	0.336655	0.432015
MGP_PWKPhJ_G0015028	2874.4	-0.097208	0.167085	-0.581789	0.560709	0.647495
MGP_PWKPhJ_G0014198	1.81532	1.05754	0.814877	1.29779	0.19436	0.276145
MGP_PWKPhJ_G0036880	2.04814	3.25348	1.044	3.11637	0.00183092	0.00468956
MGP_PWKPhJ_G0016065	98.796	0.0785993	0.143707	0.546941	0.584419	0.669036
MGP_PWKPhJ_G0015306	8.74901	0.0975373	0.39846	0.244786	0.806623	0.85441
MGP_PWKPhJ_G0015196	1.27449	0.0698776	0.993855	0.0703096	0.943947	0.960021
MGP_PWKPhJ_G0000267	0.920967	0.277106	1.11625	0.248247	0.803944	0.852267
MGP_PWKPhJ_G0000664	21.6474	1.91682	0.342207	5.60134	2.12695e-08	1.54668e-07
MGP_PWKPhJ_G0004896	47.2648	-0.154458	0.224063	-0.689349	0.490603	0.584403
MGP_PWKPhJ_G0004825	0.695239	-0.823296	1.31425	-0.626438	0.531028	0.620843
MGP_PWKPhJ_G0016059	13.8094	0.403993	0.308623	1.30902	0.190528	0.271375
MGP_PWKPhJ_G0015624	1642.16	0.720979	0.143198	5.03485	4.78229e-07	2.61853e-06
MGP_PWKPhJ_G0004849	1.1025	-1.39964	1.1893	-1.17686	0.239253	0.327953
MGP_PWKPhJ_G0015106	100.038	1.4199	0.26947	5.26923	1.36995e-07	8.42362e-07
MGP_PWKPhJ_G0015814	668.446	-0.81395	0.21056	-3.86565	0.000110795	0.000373354
MGP_PWKPhJ_G0035672	0.556856	-1.50692	2.06681	-0.729106	0.465937	0.56113
MGP_PWKPhJ_G0010066	1.21545	1.58916	1.12719	1.40984	0.158586	0.233401
MGP_PWKPhJ_G0015480	290.417	-0.815744	0.14155	-5.76295	8.26546e-09	6.56427e-08
MGP_PWKPhJ_G0000662	0.627225	1.75868	1.31394	1.33848	0.18074	0.259784
MGP_PWKPhJ_G0000434	42.5891	2.50363	0.262855	9.52475	1.65437e-21	2.45215e-19
MGP_PWKPhJ_G0016046	1292.13	-0.463378	0.0669349	-6.92282	4.42731e-12	7.12608e-11
MGP_PWKPhJ_G0015865	317.494	-0.235098	0.117093	-2.00779	0.044666	0.0791115
MGP_PWKPhJ_G0000643	0.834426	3.20161	1.29987	2.46303	0.0137769	0.0281538
MGP_PWKPhJ_G0014199	63.1282	-0.270549	0.190089	-1.42328	0.154656	0.22849
MGP_PWKPhJ_G0015439	567.01	-0.442241	0.0750399	-5.89341	3.7831e-09	3.2279e-08
MGP_PWKPhJ_G0014968	1643.15	-0.470432	0.116073	-4.05291	5.05851e-05	0.000183801
MGP_PWKPhJ_G0015839	2.36719	-0.408906	0.881776	-0.46373	0.642841	0.71959
MGP_PWKPhJ_G0015151	533.145	-0.182237	0.146723	-1.24204	0.21422	0.299434
MGP_PWKPhJ_G0002608	36.0045	0.478796	0.193814	2.47039	0.0134967	0.0276656
MGP_PWKPhJ_G0015987	387.866	-0.112066	0.111231	-1.00751	0.313689	0.408498
MGP_PWKPhJ_G0016054	721.924	-0.111997	0.103003	-1.08732	0.276896	0.369825
MGP_PWKPhJ_G0016031	178.057	0.244575	0.181765	1.34556	0.178446	0.257239
MGP_PWKPhJ_G0002516	8.21498	0.126631	0.358332	0.35339	0.723796	0.787823
MGP_PWKPhJ_G0010080	2.27956	-2.0248	0.745064	-2.71762	0.0065754	0.0146398
MGP_PWKPhJ_G0002544	0.878126	-1.28251	1.20956	-1.06031	0.289002	0.38264
MGP_PWKPhJ_G0004901	2.13914	-0.520981	0.928246	-0.561253	0.574625	0.659909
MGP_PWKPhJ_G0036850	1.21859	1.13523	0.989945	1.14676	0.251482	0.341643
MGP_PWKPhJ_G0015262	7.34653	-0.588347	0.434575	-1.35384	0.175786	0.254267
MGP_PWKPhJ_G0015105	44.6271	1.38947	0.354693	3.9174	8.951e-05	0.000307633
MGP_PWKPhJ_G0015018	767.899	-0.329138	0.153423	-2.14529	0.0319297	0.0591263
MGP_PWKPhJ_G0015203	2012.61	-0.167522	0.0747071	-2.24239	0.0249362	0.0476809
MGP_PWKPhJ_G0015728	97.958	1.55192	0.226655	6.84705	7.53899e-12	1.1482e-10
MGP_PWKPhJ_G0004827	0.781941	3.10489	1.45826	2.12917	0.0332399	0.0611835
MGP_PWKPhJ_G0002578	10.4238	0.25096	0.34515	0.727106	0.467161	0.562218
MGP_PWKPhJ_G0015600	2236.5	0.605412	0.1047	5.78235	7.36638e-09	5.91747e-08
MGP_PWKPhJ_G0009681	255.961	-0.700812	0.142378	-4.92221	8.55739e-07	4.42466e-06
MGP_PWKPhJ_G0015275	2501.99	-0.526858	0.15262	-3.4521	0.000556238	0.00161021
MGP_PWKPhJ_G0009682	0.926299	-0.285745	1.15352	-0.247715	0.804355	0.852558
MGP_PWKPhJ_G0015598	5.40328	0.537465	0.597777	0.899107	0.368596	0.464719
MGP_PWKPhJ_G0015364	4702.15	0.38363	0.106923	3.58792	0.000333321	0.00101447
MGP_PWKPhJ_G0000253	0.811512	3.16961	1.66181	1.90733	0.0564782	0.0969934
MGP_PWKPhJ_G0015254	550.934	-0.31095	0.133262	-2.33337	0.0196289	0.0385068
MGP_PWKPhJ_G0010085	545.439	-0.948034	0.221285	-4.28422	1.83381e-05	7.29397e-05
MGP_PWKPhJ_G0009866	0.644863	-0.534572	1.29953	-0.411357	0.680811	0.751548
MGP_PWKPhJ_G0002529	11.8589	0.768301	0.340394	2.25709	0.0240024	0.0461003
MGP_PWKPhJ_G0010025	5.98127	0.0219246	0.44885	0.0488462	0.961042	0.972394
MGP_PWKPhJ_G0015115	517.8	-0.692343	0.113232	-6.11436	9.69464e-10	9.42396e-09
MGP_PWKPhJ_G0014225	6.08366	2.49151	0.618313	4.02952	5.58898e-05	0.000200929
MGP_PWKPhJ_G0002675	11.3317	-0.263666	0.359823	-0.732764	0.463703	0.55904
MGP_PWKPhJ_G0015571	1.96042	0.460419	0.922906	0.49888	0.617864	0.698423
MGP_PWKPhJ_G0015527	3496.88	-0.296199	0.0712459	-4.15742	3.21857e-05	0.000122086
MGP_PWKPhJ_G0015041	12140.9	0.784191	0.0945856	8.29081	1.12482e-16	5.62383e-15
MGP_PWKPhJ_G0036889	0.969701	2.94918	1.09962	2.68198	0.00731869	0.0160787
MGP_PWKPhJ_G0002561	4.32326	-0.896776	0.576231	-1.55628	0.119642	0.184313
MGP_PWKPhJ_G0015098	2972.62	0.231092	0.0842011	2.74453	0.0060598	0.0136204
MGP_PWKPhJ_G0015503	2347.18	0.295687	0.0962771	3.07121	0.00213196	0.00536424
MGP_PWKPhJ_G0015379	4321.31	-0.458322	0.0928902	-4.93402	8.05562e-07	4.19367e-06
MGP_PWKPhJ_G0004864	10.1916	1.29326	0.382502	3.38105	0.0007221	0.00203127
MGP_PWKPhJ_G0000652	4.31255	2.79863	0.718171	3.89689	9.74347e-05	0.000332593
MGP_PWKPhJ_G0007422	20.5136	1.96516	0.448784	4.37884	1.19312e-05	4.92193e-05
MGP_PWKPhJ_G0009667	5.81595	-1.55076	0.486087	-3.19029	0.00142129	0.00373753
MGP_PWKPhJ_G0015555	4503.82	0.329148	0.106546	3.08926	0.00200655	0.00508284
MGP_PWKPhJ_G0000296	58.9783	3.23504	0.497136	6.50736	7.64835e-11	9.46365e-10
MGP_PWKPhJ_G0015472	320.008	-0.380899	0.0952691	-3.99814	6.38431e-05	0.000226901
MGP_PWKPhJ_G0015550	5925.71	-0.563168	0.0806173	-6.9857	2.83447e-12	4.76705e-11
MGP_PWKPhJ_G0015258	3632.98	-0.444526	0.109424	-4.06241	4.85678e-05	0.00017712
MGP_PWKPhJ_G0000555	0.999164	1.04795	1.20712	0.868142	0.385317	0.481869
MGP_PWKPhJ_G0015887	612.688	0.131323	0.119047	1.10312	0.269974	0.362288
MGP_PWKPhJ_G0015545	1654.18	0.291364	0.0878824	3.31538	0.000915174	0.00251641
MGP_PWKPhJ_G0000650	20.717	2.46909	0.490818	5.03057	4.89018e-07	2.66966e-06
MGP_PWKPhJ_G0004648	7.81166	0.695041	0.434569	1.59938	0.109736	0.171177
MGP_PWKPhJ_G0015802	366.283	-0.155572	0.12143	-1.28117	0.200135	0.282896
MGP_PWKPhJ_G0015622	160.05	-0.200614	0.12999	-1.54331	0.122757	0.188271
MGP_PWKPhJ_G0015113	844.363	-0.266737	0.120632	-2.21115	0.0270251	0.0511326
MGP_PWKPhJ_G0000321	42.1897	1.88187	0.270389	6.95986	3.40616e-12	5.61551e-11
MGP_PWKPhJ_G0015912	5.22557	1.20403	0.471189	2.55529	0.0106099	0.0223368
MGP_PWKPhJ_G0016064	2052.09	0.142965	0.0773604	1.84804	0.0645965	0.108921
MGP_PWKPhJ_G0015312	4765.59	0.333077	0.155745	2.1386	0.0324681	0.0599876
MGP_PWKPhJ_G0015476	5632.18	-0.539583	0.085526	-6.30899	2.80862e-10	3.0681e-09
MGP_PWKPhJ_G0015373	4782.28	-0.576697	0.112246	-5.13779	2.77991e-07	1.59983e-06
MGP_PWKPhJ_G0004622	1.3674	-0.0161439	0.982949	-0.0164239	0.986896	0.990493
MGP_PWKPhJ_G0015534	3061.78	0.534692	0.216722	2.46718	0.0136182	0.0278786
MGP_PWKPhJ_G0000450	5.5297	2.5642	0.617501	4.15254	3.28805e-05	0.000124422
MGP_PWKPhJ_G0015257	24.0502	1.14778	0.332464	3.45235	0.000555732	0.00160937
MGP_PWKPhJ_G0000554	16.0372	2.60729	0.408246	6.38658	1.69635e-10	1.95452e-09
MGP_PWKPhJ_G0000633	56.8539	0.114333	0.235433	0.485627	0.627232	0.706447
MGP_PWKPhJ_G0015378	291.664	-0.0683157	0.214241	-0.318874	0.749822	0.808884
MGP_PWKPhJ_G0000279	28.3838	2.99713	0.436477	6.86663	6.57343e-12	1.0102e-10
MGP_PWKPhJ_G0015189	367.433	-0.221945	0.111109	-1.99755	0.0457659	0.0807424
MGP_PWKPhJ_G0009808	1.7553	-0.740797	1.31556	-0.563103	0.573364	0.658873
MGP_PWKPhJ_G0015174	884.548	-0.12634	0.131658	-0.959611	0.337251	0.432579
MGP_PWKPhJ_G0016001	1896.96	-0.549332	0.0811991	-6.76525	1.3308e-11	1.93609e-10
MGP_PWKPhJ_G0015320	0.65104	-1.23208	1.57666	-0.78145	0.434538	0.530427
MGP_PWKPhJ_G0035354	6.54904	1.67562	0.662078	2.53085	0.0113787	0.0237762
MGP_PWKPhJ_G0015686	6.56273	0.751477	0.514772	1.45983	0.144338	0.215464
MGP_PWKPhJ_G0002602	76.9981	1.51837	0.217651	6.97616	3.03361e-12	5.06342e-11
MGP_PWKPhJ_G0015298	69.9373	0.252417	0.172025	1.46733	0.142287	0.212863
MGP_PWKPhJ_G0015705	925.613	1.12473	0.241482	4.6576	3.19919e-06	1.46983e-05
MGP_PWKPhJ_G0015753	59.2717	1.43721	0.242825	5.91871	3.24472e-09	2.80866e-08
MGP_PWKPhJ_G0014970	3497.55	0.170989	0.129126	1.3242	0.185435	0.265307
MGP_PWKPhJ_G0015117	1928.57	0.502945	0.0726306	6.9247	4.36898e-12	7.04232e-11
MGP_PWKPhJ_G0015990	1.10136	3.59727	1.11356	3.23043	0.00123606	0.00329184
MGP_PWKPhJ_G0015245	1.16098	-2.31007	1.19229	-1.93751	0.0526836	0.0913571
MGP_PWKPhJ_G0009662	2.89766	-0.599345	0.599039	-1.00051	0.317064	0.412043
MGP_PWKPhJ_G0002559	1.42656	1.92723	1.1805	1.63256	0.102562	0.161503
MGP_PWKPhJ_G0016091	37.4464	0.529785	0.176727	2.99777	0.00271967	0.00666615
MGP_PWKPhJ_G0014965	167.276	1.68083	0.228013	7.37167	1.68505e-13	3.79979e-12
MGP_PWKPhJ_G0000263	2.68738	1.29071	0.711952	1.81291	0.0698451	0.116338
MGP_PWKPhJ_G0000376	2.90583	2.84012	0.824955	3.44276	0.000575806	0.00166098
MGP_PWKPhJ_G0002494	3.52119	0.179876	0.536826	0.335073	0.73757	0.798802
MGP_PWKPhJ_G0014947	321.323	-0.173611	0.170692	-1.0171	0.309105	0.403479
MGP_PWKPhJ_G0015365	1093.65	-0.762933	0.122404	-6.23291	4.57849e-10	4.82269e-09
MGP_PWKPhJ_G0015125	0.631571	-0.502207	1.37762	-0.364546	0.71545	0.78097
MGP_PWKPhJ_G0015974	11.3744	-0.198341	0.328937	-0.602975	0.546525	0.634831
MGP_PWKPhJ_G0015588	2240.52	-0.0843088	0.0735276	-1.14663	0.251535	0.341694
MGP_PWKPhJ_G0000331	0.807647	0.404399	1.60024	0.252711	0.800492	0.849463
MGP_PWKPhJ_G0015060	1007.88	0.603366	0.0987153	6.11219	9.82756e-10	9.54215e-09
MGP_PWKPhJ_G0015665	14.1294	-1.36817	0.460901	-2.96846	0.00299293	0.00725945
MGP_PWKPhJ_G0000468	59.3723	3.21067	0.511486	6.27715	3.44837e-10	3.70289e-09
MGP_PWKPhJ_G0015524	2756.86	0.80097	0.136637	5.86203	4.57244e-09	3.84207e-08
MGP_PWKPhJ_G0015173	0.90294	-0.430139	1.26793	-0.339246	0.734425	0.796271
MGP_PWKPhJ_G0000545	6.59279	3.46004	0.586321	5.90127	3.60705e-09	3.08842e-08
MGP_PWKPhJ_G0016099	692.889	0.824624	0.0675061	12.2156	2.56737e-34	3.78243e-31
MGP_PWKPhJ_G0015882	1025.75	0.647428	0.127376	5.0828	3.71917e-07	2.0834e-06
MGP_PWKPhJ_G0004834	1.62359	2.36592	1.23793	1.91119	0.0559808	0.0962289
MGP_PWKPhJ_G0015208	1841.01	-0.0466294	0.109502	-0.425832	0.67023	0.74306
MGP_PWKPhJ_G0015836	670.34	-0.378583	0.0883238	-4.28631	1.81667e-05	7.23363e-05
MGP_PWKPhJ_G0015157	894.494	1.62984	0.204263	7.97912	1.47382e-15	5.56752e-14
MGP_PWKPhJ_G0015192	1658.17	-1.1693	0.344709	-3.39212	0.000693537	0.00196091
MGP_PWKPhJ_G0015497	258.152	0.173824	0.187452	0.927303	0.353769	0.449411
MGP_PWKPhJ_G0009772	2.221	1.30216	0.79872	1.63031	0.103036	0.162087
MGP_PWKPhJ_G0015649	19.5697	0.0368225	0.264379	0.139279	0.88923	0.919952
MGP_PWKPhJ_G0004596	10.7963	3.78199	0.56365	6.70982	1.94867e-11	2.74117e-10
MGP_PWKPhJ_G0015765	40.0963	0.249027	0.231951	1.07362	0.282993	0.376263
MGP_PWKPhJ_G0009857	10.5612	-0.268585	0.363682	-0.738516	0.460201	0.555828
MGP_PWKPhJ_G0015872	19.0823	-1.00771	0.381558	-2.64105	0.00826494	0.0179206
MGP_PWKPhJ_G0015857	8766.75	-0.248469	0.148081	-1.67792	0.0933622	0.149108
MGP_PWKPhJ_G0015484	504.266	0.0453228	0.0723022	0.626853	0.530755	0.620689
MGP_PWKPhJ_G0015890	136.471	0.456681	0.185871	2.45698	0.0140109	0.0285844
MGP_PWKPhJ_G0015149	697.525	0.152538	0.078093	1.95329	0.0507849	0.0884604
MGP_PWKPhJ_G0015601	655.226	-0.410736	0.100471	-4.08811	4.34894e-05	0.000160205
MGP_PWKPhJ_G0015181	564.997	0.963342	0.163314	5.89869	3.6639e-09	3.13467e-08
MGP_PWKPhJ_G0038078	1069.22	-0.791422	0.201228	-3.93296	8.39058e-05	0.000290386
MGP_PWKPhJ_G0009727	108.735	-0.676371	0.289095	-2.33961	0.0193037	0.0379598
MGP_PWKPhJ_G0014989	4020.18	-0.536132	0.109175	-4.91077	9.07178e-07	4.6666e-06
MGP_PWKPhJ_G0015897	43.0631	1.75405	0.389551	4.50274	6.70845e-06	2.89099e-05
MGP_PWKPhJ_G0015202	24.6554	1.52691	0.336135	4.54255	5.55767e-06	2.42821e-05
MGP_PWKPhJ_G0015399	1499.07	-0.302291	0.0532789	-5.67375	1.39708e-08	1.05842e-07
MGP_PWKPhJ_G0015228	930.815	0.414106	0.16903	2.4499	0.0142896	0.0290993
MGP_PWKPhJ_G0015300	70.3386	1.04409	0.172395	6.05641	1.3919e-09	1.30574e-08
MGP_PWKPhJ_G0035355	5.04844	1.96218	0.626355	3.13269	0.0017321	0.00446181
MGP_PWKPhJ_G0004641	0.591946	-1.64996	1.32611	-1.24421	0.213422	0.298564
MGP_PWKPhJ_G0015556	379.46	-0.172119	0.212471	-0.810082	0.417893	0.514199
MGP_PWKPhJ_G0000284	4.44656	4.85863	0.84813	5.72863	1.01243e-08	7.86419e-08
MGP_PWKPhJ_G0000247	21.3543	3.18641	0.362297	8.79501	1.43031e-18	1.19277e-16
MGP_PWKPhJ_G0000583	0.727823	-0.823424	1.25772	-0.654694	0.512665	0.604459
MGP_PWKPhJ_G0016047	4023.41	0.190048	0.105054	1.80905	0.0704425	0.117169
MGP_PWKPhJ_G0004850	322.976	1.77966	0.287629	6.18735	6.11856e-10	6.26861e-09
MGP_PWKPhJ_G0000616	0.685875	2.44499	1.18671	2.06032	0.0393683	0.070872
MGP_PWKPhJ_G0002687	11.839	0.387263	0.358742	1.0795	0.280364	0.373553
MGP_PWKPhJ_G0000510	2.33244	1.51186	0.79193	1.90909	0.0562507	0.0966328
MGP_PWKPhJ_G0015662	257.031	-0.887821	0.197215	-4.50179	6.73828e-06	2.90328e-05
MGP_PWKPhJ_G0016056	6.39874	1.20789	0.599851	2.01365	0.0440465	0.0781342
MGP_PWKPhJ_G0015965	3416.9	-0.452262	0.143776	-3.14561	0.00165742	0.00428892
MGP_PWKPhJ_G0015685	540.045	0.938299	0.176962	5.30226	1.14379e-07	7.15644e-07
MGP_PWKPhJ_G0009880	0.667627	0.0172417	1.22026	0.0141295	0.988727	0.991643
MGP_PWKPhJ_G0002575	1.76397	0.736908	0.772895	0.953439	0.340367	0.435641
MGP_PWKPhJ_G0002653	88.1981	-0.0713843	0.15793	-0.451998	0.65127	0.726927
MGP_PWKPhJ_G0015015	8662.52	-0.336741	0.131405	-2.56262	0.0103885	0.0219103
MGP_PWKPhJ_G0015078	190.473	0.370296	0.152944	2.42112	0.0154726	0.0311866
MGP_PWKPhJ_G0015461	10.1777	-0.276973	0.410269	-0.6751	0.499612	0.592865
MGP_PWKPhJ_G0015843	1265.84	0.457648	0.121715	3.75998	0.000169925	0.000552231
MGP_PWKPhJ_G0015764	32.3324	-0.110581	0.282768	-0.391067	0.695748	0.76384
MGP_PWKPhJ_G0015628	12160.5	0.355973	0.124485	2.85957	0.00424216	0.00991197
MGP_PWKPhJ_G0015090	1375.73	-0.218598	0.113236	-1.93047	0.0535483	0.0926384
MGP_PWKPhJ_G0015215	278.518	0.367212	0.117316	3.13012	0.00174733	0.0044986
MGP_PWKPhJ_G0015376	1.82297	-0.320502	0.857533	-0.373748	0.708592	0.775309
MGP_PWKPhJ_G0015943	1.7273	2.59354	1.07516	2.41223	0.0158552	0.0318673
MGP_PWKPhJ_G0004900	1.592	0.305095	0.862405	0.353772	0.72351	0.787589
MGP_PWKPhJ_G0015893	9.14138	1.06052	0.35848	2.95839	0.00309254	0.00747152
MGP_PWKPhJ_G0000660	2.76787	1.1497	0.635016	1.81051	0.0702162	0.116872
MGP_PWKPhJ_G0000611	15.3754	3.18434	0.460689	6.91211	4.77499e-12	7.61183e-11
MGP_PWKPhJ_G0015450	3276.64	-0.821723	0.121506	-6.7628	1.35351e-11	1.9614e-10
MGP_PWKPhJ_G0000479	17.2965	1.52808	0.306814	4.98047	6.34298e-07	3.38257e-06
MGP_PWKPhJ_G0015634	396.304	0.692598	0.228031	3.0373	0.00238704	0.0059231
MGP_PWKPhJ_G0009847	6.41104	-0.89335	0.421687	-2.11852	0.0341314	0.0626365
MGP_PWKPhJ_G0009650	40.6015	-1.00056	0.28698	-3.48651	0.000489372	0.00143449
MGP_PWKPhJ_G0015850	28.4227	-0.000274487	0.234049	-0.00117278	0.999064	0.999155
MGP_PWKPhJ_G0015577	3.08256	-0.192169	0.696992	-0.275712	0.782769	0.835471
MGP_PWKPhJ_G0015219	26.6644	1.03391	0.28968	3.56915	0.000358137	0.00108121
MGP_PWKPhJ_G0015881	296.252	1.06778	0.15706	6.79854	1.05684e-11	1.57167e-10
MGP_PWKPhJ_G0015260	3882.87	1.01105	0.181658	5.5657	2.61097e-08	1.8559e-07
MGP_PWKPhJ_G0000469	3.80513	2.5759	0.747837	3.44446	0.000572196	0.00165164
MGP_PWKPhJ_G0015324	594.15	-0.335521	0.0902787	-3.7165	0.000202	0.000645459
MGP_PWKPhJ_G0002679	150.435	0.748692	0.208208	3.59589	0.000323281	0.000987039
MGP_PWKPhJ_G0015964	1033.42	0.208961	0.161628	1.29285	0.196062	0.278295
MGP_PWKPhJ_G0015369	310.558	0.480261	0.10698	4.48927	7.14688e-06	3.06618e-05
MGP_PWKPhJ_G0014995	20.8619	0.522672	0.248217	2.1057	0.03523	0.0643694
MGP_PWKPhJ_G0014959	24.9169	-0.733104	0.684988	-1.07024	0.28451	0.378051
MGP_PWKPhJ_G0015337	820.889	0.364815	0.135697	2.68845	0.00717842	0.0158114
MGP_PWKPhJ_G0015256	1245.92	-0.276168	0.135343	-2.0405	0.0413001	0.0738858
MGP_PWKPhJ_G0004674	2.90342	0.0637223	0.652074	0.0977224	0.922153	0.943718
MGP_PWKPhJ_G0000295	1.61666	1.52982	0.827689	1.84831	0.0645581	0.108873
MGP_PWKPhJ_G0035062	0.719427	2.01214	1.56766	1.28354	0.199304	0.281906
MGP_PWKPhJ_G0015428	53.8299	-0.394092	0.259228	-1.52025	0.128448	0.195683
MGP_PWKPhJ_G0009788	153.406	-0.962745	0.303096	-3.17637	0.00149128	0.00389918
MGP_PWKPhJ_G0015899	57.0545	1.25248	0.239781	5.22341	1.75654e-07	1.05426e-06
MGP_PWKPhJ_G0009928	13.1121	-0.847484	0.309478	-2.73843	0.00617327	0.0138438
MGP_PWKPhJ_G0009821	84.3141	-0.964768	0.216576	-4.45464	8.40358e-06	3.56177e-05
MGP_PWKPhJ_G0015235	1732.39	0.0792219	0.147854	0.535812	0.592089	0.675902
MGP_PWKPhJ_G0015341	317.726	0.621415	0.179475	3.4624	0.000535383	0.00155615
MGP_PWKPhJ_G0015653	4920.62	0.489909	0.155493	3.15068	0.00162889	0.00422366
MGP_PWKPhJ_G0015165	528.568	0.286166	0.0941381	3.03985	0.00236693	0.00588245
MGP_PWKPhJ_G0035419	0.813311	1.22198	1.3463	0.907661	0.364057	0.460074
MGP_PWKPhJ_G0014220	19.6054	0.357334	0.342106	1.04451	0.296248	0.390386
MGP_PWKPhJ_G0015892	1211.24	-0.724707	0.0983891	-7.36572	1.76194e-13	3.949e-12
MGP_PWKPhJ_G0015889	132.417	-0.593902	0.147183	-4.03512	5.45737e-05	0.000196645
MGP_PWKPhJ_G0016021	1669.94	-0.657114	0.117398	-5.59732	2.17689e-08	1.57832e-07
MGP_PWKPhJ_G0016060	492.602	0.41373	0.183998	2.24855	0.024541	0.0469958
MGP_PWKPhJ_G0015831	861.967	0.961496	0.169796	5.66266	1.49041e-08	1.12029e-07
MGP_PWKPhJ_G0000298	93.7216	4.03926	0.570781	7.07672	1.47605e-12	2.63909e-11
MGP_PWKPhJ_G0015405	88.8416	-0.564536	0.184132	-3.06592	0.00217	0.00545181
MGP_PWKPhJ_G0015807	29.9683	0.968682	0.22124	4.37842	1.19542e-05	4.92867e-05
MGP_PWKPhJ_G0009634	1.78453	-1.06615	1.00211	-1.06391	0.287371	0.381006
MGP_PWKPhJ_G0015542	138.161	0.694278	0.187054	3.71164	0.000205921	0.000656265
MGP_PWKPhJ_G0015255	352.947	0.815046	0.12937	6.3001	2.97448e-10	3.2333e-09
MGP_PWKPhJ_G0000363	14.3231	3.79684	0.507691	7.47865	7.50906e-14	1.83768e-12
MGP_PWKPhJ_G0000286	47.8065	4.04679	0.626701	6.45729	1.06595e-10	1.28025e-09
MGP_PWKPhJ_G0004897	20.4854	-0.284179	0.318945	-0.890996	0.372931	0.469195
MGP_PWKPhJ_G0015055	286.334	0.198479	0.169693	1.16963	0.242149	0.331121
MGP_PWKPhJ_G0000651	8.72337	0.517089	0.382953	1.35027	0.17693	0.255536
MGP_PWKPhJ_G0015021	1176.23	1.31616	0.187915	7.004	2.48755e-12	4.22539e-11
MGP_PWKPhJ_G0000317	0.602284	1.18199	1.2613	0.937118	0.348698	0.444041
MGP_PWKPhJ_G0015107	152.436	0.441196	0.128663	3.42909	0.000605609	0.00173742
MGP_PWKPhJ_G0015660	2949.95	-0.154039	0.0710335	-2.16854	0.0301176	0.056223
MGP_PWKPhJ_G0015824	3214.46	-0.399926	0.132872	-3.00986	0.00261372	0.00642641
MGP_PWKPhJ_G0000291	10.6877	1.29095	0.363176	3.55462	0.000378525	0.0011381
MGP_PWKPhJ_G0035420	0.676103	1.92148	1.35516	1.4179	0.156219	0.230476
MGP_PWKPhJ_G0015936	828.193	0.333085	0.110421	3.01649	0.00255717	0.00630139
MGP_PWKPhJ_G0015406	595.448	-0.10801	0.132116	-0.81754	0.41362	0.50985
MGP_PWKPhJ_G0000410	6.69767	1.3918	0.517296	2.69054	0.00713371	0.0157223
MGP_PWKPhJ_G0015483	819.096	0.135304	0.0919809	1.471	0.141291	0.211688
MGP_PWKPhJ_G0000306	10.7861	4.07359	0.605567	6.72691	1.73306e-11	2.45663e-10
MGP_PWKPhJ_G0015707	1683.11	0.474301	0.123086	3.85341	0.000116484	0.000389968
MGP_PWKPhJ_G0014205	820.385	-0.353565	0.151887	-2.32781	0.0199223	0.0390307
MGP_PWKPhJ_G0015797	269.434	-0.0854653	0.205314	-0.416265	0.677216	0.748712
MGP_PWKPhJ_G0015791	359.334	-0.0134216	0.0968498	-0.138581	0.889781	0.920393
MGP_PWKPhJ_G0007343	1.54814	3.66549	1.09595	3.34459	0.000824052	0.00228663
MGP_PWKPhJ_G0004819	2.92178	-0.276055	0.646434	-0.427042	0.669349	0.742343
MGP_PWKPhJ_G0015088	1.95638	-2.02671	1.08502	-1.8679	0.0617759	0.104861
MGP_PWKPhJ_G0015083	5562.92	-0.685006	0.22491	-3.04569	0.00232147	0.00578573
MGP_PWKPhJ_G0015108	12.9947	1.25739	0.352013	3.572	0.000354262	0.00107127
MGP_PWKPhJ_G0014208	6.03236	-0.428777	0.421851	-1.01642	0.30943	0.40388
MGP_PWKPhJ_G0000369	78.5345	3.38212	0.282991	11.9513	6.3918e-33	7.43434e-30
MGP_PWKPhJ_G0000282	3.42436	2.26877	0.747404	3.03553	0.00240115	0.00595476
MGP_PWKPhJ_G0015609	219.082	0.197234	0.119527	1.65012	0.0989193	0.15658
MGP_PWKPhJ_G0015669	20.3812	-0.551668	0.374208	-1.47423	0.14042	0.210654
MGP_PWKPhJ_G0000585	0.7248	2.03853	1.20017	1.69854	0.0894063	0.143798
MGP_PWKPhJ_G0015142	1531.16	0.599255	0.118671	5.04972	4.42458e-07	2.43655e-06
MGP_PWKPhJ_G0007398	0.661002	2.34573	1.68694	1.39052	0.16437	0.240432
MGP_PWKPhJ_G0015199	1133.14	0.181323	0.0861378	2.10503	0.0352886	0.0644657
MGP_PWKPhJ_G0004844	27.3332	0.0802576	0.250591	0.320274	0.748761	0.808071
MGP_PWKPhJ_G0015288	38.8692	0.660139	0.24658	2.67718	0.00742439	0.0162802
MGP_PWKPhJ_G0016095	644.185	-0.784652	0.158707	-4.94404	7.6519e-07	4.00805e-06
MGP_PWKPhJ_G0015553	3350.27	-0.465972	0.228266	-2.04136	0.0412151	0.07375
MGP_PWKPhJ_G0002636	0.731202	-0.392578	1.31057	-0.299548	0.764522	0.820552
MGP_PWKPhJ_G0016011	628.043	0.637632	0.115572	5.51716	3.44512e-08	2.39264e-07
MGP_PWKPhJ_G0014215	36.2918	1.56015	0.292507	5.33371	9.62271e-08	6.10544e-07
MGP_PWKPhJ_G0015269	129.487	-0.313994	0.128793	-2.43797	0.01477	0.0299616
MGP_PWKPhJ_G0000259	1.09638	0.42249	1.14561	0.368791	0.712283	0.778309
MGP_PWKPhJ_G0002629	1.24657	2.49796	1.13412	2.20256	0.0276258	0.0521218
MGP_PWKPhJ_G0015319	11771.8	-0.999563	0.0920477	-10.8592	1.80366e-27	1.02203e-24
MGP_PWKPhJ_G0000590	11.2013	2.20341	0.434171	5.07499	3.87513e-07	2.16035e-06
MGP_PWKPhJ_G0015573	890.061	1.16692	0.202779	5.75462	8.68345e-09	6.85276e-08
MGP_PWKPhJ_G0015756	1776.11	0.698765	0.0879559	7.94449	1.94989e-15	7.09895e-14
MGP_PWKPhJ_G0000567	3.07766	1.95631	0.841852	2.32382	0.0201354	0.0394094
MGP_PWKPhJ_G0015746	1211.04	-1.0194	0.186214	-5.47434	4.39157e-08	3.01021e-07
MGP_PWKPhJ_G0000630	1.0775	3.57449	1.23737	2.88878	0.00386734	0.00912984
MGP_PWKPhJ_G0004725	0.780209	0.446273	1.35109	0.330305	0.741169	0.801914
MGP_PWKPhJ_G0015363	11.337	0.455169	0.389715	1.16796	0.242825	0.33182
MGP_PWKPhJ_G0002520	1.19365	-0.308958	1.10023	-0.280813	0.778854	0.832198
MGP_PWKPhJ_G0015861	1723.7	-0.179748	0.170465	-1.05446	0.291672	0.385414
MGP_PWKPhJ_G0015156	23.3746	1.00072	0.231515	4.32249	1.54279e-05	6.23074e-05
MGP_PWKPhJ_G0002535	120.642	-0.339712	0.175236	-1.9386	0.0525499	0.0911538
MGP_PWKPhJ_G0009831	13.781	3.77533	0.597231	6.3214	2.59209e-10	2.8627e-09
MGP_PWKPhJ_G0015826	11.2354	1.22004	0.33968	3.59172	0.000328503	0.00100118
MGP_PWKPhJ_G0015694	2170.43	0.986054	0.163092	6.04598	1.48502e-09	1.38353e-08
MGP_PWKPhJ_G0016067	1.25847	-2.45579	1.18273	-2.07637	0.0378598	0.0685177
MGP_PWKPhJ_G0002528	8.5749	-0.708138	0.417468	-1.69627	0.0898354	0.144415
MGP_PWKPhJ_G0000580	2.21893	1.99572	0.963328	2.0717	0.0382937	0.069173
MGP_PWKPhJ_G0000628	2.41027	2.16366	0.9468	2.28523	0.0222991	0.043193
MGP_PWKPhJ_G0015279	811.56	0.542516	0.08489	6.39081	1.65009e-10	1.90519e-09
MGP_PWKPhJ_G0015973	270.264	-0.219565	0.207636	-1.05745	0.290307	0.384023
MGP_PWKPhJ_G0015547	50.111	0.117035	0.262353	0.446096	0.655528	0.730572
MGP_PWKPhJ_G0000587	1.90476	-1.52769	0.887109	-1.7221	0.0850519	0.137737
MGP_PWKPhJ_G0014951	3879.62	-0.409511	0.116721	-3.50845	0.000450728	0.00133199
MGP_PWKPhJ_G0035710	7.84154	2.93115	0.610371	4.80225	1.56895e-06	7.72292e-06
MGP_PWKPhJ_G0002680	23.0897	-0.287329	0.292577	-0.982063	0.326069	0.421465
MGP_PWKPhJ_G0015883	377.95	1.34679	0.236275	5.70011	1.19728e-08	9.1743e-08
MGP_PWKPhJ_G0015891	211.988	0.372918	0.15249	2.44552	0.0144643	0.0294037
MGP_PWKPhJ_G0015229	5645.17	0.48567	0.0921447	5.27073	1.35879e-07	8.36662e-07
MGP_PWKPhJ_G0000385	21.0077	1.68674	0.397293	4.24557	2.1804e-05	8.53734e-05
MGP_PWKPhJ_G0036911	1.61398	3.308	0.970112	3.40991	0.000649841	0.00185039
MGP_PWKPhJ_G0016086	337.807	-0.542213	0.120287	-4.50765	6.55499e-06	2.82761e-05
MGP_PWKPhJ_G0015531	565.978	-0.167848	0.0969048	-1.7321	0.0832566	0.135226
MGP_PWKPhJ_G0016009	355.59	-0.392378	0.155516	-2.52307	0.0116337	0.0242517
MGP_PWKPhJ_G0015121	83.6199	-0.588805	0.170059	-3.46235	0.000535485	0.00155625
MGP_PWKPhJ_G0015901	100.18	1.39031	0.242205	5.74021	9.45575e-09	7.40215e-08
MGP_PWKPhJ_G0016053	9.23543	0.538289	0.335829	1.60287	0.108964	0.17014
MGP_PWKPhJ_G0015449	2208.63	-0.111153	0.111082	-1.00064	0.316999	0.411983
MGP_PWKPhJ_G0015692	1167.59	1.13336	0.175398	6.46165	1.0357e-10	1.24594e-09
MGP_PWKPhJ_G0016049	192.344	-0.669739	0.135335	-4.94876	7.46876e-07	3.92607e-06
MGP_PWKPhJ_G0016032	1509.39	-0.150686	0.103481	-1.45617	0.145345	0.216689
MGP_PWKPhJ_G0004667	2.60474	1.58436	0.728101	2.17602	0.0295539	0.0552828
MGP_PWKPhJ_G0015102	4.29844	0.152859	0.594733	0.257021	0.797163	0.846866
MGP_PWKPhJ_G0015560	3281.7	0.131109	0.0581579	2.25437	0.0241732	0.0463637
MGP_PWKPhJ_G0002493	164.984	0.858289	0.218811	3.92252	8.76283e-05	0.000301823
MGP_PWKPhJ_G0002643	1.75406	-1.55117	0.78204	-1.9835	0.047312	0.0831847
MGP_PWKPhJ_G0009783	2.82451	1.44732	0.65513	2.20921	0.0271598	0.0513567
MGP_PWKPhJ_G0015082	1294.59	-0.555703	0.1426	-3.89693	9.74193e-05	0.000332592
MGP_PWKPhJ_G0015825	1353.14	-0.487798	0.115296	-4.23085	2.32813e-05	9.06437e-05
MGP_PWKPhJ_G0015053	2452.87	0.541829	0.0707551	7.6578	1.89144e-14	5.42842e-13
MGP_PWKPhJ_G0004842	32.2985	-1.19047	0.241718	-4.92505	8.43369e-07	4.36683e-06
MGP_PWKPhJ_G0015381	1.84317	0.579715	0.772028	0.750898	0.452714	0.548163
MGP_PWKPhJ_G0015869	205.288	0.840944	0.216465	3.8849	0.000102373	0.000347786
MGP_PWKPhJ_G0004798	11.2964	2.8966	0.477762	6.06285	1.33735e-09	1.25762e-08
MGP_PWKPhJ_G0015332	360.012	0.972762	0.210181	4.62821	3.6884e-06	1.67406e-05
MGP_PWKPhJ_G0015357	3808.43	-0.382498	0.0984435	-3.88546	0.000102137	0.000347036
MGP_PWKPhJ_G0016077	698.369	-0.028556	0.0768538	-0.371562	0.710219	0.776564
MGP_PWKPhJ_G0015104	0.698865	1.01441	1.45142	0.69891	0.484608	0.578603
MGP_PWKPhJ_G0004655	0.718869	2.5055	1.52425	1.64376	0.100226	0.158376
MGP_PWKPhJ_G0000472	0.866523	2.34391	1.22758	1.90938	0.0562137	0.0965917
MGP_PWKPhJ_G0004793	3.5396	-0.246201	0.528134	-0.466171	0.641093	0.718179
MGP_PWKPhJ_G0015641	679.196	0.418925	0.120481	3.4771	0.000506864	0.00148086
MGP_PWKPhJ_G0038071	1.37573	0.568373	0.916009	0.620488	0.534936	0.624406
MGP_PWKPhJ_G0016090	150.011	-0.357729	0.128467	-2.7846	0.00535933	0.012191
MGP_PWKPhJ_G0000428	4.61341	1.88335	0.58435	3.22298	0.00126865	0.00336888
MGP_PWKPhJ_G0015771	50.7545	0.190268	0.187799	1.01315	0.310988	0.405578
MGP_PWKPhJ_G0014952	86.0409	0.900533	0.206765	4.35534	1.32862e-05	5.42848e-05
MGP_PWKPhJ_G0016000	7160.28	-0.314831	0.126678	-2.4853	0.0129443	0.0266844
MGP_PWKPhJ_G0015575	134.745	-0.125977	0.179296	-0.702622	0.482292	0.57621
MGP_PWKPhJ_G0004630	2.55159	0.358	0.637126	0.561898	0.574185	0.65961
MGP_PWKPhJ_G0004883	105.401	-0.379829	0.182645	-2.0796	0.0375622	0.0681013
MGP_PWKPhJ_G0015475	5.97611	-0.0703621	0.390293	-0.18028	0.856933	0.895172
MGP_PWKPhJ_G0015023	515.474	2.40452	0.244976	9.81532	9.67268e-23	1.96107e-20
MGP_PWKPhJ_G0002585	10.1683	-0.611518	0.390739	-1.56503	0.117576	0.181688
MGP_PWKPhJ_G0015404	6654.31	-0.438966	0.138362	-3.17259	0.00151088	0.00394622
MGP_PWKPhJ_G0015201	826.332	0.193606	0.121448	1.59415	0.110903	0.172764
MGP_PWKPhJ_G0015557	1.17545	-2.25684	1.22589	-1.84098	0.0656252	0.110307
MGP_PWKPhJ_G0009784	213.361	-0.0151914	0.183685	-0.0827037	0.934087	0.952623
MGP_PWKPhJ_G0015874	2.29551	-0.334315	0.645715	-0.517744	0.604637	0.686668
MGP_PWKPhJ_G0000613	4.91364	2.52285	0.572506	4.40668	1.04967e-05	4.37424e-05
MGP_PWKPhJ_G0015713	889.418	-0.133524	0.128423	-1.03972	0.29847	0.392589
MGP_PWKPhJ_G0002633	8.37678	-1.18123	0.381072	-3.09976	0.00193676	0.00492272
MGP_PWKPhJ_G0015063	418.427	0.941581	0.197488	4.7678	1.86249e-06	9.01231e-06
MGP_PWKPhJ_G0015290	416.653	-0.144226	0.142885	-1.00939	0.31279	0.407688
MGP_PWKPhJ_G0004806	1.45448	-0.889007	0.922512	-0.96368	0.335206	0.430607
MGP_PWKPhJ_G0015642	2314.98	0.180798	0.0822909	2.19706	0.0280164	0.0527551
MGP_PWKPhJ_G0015585	463.334	0.246527	0.11183	2.20449	0.0274902	0.0518926
MGP_PWKPhJ_G0015343	8785.41	0.233381	0.199228	1.17143	0.241427	0.330339
MGP_PWKPhJ_G0015044	22.0181	-0.117961	0.320719	-0.3678	0.713022	0.778909
MGP_PWKPhJ_G0015445	940.942	-0.23229	0.220349	-1.05419	0.291796	0.385555
MGP_PWKPhJ_G0000355	27.5977	0.114919	0.254496	0.451556	0.651589	0.727209
MGP_PWKPhJ_G0015854	701.903	0.108598	0.142542	0.761861	0.446143	0.541721
MGP_PWKPhJ_G0015495	1623.57	-0.451595	0.117234	-3.85209	0.000117114	0.00039172
MGP_PWKPhJ_G0000297	9.20606	3.08678	0.46481	6.64096	3.11652e-11	4.19951e-10
MGP_PWKPhJ_G0015806	777.598	0.495168	0.129882	3.81246	0.000137593	0.000453696
MGP_PWKPhJ_G0015153	2.78479	0.782783	0.712973	1.09791	0.272242	0.364684
MGP_PWKPhJ_G0015463	742	0.761559	0.191076	3.98563	6.73006e-05	0.000237736
MGP_PWKPhJ_G0015710	61.3806	1.42867	0.206161	6.92984	4.21316e-12	6.816e-11
MGP_PWKPhJ_G0015909	3521.39	-0.0516166	0.0809755	-0.637435	0.523842	0.614294
MGP_PWKPhJ_G0015757	2138.52	0.00061224	0.121643	0.00503309	0.995984	0.996886
MGP_PWKPhJ_G0016015	4829.35	-0.152107	0.0935249	-1.62638	0.10387	0.163224
MGP_PWKPhJ_G0015549	6851.77	0.597804	0.114137	5.23762	1.6266e-07	9.86179e-07
MGP_PWKPhJ_G0015656	2186.99	-0.599698	0.08713	-6.8828	5.86877e-12	9.12052e-11
MGP_PWKPhJ_G0015004	28.8156	0.224502	0.376819	0.595783	0.55132	0.639191
MGP_PWKPhJ_G0000622	3.67746	1.72064	0.585747	2.93751	0.00330856	0.00793703
MGP_PWKPhJ_G0015777	2.1886	2.31964	0.900693	2.57539	0.0100127	0.0212222
MGP_PWKPhJ_G0015592	43.6361	0.14156	0.227204	0.623053	0.53325	0.622848
MGP_PWKPhJ_G0004778	1.63884	0.895697	0.799537	1.12027	0.262599	0.354133
MGP_PWKPhJ_G0015833	1.24967	0.416825	1.07418	0.38804	0.697987	0.765727
MGP_PWKPhJ_G0000620	1.64108	1.85486	1.0709	1.73206	0.0832636	0.135228
MGP_PWKPhJ_G0015841	1162.07	-0.564702	0.165318	-3.41586	0.0006358	0.00181626
MGP_PWKPhJ_G0015546	713.956	0.341234	0.0986321	3.45967	0.000540846	0.00157059
MGP_PWKPhJ_G0015073	969.133	0.523995	0.104618	5.00863	5.48198e-07	2.9584e-06
MGP_PWKPhJ_G0000503	17.4691	2.39394	0.42594	5.62035	1.90566e-08	1.39818e-07
MGP_PWKPhJ_G0000564	1.34936	1.81081	1.15571	1.56684	0.117152	0.181134
MGP_PWKPhJ_G0004635	1063.61	-0.624409	0.150436	-4.15065	3.31531e-05	0.000125304
MGP_PWKPhJ_G0002510	7.82694	0.545978	0.552114	0.988887	0.322718	0.418211
MGP_PWKPhJ_G0002573	160.704	0.249056	0.122526	2.03268	0.0420848	0.0751117
MGP_PWKPhJ_G0015942	2.3588	1.37755	0.723659	1.90359	0.056964	0.0977138
MGP_PWKPhJ_G0015122	250.576	1.19037	0.140531	8.47051	2.44314e-17	1.45921e-15
MGP_PWKPhJ_G0015852	9251.87	-0.941076	0.115425	-8.15314	3.54586e-16	1.56407e-14
MGP_PWKPhJ_G0015443	935.261	-0.0429573	0.145861	-0.294508	0.76837	0.823602
MGP_PWKPhJ_G0015614	515.035	0.580265	0.178894	3.24362	0.0011802	0.00315715
MGP_PWKPhJ_G0015218	7.55456	0.660436	0.395771	1.66873	0.09517	0.151544
MGP_PWKPhJ_G0015247	1505.89	-0.558425	0.14043	-3.97652	6.99297e-05	0.000245844
MGP_PWKPhJ_G0015664	11.7443	0.0500647	0.367943	0.136066	0.891769	0.921759
MGP_PWKPhJ_G0035409	0.884377	2.32569	1.22675	1.89582	0.0579838	0.0992167
MGP_PWKPhJ_G0015888	3206.94	-1.04848	0.206852	-5.06874	4.00459e-07	2.2251e-06
MGP_PWKPhJ_G0000370	10.104	0.910522	0.388149	2.3458	0.0189861	0.0373985
MGP_PWKPhJ_G0015544	0.637724	0.104544	1.36701	0.0764766	0.93904	0.956412
MGP_PWKPhJ_G0015267	1278.71	0.969905	0.155271	6.24655	4.19629e-10	4.4434e-09
MGP_PWKPhJ_G0009698	0.847648	-2.10521	1.43222	-1.46989	0.141591	0.21206
MGP_PWKPhJ_G0000254	4.53553	2.01944	0.573721	3.51991	0.000431699	0.0012806
MGP_PWKPhJ_G0004649	3.22032	0.949923	0.772406	1.22982	0.218763	0.304571
MGP_PWKPhJ_G0015489	237.812	0.0384417	0.119132	0.322681	0.746937	0.806378
MGP_PWKPhJ_G0015374	18990.2	0.496868	0.209861	2.3676	0.0179037	0.035526
MGP_PWKPhJ_G0004776	20.2872	2.17164	0.312052	6.95923	3.4214e-12	5.63409e-11
MGP_PWKPhJ_G0002539	16.1145	-0.612126	0.25007	-2.44782	0.0143724	0.0292356
MGP_PWKPhJ_G0015985	5231.54	0.78537	0.137728	5.70232	1.18191e-08	9.06596e-08
MGP_PWKPhJ_G0015741	1937.13	-0.464229	0.166693	-2.78493	0.00535397	0.0121826
MGP_PWKPhJ_G0000312	0.740443	2.56775	1.19977	2.1402	0.0323385	0.0597883
MGP_PWKPhJ_G0000278	3.78991	3.84811	0.80042	4.80762	1.52737e-06	7.53085e-06
MGP_PWKPhJ_G0015817	61692.3	0.416053	0.0850438	4.89222	9.97053e-07	5.09454e-06
MGP_PWKPhJ_G0004870	13.5177	1.07133	0.343349	3.12023	0.00180709	0.00463389
MGP_PWKPhJ_G0015606	5784.05	-0.216701	0.134016	-1.61698	0.105883	0.165975
MGP_PWKPhJ_G0015167	771.754	-0.262604	0.164501	-1.59637	0.110406	0.172064
MGP_PWKPhJ_G0015975	2558.31	0.00921279	0.10445	0.0882025	0.929716	0.949523
MGP_PWKPhJ_G0010091	29.4177	1.69814	0.336868	5.04095	4.63228e-07	2.54396e-06
MGP_PWKPhJ_G0004898	93.9604	0.66753	0.188175	3.54739	0.000389069	0.00116683
MGP_PWKPhJ_G0036878	1.87809	1.52165	0.975513	1.55985	0.118795	0.183187
MGP_PWKPhJ_G0015432	92.0363	-0.0433279	0.256194	-0.169121	0.865701	0.902157
MGP_PWKPhJ_G0000423	1.46316	3.17275	1.01385	3.1294	0.00175166	0.00450587
MGP_PWKPhJ_G0015195	1201.71	0.0652565	0.120378	0.542096	0.587753	0.671982
MGP_PWKPhJ_G0007371	0.765247	3.08019	1.43157	2.15161	0.0314278	0.0583044
MGP_PWKPhJ_G0034941	46.215	-0.315697	0.372682	-0.847096	0.396942	0.493234
MGP_PWKPhJ_G0015212	1002.89	-0.331384	0.0986368	-3.35963	0.000780458	0.00217852
MGP_PWKPhJ_G0002652	16.4521	0.0300424	0.276113	0.108805	0.913357	0.936843
MGP_PWKPhJ_G0000368	24.1144	1.66832	0.305751	5.45646	4.85717e-08	3.30374e-07
MGP_PWKPhJ_G0014987	15.3512	0.836539	0.317864	2.63175	0.00849467	0.0183647
MGP_PWKPhJ_G0000390	41.8964	2.36521	0.311877	7.58379	3.35599e-14	8.98957e-13
MGP_PWKPhJ_G0016055	874.368	-0.545079	0.1366	-3.99034	6.59787e-05	0.000233626
MGP_PWKPhJ_G0014963	2672.51	-0.0662219	0.141057	-0.469468	0.638735	0.716082
MGP_PWKPhJ_G0015682	1574.01	-0.140578	0.117744	-1.19394	0.232503	0.320157
MGP_PWKPhJ_G0015293	902.748	-0.12512	0.0727588	-1.71966	0.0854947	0.138353
MGP_PWKPhJ_G0009656	48.8326	-0.306699	0.243841	-1.25779	0.208469	0.292505
MGP_PWKPhJ_G0016068	254.561	0.802462	0.17331	4.63021	3.65293e-06	1.66035e-05
MGP_PWKPhJ_G0009777	1.71194	-2.87451	1.07166	-2.68229	0.00731195	0.0160703
MGP_PWKPhJ_G0000348	19.4487	2.39043	0.369496	6.46943	9.83702e-11	1.19117e-09
MGP_PWKPhJ_G0035430	2.6725	-0.490378	0.865868	-0.566343	0.571161	0.656892
MGP_PWKPhJ_G0015530	226.875	0.331069	0.135116	2.45026	0.0142753	0.0290781
MGP_PWKPhJ_G0015691	222.347	1.07878	0.175824	6.13557	8.48548e-10	8.37894e-09
MGP_PWKPhJ_G0015042	453.908	-0.829262	0.176086	-4.70942	2.48422e-06	1.16756e-05
MGP_PWKPhJ_G0014224	17.0047	1.32876	0.359606	3.69505	0.000219843	0.000696631
MGP_PWKPhJ_G0015733	181.376	0.504344	0.149276	3.3786	0.000728559	0.00204684
MGP_PWKPhJ_G0000637	15.9326	1.56868	0.311769	5.03155	4.86531e-07	2.65872e-06
MGP_PWKPhJ_G0016079	34.0018	-0.362558	0.217402	-1.66769	0.0953779	0.151823
MGP_PWKPhJ_G0015133	385.225	0.784659	0.163541	4.79795	1.60298e-06	7.87553e-06
MGP_PWKPhJ_G0015311	638.904	0.440537	0.184526	2.38739	0.0169683	0.0338585
MGP_PWKPhJ_G0035754	0.698181	1.94022	1.28175	1.51372	0.130096	0.197675
MGP_PWKPhJ_G0000530	4.34237	2.61586	0.626557	4.17498	2.98016e-05	0.000113608
MGP_PWKPhJ_G0000462	6.85727	3.88879	0.67478	5.76304	8.261e-09	6.56427e-08
MGP_PWKPhJ_G0002596	6.67401	-0.000658636	0.430671	-0.00152933	0.99878	0.998961
MGP_PWKPhJ_G0016023	2957.99	0.409062	0.0999429	4.09296	4.25906e-05	0.000157262
MGP_PWKPhJ_G0015183	501.516	0.0117549	0.0993022	0.118375	0.90577	0.931569
MGP_PWKPhJ_G0016020	4671.74	0.0684545	0.0969436	0.706127	0.480109	0.574117
MGP_PWKPhJ_G0038309	14.8897	0.235881	0.32672	0.721966	0.470315	0.565048
MGP_PWKPhJ_G0015938	124.12	1.1815	0.199894	5.91065	3.40769e-09	2.93022e-08
MGP_PWKPhJ_G0014992	1954.81	-0.613922	0.0869109	-7.06381	1.62e-12	2.86175e-11
MGP_PWKPhJ_G0015036	156.012	-0.87902	0.177624	-4.94877	7.46858e-07	3.92607e-06
MGP_PWKPhJ_G0015675	6860.28	0.0213008	0.102147	0.208532	0.834814	0.877708
MGP_PWKPhJ_G0000560	53.4079	2.0429	0.328542	6.21807	5.03294e-10	5.25629e-09
MGP_PWKPhJ_G0015823	521.45	0.837299	0.131952	6.3455	2.21709e-10	2.48203e-09
MGP_PWKPhJ_G0015237	492.123	0.373144	0.102217	3.6505	0.000261729	0.000814181
MGP_PWKPhJ_G0009981	6.10146	-0.41966	0.419079	-1.00139	0.31664	0.411591
MGP_PWKPhJ_G0000243	1.65148	3.77706	0.949178	3.97929	6.91208e-05	0.000243465
MGP_PWKPhJ_G0015099	4.44925	0.943843	0.510182	1.85001	0.0643115	0.108548
MGP_PWKPhJ_G0015159	129.949	-0.464713	0.156661	-2.96636	0.00301343	0.00730194
MGP_PWKPhJ_G0015440	8.8393	-0.667063	0.48676	-1.37041	0.170558	0.247987
MGP_PWKPhJ_G0015230	1.64201	0.25651	0.806052	0.31823	0.75031	0.80909
MGP_PWKPhJ_G0015065	3423.51	-0.718965	0.177731	-4.04525	5.22671e-05	0.000189228
MGP_PWKPhJ_G0015022	35.0164	0.982107	0.267986	3.66476	0.000247566	0.000774923
MGP_PWKPhJ_G0004815	2.35461	0.864701	0.691747	1.25002	0.21129	0.295957
MGP_PWKPhJ_G0016078	10539.8	0.359551	0.134068	2.68185	0.00732168	0.0160837
MGP_PWKPhJ_G0015072	2610.52	-0.59633	0.0695789	-8.57055	1.0299e-17	6.91783e-16
MGP_PWKPhJ_G0015091	6194.76	-0.717949	0.234793	-3.05779	0.00222973	0.00557976
MGP_PWKPhJ_G0015984	3.22288	1.62535	0.651428	2.49505	0.0125939	0.0260179
MGP_PWKPhJ_G0002600	18.4213	2.00964	0.344491	5.83366	5.4226e-09	4.47825e-08
MGP_PWKPhJ_G0015858	20.8275	-0.457401	0.249642	-1.83223	0.0669177	0.112176
MGP_PWKPhJ_G0002580	4.44011	-0.103856	0.49655	-0.209154	0.834328	0.877409
MGP_PWKPhJ_G0004830	113.899	-0.514176	0.181368	-2.83499	0.00458274	0.010599
MGP_PWKPhJ_G0000274	25.272	3.28428	0.487664	6.73471	1.64254e-11	2.34335e-10
MGP_PWKPhJ_G0004692	21.0047	0.187261	0.294642	0.635553	0.525068	0.615408
MGP_PWKPhJ_G0015059	394.483	0.555444	0.11427	4.86078	1.16922e-06	5.90463e-06
MGP_PWKPhJ_G0015971	8.84997	-0.839227	0.369606	-2.2706	0.023171	0.0446972
MGP_PWKPhJ_G0009876	9.26305	-0.453287	0.403188	-1.12426	0.260904	0.352255
MGP_PWKPhJ_G0000551	9.60922	2.86297	0.497919	5.74988	8.93075e-09	7.02351e-08
MGP_PWKPhJ_G0000389	1.41411	3.11949	1.12293	2.778	0.00546952	0.0124212
MGP_PWKPhJ_G0015813	486.999	0.609447	0.155651	3.91548	9.02256e-05	0.000309803
MGP_PWKPhJ_G0009771	5.66019	-0.331293	0.564503	-0.586875	0.557287	0.644655
MGP_PWKPhJ_G0015089	730.811	-0.622175	0.152702	-4.07445	4.61239e-05	0.000169065
MGP_PWKPhJ_G0016083	685.224	0.631492	0.142635	4.42731	9.54135e-06	4.00407e-05
MGP_PWKPhJ_G0015788	0.775908	0.39478	1.20699	0.327077	0.743609	0.803532
MGP_PWKPhJ_G0015855	291.569	1.11991	0.159603	7.01684	2.26944e-12	3.88779e-11
MGP_PWKPhJ_G0016084	3179.57	0.376267	0.119242	3.15549	0.00160227	0.00415839
MGP_PWKPhJ_G0002574	1.64053	-0.986543	0.791797	-1.24595	0.212781	0.297743
MGP_PWKPhJ_G0015870	3.22507	0.428038	0.856771	0.499594	0.617361	0.697998
MGP_PWKPhJ_G0015832	42.8237	-0.430413	0.258841	-1.66284	0.0963439	0.153085
MGP_PWKPhJ_G0000224	3.56269	3.44174	0.847714	4.06002	4.90681e-05	0.000178671
MGP_PWKPhJ_G0015437	1068.63	0.174499	0.106976	1.63119	0.102849	0.161892
MGP_PWKPhJ_G0015766	3718.98	0.416409	0.0880505	4.72921	2.25395e-06	1.06865e-05
MGP_PWKPhJ_G0002511	0.654706	0.022467	1.44768	0.0155193	0.987618	0.990846
MGP_PWKPhJ_G0014953	11.4407	0.536977	0.380824	1.41004	0.158528	0.233358
MGP_PWKPhJ_G0000268	6.04666	-0.399514	0.523245	-0.763532	0.445146	0.540867
MGP_PWKPhJ_G0015851	3644.72	1.22833	0.124974	9.82863	8.47677e-23	1.75073e-20
MGP_PWKPhJ_G0015482	1450.64	-0.321326	0.0887775	-3.61946	0.000295222	0.000907902
MGP_PWKPhJ_G0000288	7.68073	3.02827	0.48725	6.21502	5.13187e-10	5.34949e-09
MGP_PWKPhJ_G0010058	1.19575	-0.874676	1.09663	-0.797603	0.425101	0.521268
MGP_PWKPhJ_G0000371	26.9533	4.01564	0.515322	7.79249	6.57037e-15	2.07427e-13
MGP_PWKPhJ_G0004671	8.36514	-0.216886	0.431969	-0.502088	0.615606	0.696334
MGP_PWKPhJ_G0015849	8211.12	-0.398782	0.0739306	-5.39401	6.89025e-08	4.5103e-07
MGP_PWKPhJ_G0009749	16.3607	-0.549867	0.301418	-1.82427	0.0681119	0.113944
MGP_PWKPhJ_G0016076	377.591	-0.461726	0.133972	-3.44645	0.000568004	0.00164211
MGP_PWKPhJ_G0016042	1699.91	-0.510399	0.104246	-4.89608	9.77672e-07	5.00361e-06
MGP_PWKPhJ_G0015395	255.772	0.331256	0.385366	0.859587	0.390017	0.486453
MGP_PWKPhJ_G0015141	525.324	0.473721	0.156839	3.02043	0.00252413	0.00622832
MGP_PWKPhJ_G0002683	13.5614	-1.00094	0.336828	-2.97168	0.00296177	0.00719255
MGP_PWKPhJ_G0015071	6188.73	-0.0478523	0.120341	-0.397641	0.690895	0.759455
MGP_PWKPhJ_G0015906	1819.74	0.475438	0.078203	6.07954	1.20531e-09	1.14614e-08
MGP_PWKPhJ_G0014957	2714.12	0.993615	0.181205	5.48337	4.17297e-08	2.86749e-07
MGP_PWKPhJ_G0015207	2456.18	-0.767018	0.0858226	-8.93725	3.98992e-19	3.59891e-17
MGP_PWKPhJ_G0000605	1.56456	3.26833	1.11114	2.94142	0.00326706	0.00785111
MGP_PWKPhJ_G0000461	2.50602	2.78287	0.815762	3.41137	0.000646365	0.00184167
MGP_PWKPhJ_G0015845	2421.93	-0.241901	0.117811	-2.0533	0.0400431	0.0719012
MGP_PWKPhJ_G0015206	255.397	0.225867	0.16727	1.35031	0.176915	0.255533
MGP_PWKPhJ_G0009620	3.25609	-0.00893144	0.573927	-0.015562	0.987584	0.990846
MGP_PWKPhJ_G0009776	15.4564	-0.315697	0.344803	-0.915589	0.359883	0.455848
MGP_PWKPhJ_G0015842	903.433	-0.23235	0.120443	-1.92912	0.0537157	0.0928977
MGP_PWKPhJ_G0004693	1.07955	2.22574	1.14581	1.9425	0.0520766	0.0904322
MGP_PWKPhJ_G0000654	1.59164	-0.90967	0.827499	-1.0993	0.271637	0.364122
MGP_PWKPhJ_G0002654	1476.15	3.38137	0.440473	7.67668	1.63263e-14	4.74731e-13
MGP_PWKPhJ_G0015564	44.6564	0.129602	0.271061	0.478127	0.63256	0.711006
MGP_PWKPhJ_G0015712	592.8	1.16655	0.168603	6.91891	4.55126e-12	7.28829e-11
MGP_PWKPhJ_G0015086	5968.07	-0.502896	0.0906989	-5.54468	2.94499e-08	2.07002e-07
MGP_PWKPhJ_G0000460	38.3309	3.0221	0.416135	7.2623	3.80571e-13	7.8017e-12
MGP_PWKPhJ_G0015426	1.76088	-1.48938	1.06825	-1.39423	0.16325	0.239076
MGP_PWKPhJ_G0015623	494.674	-0.479799	0.178194	-2.69257	0.00709046	0.0156411
MGP_PWKPhJ_G0015304	6592.99	-0.533557	0.113415	-4.70446	2.54534e-06	1.19426e-05
MGP_PWKPhJ_G0015146	901.835	-0.00369556	0.139205	-0.0265476	0.978821	0.984709
MGP_PWKPhJ_G0036869	0.624528	2.2932	1.37331	1.66984	0.094951	0.151263
MGP_PWKPhJ_G0015568	251.371	0.745508	0.11945	6.24119	4.3426e-10	4.58953e-09
MGP_PWKPhJ_G0015087	2321.9	0.306024	0.0907575	3.37189	0.000746534	0.00209175
MGP_PWKPhJ_G0014210	1.52669	0.357238	0.760633	0.469658	0.638599	0.716022
MGP_PWKPhJ_G0015348	2.76521	1.33509	0.908018	1.47033	0.141471	0.211928
MGP_PWKPhJ_G0016040	1.78793	0.789004	0.774674	1.0185	0.308441	0.40278
MGP_PWKPhJ_G0014997	4146.16	-0.0677411	0.132679	-0.510565	0.609656	0.691089
MGP_PWKPhJ_G0009956	2.13369	-2.1311	1.24515	-1.71152	0.0869854	0.140467
MGP_PWKPhJ_G0015540	77.8144	0.340916	0.227956	1.49553	0.134775	0.203498
MGP_PWKPhJ_G0016094	62.3521	-0.306302	0.213757	-1.43294	0.151874	0.22495
MGP_PWKPhJ_G0015918	65.6986	1.13693	0.246382	4.61449	3.94065e-06	1.77615e-05
MGP_PWKPhJ_G0015730	120.952	-0.604876	0.137333	-4.40446	1.06049e-05	4.41433e-05
MGP_PWKPhJ_G0000305	55.463	3.29626	0.393708	8.37236	5.64767e-17	3.01468e-15
MGP_PWKPhJ_G0000340	2.17732	1.27905	0.77283	1.65502	0.0979213	0.155167
MGP_PWKPhJ_G0015731	2167.67	-0.671751	0.0960369	-6.99472	2.65798e-12	4.49072e-11
MGP_PWKPhJ_G0004858	2.19284	1.13357	0.751562	1.50829	0.131481	0.199478
MGP_PWKPhJ_G0015615	2291.04	0.342908	0.120174	2.85342	0.00432511	0.0100813
MGP_PWKPhJ_G0000387	3.71339	-0.406863	0.505207	-0.80534	0.420623	0.516839
MGP_PWKPhJ_G0010084	0.71544	-0.174805	1.19045	-0.14684	0.883258	0.915875
MGP_PWKPhJ_G0000377	1.33351	2.59844	1.08495	2.39499	0.0166207	0.0332188
MGP_PWKPhJ_G0000582	18.4442	1.1053	0.290724	3.80189	0.000143595	0.000471796
MGP_PWKPhJ_G0015837	2250.69	-0.110972	0.0787022	-1.41003	0.158532	0.233358
MGP_PWKPhJ_G0000292	30.2158	1.05512	0.326499	3.23161	0.00123095	0.0032802
MGP_PWKPhJ_G0000576	3.3449	3.6745	0.860503	4.27018	1.95313e-05	7.72822e-05
MGP_PWKPhJ_G0004656	1.44116	0.586387	0.808636	0.725156	0.468356	0.563224
MGP_PWKPhJ_G0015009	8296.27	0.513124	0.119234	4.3035	1.68119e-05	6.73422e-05
MGP_PWKPhJ_G0015761	43.8387	0.15172	0.209465	0.724322	0.468868	0.563646
MGP_PWKPhJ_G0015612	2473.69	0.102229	0.125581	0.814054	0.415614	0.51188
MGP_PWKPhJ_G0016089	36.5226	0.397082	0.230332	1.72396	0.0847158	0.137324
MGP_PWKPhJ_G0015991	1323.12	-0.355318	0.0841158	-4.22415	2.39841e-05	9.31828e-05
MGP_PWKPhJ_G0002496	4.18873	0.286188	0.516316	0.554289	0.579381	0.664404
MGP_PWKPhJ_G0015340	9152.81	0.542672	0.145009	3.74232	0.000182328	0.000588214
MGP_PWKPhJ_G0004812	3.61601	0.0886472	0.596377	0.148643	0.881835	0.914743
MGP_PWKPhJ_G0015253	11208.1	0.91144	0.153271	5.94661	2.73749e-09	2.4054e-08
MGP_PWKPhJ_G0015401	2670.29	-0.159423	0.0995128	-1.60203	0.109148	0.170365
MGP_PWKPhJ_G0004745	13.2719	3.03197	0.476336	6.3652	1.95037e-10	2.20919e-09
MGP_PWKPhJ_G0002597	1.85216	0.820828	0.873556	0.93964	0.347402	0.442773
MGP_PWKPhJ_G0015525	3484.52	-0.0216522	0.106015	-0.204237	0.838169	0.880482
MGP_PWKPhJ_G0015384	9005.47	-0.532578	0.151562	-3.51393	0.000441537	0.00130763
MGP_PWKPhJ_G0015421	0.656572	1.91439	1.77697	1.07733	0.281333	0.374619
MGP_PWKPhJ_G0015810	0.871813	-0.529684	1.22941	-0.430846	0.66658	0.739868
MGP_PWKPhJ_G0015604	372.618	-0.743411	0.186827	-3.97913	6.91672e-05	0.00024359
MGP_PWKPhJ_G0016007	433.668	-1.02918	0.189509	-5.43079	5.61039e-08	3.75254e-07
MGP_PWKPhJ_G0015227	20.4736	0.861358	0.279087	3.08634	0.00202634	0.00512593
MGP_PWKPhJ_G0015204	38.5513	-0.183625	0.218315	-0.841102	0.400291	0.49641
MGP_PWKPhJ_G0000398	1.07047	1.49228	1.29792	1.14975	0.250247	0.340461
MGP_PWKPhJ_G0015430	2176.89	-0.474322	0.0812485	-5.83791	5.28594e-09	4.37505e-08
MGP_PWKPhJ_G0015246	221.931	-0.0127733	0.138012	-0.0925521	0.926259	0.94665
MGP_PWKPhJ_G0015515	0.853367	2.74299	1.29965	2.11056	0.0348097	0.063691
MGP_PWKPhJ_G0000289	19.0426	2.67717	0.326194	8.20729	2.26228e-16	1.0481e-14
MGP_PWKPhJ_G0000493	9.52764	1.00871	0.345708	2.91782	0.00352485	0.00840027
MGP_PWKPhJ_G0015424	746.054	-0.667237	0.139846	-4.77121	1.83121e-06	8.88622e-06
MGP_PWKPhJ_G0015252	48174	-0.0747152	0.131867	-0.566596	0.570988	0.656825
MGP_PWKPhJ_G0015871	409.838	0.198606	0.204754	0.969974	0.33206	0.427459
MGP_PWKPhJ_G0000524	13.3379	3.92644	0.655325	5.99159	2.07799e-09	1.87129e-08
MGP_PWKPhJ_G0015661	5516.79	-0.403789	0.0800483	-5.04432	4.55126e-07	2.50257e-06
MGP_PWKPhJ_G0000596	0.745968	-0.109787	1.54325	-0.0711397	0.943287	0.959721
MGP_PWKPhJ_G0000449	8.82121	1.94181	0.619449	3.13474	0.00172008	0.00443443
MGP_PWKPhJ_G0016037	166.001	-0.434294	0.113599	-3.82306	0.000131807	0.000437096
MGP_PWKPhJ_G0015164	2246.99	1.19594	0.146787	8.14743	3.71737e-16	1.62032e-14
MGP_PWKPhJ_G0015595	1813.26	0.292429	0.104565	2.79663	0.00516381	0.0117973
MGP_PWKPhJ_G0015187	3918.91	-0.672397	0.119377	-5.63256	1.77556e-08	1.31219e-07
MGP_PWKPhJ_G0002587	29.219	2.1501	0.274123	7.84354	4.38036e-15	1.46005e-13
MGP_PWKPhJ_G0015438	588.357	-0.294904	0.092708	-3.181	0.00146769	0.00384857
MGP_PWKPhJ_G0015793	2.05854	0.873994	0.868154	1.00673	0.314066	0.408869
MGP_PWKPhJ_G0015521	309.261	1.3098	0.25665	5.10343	3.33544e-07	1.88806e-06
MGP_PWKPhJ_G0009744	3.11371	-0.34647	0.563466	-0.61489	0.538627	0.627702
MGP_PWKPhJ_G0009877	0.757574	-1.42839	1.3213	-1.08105	0.279676	0.372817
MGP_PWKPhJ_G0015408	75.0616	0.160124	0.195205	0.820283	0.412055	0.508573
MGP_PWKPhJ_G0015190	478.078	-0.571303	0.0964072	-5.92594	3.10513e-09	2.70052e-08
MGP_PWKPhJ_G0015863	237.396	0.536909	0.120289	4.4635	8.06319e-06	3.43132e-05
MGP_PWKPhJ_G0015637	3.06979	1.1413	0.661212	1.72607	0.0843357	0.136766
MGP_PWKPhJ_G0015054	38.544	0.455943	0.264548	1.72348	0.0848016	0.137443
MGP_PWKPhJ_G0000614	1.46115	2.75439	1.04208	2.64318	0.00821319	0.0178242
MGP_PWKPhJ_G0015739	7.21316	-0.783783	0.508165	-1.54238	0.122982	0.18859
MGP_PWKPhJ_G0015616	2844.37	0.336151	0.124294	2.70447	0.00684127	0.0151564
MGP_PWKPhJ_G0004672	2.29647	-0.955325	0.878475	-1.08748	0.276824	0.369751
MGP_PWKPhJ_G0015994	1850.08	0.676172	0.100226	6.74648	1.51473e-11	2.17646e-10
MGP_PWKPhJ_G0015763	3664.53	0.19157	0.121513	1.57654	0.114903	0.178079
MGP_PWKPhJ_G0015400	326.463	-0.627183	0.126943	-4.94068	7.78503e-07	4.07102e-06
MGP_PWKPhJ_G0015346	371.787	-0.753608	0.12022	-6.26856	3.64401e-10	3.90349e-09
MGP_PWKPhJ_G0000438	10.0052	1.84258	0.481019	3.83057	0.000127847	0.000424984
MGP_PWKPhJ_G0015035	293.927	-0.430258	0.115012	-3.74098	0.000183303	0.000591015
MGP_PWKPhJ_G0015205	311.141	0.507804	0.161919	3.13617	0.0017117	0.00441542
MGP_PWKPhJ_G0014960	463.607	-0.156297	0.106078	-1.47342	0.140638	0.210938
MGP_PWKPhJ_G0004645	13.8599	2.46897	0.360563	6.84752	7.51401e-12	1.14519e-10
MGP_PWKPhJ_G0000269	1.82888	3.51628	1.10996	3.16793	0.0015353	0.00400242
MGP_PWKPhJ_G0000520	3.11633	-0.258979	0.555623	-0.466107	0.641139	0.71818
MGP_PWKPhJ_G0015666	7.77104	-0.780195	0.4447	-1.75443	0.0793565	0.129665
MGP_PWKPhJ_G0004646	1.00428	0.126276	1.0645	0.118625	0.905572	0.931539
MGP_PWKPhJ_G0004786	5.78576	-0.472838	0.466459	-1.01367	0.310738	0.405276
MGP_PWKPhJ_G0015020	300.82	-0.84142	0.170174	-4.94447	7.63504e-07	4.00016e-06
MGP_PWKPhJ_G0000372	2.78238	-0.17801	0.68828	-0.25863	0.795921	0.846035
MGP_PWKPhJ_G0015172	946.804	0.91912	0.171977	5.34445	9.06922e-08	5.78415e-07
MGP_PWKPhJ_G0015980	2378.25	0.0484941	0.098917	0.49025	0.623957	0.703694
MGP_PWKPhJ_G0015339	2.57509	0.330598	0.651406	0.507514	0.611794	0.692909
MGP_PWKPhJ_G0015429	245.283	0.471186	0.136268	3.45778	0.000544642	0.00157974
MGP_PWKPhJ_G0015231	4.83054	0.648748	0.510452	1.27093	0.203755	0.287185
MGP_PWKPhJ_G0000248	5.94845	2.41794	0.59746	4.04702	5.18733e-05	0.000187987
MGP_PWKPhJ_G0000612	4.77468	1.60111	0.662201	2.41786	0.0156121	0.0314361
MGP_PWKPhJ_G0004767	29.7093	0.179905	0.222107	0.809993	0.417944	0.514205
MGP_PWKPhJ_G0015435	1718.07	0.393036	0.173316	2.26774	0.0233448	0.0449857
MGP_PWKPhJ_G0015368	101.687	-0.683351	0.212802	-3.2112	0.00132183	0.00349623
MGP_PWKPhJ_G0035403	76.6486	2.45346	0.250946	9.77685	1.41551e-22	2.67361e-20
MGP_PWKPhJ_G0002537	9.13575	-0.40403	0.369711	-1.09283	0.27447	0.367289
MGP_PWKPhJ_G0038317	32.3097	-0.915052	0.348653	-2.62453	0.00867674	0.018718
MGP_PWKPhJ_G0015270	559.907	0.261155	0.120953	2.15915	0.0308387	0.0573608
MGP_PWKPhJ_G0015334	3761.34	0.611377	0.200718	3.04595	0.0023195	0.00578148
MGP_PWKPhJ_G0015900	7.77913	0.497894	0.409695	1.21528	0.22426	0.310911
MGP_PWKPhJ_G0016030	6.47795	0.380083	0.477455	0.796062	0.425996	0.522221
MGP_PWKPhJ_G0035426	6.56704	1.84607	0.519223	3.55545	0.000377333	0.00113513
MGP_PWKPhJ_G0016017	15.9383	-0.230921	0.377619	-0.611518	0.540857	0.629736
MGP_PWKPhJ_G0015043	907.785	-0.449801	0.0882288	-5.09812	3.43047e-07	1.93541e-06
MGP_PWKPhJ_G0007380	1.08811	0.949714	1.02346	0.927944	0.353436	0.449065
MGP_PWKPhJ_G0015576	0.652136	0.34778	1.19275	0.291578	0.770609	0.825442
MGP_PWKPhJ_G0015403	1.25657	0.315678	0.937943	0.336564	0.736445	0.797936
MGP_PWKPhJ_G0015680	220.667	1.65822	0.193396	8.57423	9.97556e-18	6.76226e-16
MGP_PWKPhJ_G0015602	278.968	-0.0503381	0.157876	-0.318845	0.749844	0.808884
MGP_PWKPhJ_G0000226	13.9471	2.09815	0.32786	6.39953	1.55855e-10	1.808e-09
MGP_PWKPhJ_G0016069	11.4916	-0.0883093	0.334967	-0.263636	0.79206	0.843229
MGP_PWKPhJ_G0000649	10.8358	2.11674	0.509735	4.15263	3.28682e-05	0.000124397
MGP_PWKPhJ_G0015689	0.947507	2.02239	1.25795	1.60768	0.107905	0.168725
MGP_PWKPhJ_G0015188	4149.82	2.87653	0.264457	10.8771	1.48204e-27	8.61886e-25
MGP_PWKPhJ_G0015981	359.069	1.78803	0.235249	7.6006	2.94757e-14	7.98264e-13
MGP_PWKPhJ_G0000563	0.721184	1.52448	1.32637	1.14936	0.250407	0.34058
MGP_PWKPhJ_G0015591	14.1644	3.04978	0.571749	5.33412	9.60115e-08	6.09351e-07
MGP_PWKPhJ_G0000516	0.689639	1.96214	1.40472	1.39681	0.16247	0.238218
MGP_PWKPhJ_G0000502	0.621255	1.77149	1.24753	1.41999	0.155609	0.229683
MGP_PWKPhJ_G0004706	1.59427	-0.408738	1.03996	-0.393032	0.694296	0.762549
MGP_PWKPhJ_G0004624	3.68359	-0.02537	0.604667	-0.041957	0.966533	0.97588
MGP_PWKPhJ_G0004863	43.8536	1.76085	0.320219	5.4989	3.82166e-08	2.63674e-07
MGP_PWKPhJ_G0009989	3.61568	0.530209	0.641448	0.826581	0.408474	0.505004
MGP_PWKPhJ_G0015512	0.791697	0.769913	1.15043	0.66924	0.503342	0.596075
MGP_PWKPhJ_G0014197	3.40034	-0.236633	0.606824	-0.389953	0.696572	0.76463
MGP_PWKPhJ_G0002586	204.039	-0.648703	0.195671	-3.31527	0.000915553	0.00251683
MGP_PWKPhJ_G0010067	3.22515	0.432303	0.919764	0.470014	0.638345	0.715924
MGP_PWKPhJ_G0015620	1.17894	1.54347	1.17747	1.31083	0.189914	0.270663
MGP_PWKPhJ_G0000239	23.3891	2.23092	0.440908	5.05983	4.19638e-07	2.32479e-06
MGP_PWKPhJ_G0000549	1.22895	1.36622	1.13123	1.20773	0.227152	0.314218
MGP_PWKPhJ_G0015138	3718.3	0.645546	0.11907	5.42155	5.90851e-08	3.93408e-07
MGP_PWKPhJ_G0015010	11.6541	0.0539689	0.382996	0.140913	0.887939	0.919176
MGP_PWKPhJ_G0016038	1.99445	-2.38381	0.823746	-2.89386	0.00380533	0.00900075
MGP_PWKPhJ_G0015782	2158.14	-0.0915505	0.0834313	-1.09732	0.272504	0.364951
MGP_PWKPhJ_G0002513	0.897617	0.304945	1.00007	0.304925	0.760423	0.817533
MGP_PWKPhJ_G0015350	905.132	0.749841	0.112061	6.69135	2.21126e-11	3.06952e-10
MGP_PWKPhJ_G0015905	13.042	-0.804678	0.344077	-2.33865	0.0193533	0.0380473
MGP_PWKPhJ_G0015069	15.8393	-0.305355	0.285592	-1.0692	0.284979	0.378516
MGP_PWKPhJ_G0015963	2920.63	0.310539	0.138957	2.23479	0.0254313	0.0485116
MGP_PWKPhJ_G0015170	2249.72	-0.52243	0.11886	-4.39533	1.10606e-05	4.59192e-05
MGP_PWKPhJ_G0009726	3.52712	-0.956704	0.870814	-1.09863	0.271929	0.364424
MGP_PWKPhJ_G0015671	2169.52	0.124631	0.122094	1.02078	0.307357	0.401649
MGP_PWKPhJ_G0000260	4.30092	2.04009	0.583298	3.4975	0.000469638	0.00138233
MGP_PWKPhJ_G0015879	142.609	-0.129594	0.33254	-0.389709	0.696752	0.764728
MGP_PWKPhJ_G0015773	1095.75	-0.654659	0.109124	-5.99922	1.98262e-09	1.79344e-08
MGP_PWKPhJ_G0015434	3.84267	0.0260378	0.685915	0.0379607	0.969719	0.978084
MGP_PWKPhJ_G0000499	2.26212	-0.424893	0.788206	-0.539064	0.589843	0.673874
MGP_PWKPhJ_G0015191	926.727	0.0243284	0.0915033	0.265875	0.790335	0.84192
MGP_PWKPhJ_G0015776	1543.02	0.406454	0.166959	2.43445	0.0149145	0.0302103
MGP_PWKPhJ_G0010061	2.38586	1.98408	0.738352	2.68717	0.00720597	0.015861
MGP_PWKPhJ_G0015169	1388.28	-1.03962	0.272058	-3.82131	0.000132745	0.000439611
MGP_PWKPhJ_G0015811	0.853514	1.43722	1.18926	1.2085	0.226856	0.313899
MGP_PWKPhJ_G0015349	4190.59	-0.246667	0.141543	-1.74271	0.0813851	0.132586
MGP_PWKPhJ_G0000514	2.46902	2.08373	0.778359	2.67708	0.0074266	0.0162834
MGP_PWKPhJ_G0015567	41.3269	1.03812	0.20463	5.07314	3.91297e-07	2.17925e-06
MGP_PWKPhJ_G0015574	704.871	-0.0927515	0.177462	-0.522656	0.601214	0.683658
MGP_PWKPhJ_G0000523	2.71705	1.76277	0.686839	2.5665	0.010273	0.0216998
MGP_PWKPhJ_G0015217	2569.2	0.284952	0.109749	2.5964	0.00942074	0.0201013
MGP_PWKPhJ_G0015676	192.531	-0.549249	0.13671	-4.01763	5.87858e-05	0.000210177
MGP_PWKPhJ_G0015061	153.879	-0.283708	0.154326	-1.83836	0.0660091	0.110862
MGP_PWKPhJ_G0014988	21.0928	1.41382	0.335809	4.2102	2.5514e-05	9.85894e-05
MGP_PWKPhJ_G0015179	465.66	0.0864003	0.0953277	0.906351	0.36475	0.460826
MGP_PWKPhJ_G0015116	15.3266	0.395616	0.501009	0.789637	0.42974	0.525846
MGP_PWKPhJ_G0015177	929.662	0.20269	0.139907	1.44874	0.147409	0.219416
MGP_PWKPhJ_G0015911	4.99255	-0.0785853	0.715006	-0.109909	0.912482	0.936197
MGP_PWKPhJ_G0015283	5285.2	-1.01242	0.170876	-5.92489	3.125e-09	2.71673e-08
MGP_PWKPhJ_G0035414	62.7137	2.04024	0.337805	6.03971	1.54391e-09	1.42876e-08
MGP_PWKPhJ_G0015299	632.271	1.03834	0.14706	7.06066	1.65715e-12	2.92269e-11
MGP_PWKPhJ_G0015345	1866.19	0.0282542	0.0666919	0.423652	0.671819	0.744374
MGP_PWKPhJ_G0015161	1658.31	0.440292	0.14621	3.01137	0.00260074	0.00640092
MGP_PWKPhJ_G0015150	688.296	-0.123742	0.0856625	-1.44453	0.148589	0.220781
MGP_PWKPhJ_G0015795	5546.45	0.173621	0.127992	1.35649	0.174943	0.253347
MGP_PWKPhJ_G0009625	3.01769	1.81065	0.768795	2.35518	0.0185136	0.0366114
MGP_PWKPhJ_G0015134	9.99528	-0.033198	0.403974	-0.0821784	0.934505	0.952961
MGP_PWKPhJ_G0004734	6.47637	-0.466653	0.464299	-1.00507	0.314863	0.409785
MGP_PWKPhJ_G0004867	163.149	1.73283	0.247135	7.01168	2.35481e-12	4.02156e-11
MGP_PWKPhJ_G0000395	12.9189	3.53675	0.475948	7.43097	1.07807e-13	2.54806e-12
MGP_PWKPhJ_G0015976	418.319	0.125719	0.208724	0.60232	0.546961	0.635238
MGP_PWKPhJ_G0009736	12.6946	-0.88198	0.356827	-2.47173	0.013446	0.0275866
MGP_PWKPhJ_G0016050	408.5	0.420253	0.162991	2.57839	0.00992621	0.0210639
MGP_PWKPhJ_G0000262	21.7186	1.99543	0.413371	4.82722	1.38454e-06	6.88811e-06
MGP_PWKPhJ_G0015289	60.0311	1.47814	0.249698	5.91968	3.22561e-09	2.79341e-08
MGP_PWKPhJ_G0015885	1287.37	-0.725395	0.0929425	-7.80477	5.96104e-15	1.90091e-13
MGP_PWKPhJ_G0015735	77.7116	-0.287991	0.146	-1.97254	0.0485477	0.085046
MGP_PWKPhJ_G0014942	901.624	1.06229	0.203572	5.21825	1.80623e-07	1.08144e-06
MGP_PWKPhJ_G0036906	1.42928	2.21486	0.995557	2.22474	0.0260985	0.0495831
MGP_PWKPhJ_G0036868	12.1476	1.27569	0.320182	3.98427	6.76878e-05	0.000238989
MGP_PWKPhJ_G0015659	4840.79	-0.0299906	0.0647292	-0.463325	0.643131	0.719842
MGP_PWKPhJ_G0015805	9010.62	-0.49704	0.0979181	-5.07608	3.85311e-07	2.15025e-06
MGP_PWKPhJ_G0015084	880.6	0.711908	0.133664	5.32612	1.00335e-07	6.34786e-07
MGP_PWKPhJ_G0015768	31.6554	0.0182156	0.333614	0.0546008	0.956457	0.968908
MGP_PWKPhJ_G0015498	9784.03	0.455148	0.0925174	4.91959	8.67262e-07	4.48109e-06
MGP_PWKPhJ_G0015271	486.877	-0.304725	0.139432	-2.18547	0.0288548	0.0541033
MGP_PWKPhJ_G0015632	939.585	1.58776	0.39145	4.0561	4.9899e-05	0.000181488
MGP_PWKPhJ_G0000570	9.68552	0.977667	0.402052	2.43169	0.0150286	0.0304191
MGP_PWKPhJ_G0014967	13.523	0.155391	0.292875	0.53057	0.595717	0.67891
MGP_PWKPhJ_G0004794	18.2891	0.936854	0.351703	2.66377	0.00772711	0.016887
MGP_PWKPhJ_G0015330	354.567	0.0634943	0.170367	0.372692	0.709378	0.775921
MGP_PWKPhJ_G0015414	0.793311	3.12066	1.38266	2.257	0.0240082	0.0461034
MGP_PWKPhJ_G0015818	8.0749	1.02821	0.447251	2.29895	0.021508	0.0418181
MGP_PWKPhJ_G0009623	21.0481	-0.668891	0.240499	-2.78126	0.00541484	0.0123072
MGP_PWKPhJ_G0007435	2.61188	2.16329	0.881074	2.45529	0.0140772	0.0287064
MGP_PWKPhJ_G0015008	84.693	-0.126496	0.13163	-0.960996	0.336554	0.431911
MGP_PWKPhJ_G0000277	6.4856	3.15698	0.598703	5.27303	1.3419e-07	8.27185e-07
MGP_PWKPhJ_G0000328	1.39609	3.10028	1.04158	2.97653	0.00291535	0.00709775
MGP_PWKPhJ_G0015168	1354.83	-0.433698	0.109435	-3.96306	7.39937e-05	0.00025906
MGP_PWKPhJ_G0004592	125.421	0.038592	0.253102	0.152476	0.878811	0.91242
MGP_PWKPhJ_G0015775	4486.41	0.165706	0.147076	1.12667	0.259881	0.351154
MGP_PWKPhJ_G0000339	10.6564	3.21282	0.45058	7.1304	1.00078e-12	1.87267e-11
MGP_PWKPhJ_G0015197	93.2224	-0.093734	0.20573	-0.455618	0.648665	0.724604
MGP_PWKPhJ_G0015425	4416.19	-0.0779605	0.0877381	-0.88856	0.37424	0.470627
MGP_PWKPhJ_G0015064	0.7336	-0.240609	1.249	-0.192642	0.84724	0.887269
MGP_PWKPhJ_G0015171	863.336	-0.295966	0.162669	-1.81944	0.0688445	0.114926
MGP_PWKPhJ_G0000495	4.35746	-0.327083	0.507911	-0.643978	0.51959	0.610781
MGP_PWKPhJ_G0000511	1.25204	3.79621	1.01261	3.74892	0.000177597	0.000574629
MGP_PWKPhJ_G0015667	429.385	0.890957	0.176733	5.04125	4.62507e-07	2.54063e-06
MGP_PWKPhJ_G0014971	3.49762	1.24349	0.67354	1.8462	0.0648626	0.109271
MGP_PWKPhJ_G0016039	13.2449	0.327416	0.350867	0.933161	0.350737	0.446148
MGP_PWKPhJ_G0000609	10.5715	2.47968	0.479228	5.17432	2.28745e-07	1.33837e-06
MGP_PWKPhJ_G0000280	2.97328	3.48003	0.87193	3.99118	6.5744e-05	0.000232833
MGP_PWKPhJ_G0015762	1.41805	3.14419	1.05686	2.97501	0.00292978	0.00712895
MGP_PWKPhJ_G0000489	2.28661	2.47245	0.834102	2.96421	0.0030346	0.00734761
MGP_PWKPhJ_G0015272	652.059	-0.912791	0.170041	-5.36808	7.95799e-08	5.14372e-07
MGP_PWKPhJ_G0015448	21.1049	-0.601042	0.227244	-2.64492	0.00817092	0.0177498
MGP_PWKPhJ_G0015898	1.41577	1.65317	1.03722	1.59384	0.110973	0.172849
MGP_PWKPhJ_G0000519	2.10012	2.95287	0.921326	3.20502	0.00135051	0.00356527
MGP_PWKPhJ_G0015709	128.491	0.571361	0.486501	1.17443	0.240223	0.329037
MGP_PWKPhJ_G0015796	1.41377	1.85138	1.15473	1.60329	0.10887	0.170018
MGP_PWKPhJ_G0015317	243.465	1.16673	0.152449	7.65326	1.95945e-14	5.58734e-13
MGP_PWKPhJ_G0000264	9.52252	-0.303983	0.368318	-0.825328	0.409186	0.505823
MGP_PWKPhJ_G0015650	48.8823	0.442495	0.168483	2.62635	0.00863053	0.0186311
MGP_PWKPhJ_G0015639	1595.54	-0.532099	0.0730201	-7.28703	3.1687e-13	6.59991e-12
MGP_PWKPhJ_G0000425	1.47373	2.32019	0.960185	2.4164	0.0156749	0.0315482
MGP_PWKPhJ_G0015677	2.06959	1.63102	0.890557	1.83146	0.0670323	0.112359
MGP_PWKPhJ_G0038080	20.1062	-0.0167867	0.272484	-0.0616063	0.950876	0.964936
MGP_PWKPhJ_G0004647	5.48141	0.125718	0.48934	0.256914	0.797245	0.846872
MGP_PWKPhJ_G0015558	3651.99	1.39919	0.191075	7.32274	2.42953e-13	5.24318e-12
MGP_PWKPhJ_G0014214	1.246	-0.919459	1.02017	-0.901284	0.367438	0.463603
MGP_PWKPhJ_G0015232	524.295	0.197038	0.0890514	2.21264	0.0269227	0.0509562
MGP_PWKPhJ_G0015658	3240.45	0.282711	0.11101	2.54673	0.0108738	0.0228228
MGP_PWKPhJ_G0015005	0.821518	0.158949	1.14043	0.139377	0.889152	0.919914
MGP_PWKPhJ_G0015915	5836.38	0.463663	0.0916885	5.05694	4.26034e-07	2.35491e-06
MGP_PWKPhJ_G0015385	2.96654	0.388521	0.6149	0.631844	0.527489	0.617404
MGP_PWKPhJ_G0015353	124.933	-0.20585	0.1956	-1.0524	0.292615	0.386429
MGP_PWKPhJ_G0015249	75.9789	0.722133	0.156832	4.6045	4.13465e-06	1.85526e-05
MGP_PWKPhJ_G0015314	57.6375	1.04142	0.310998	3.34862	0.000812148	0.00225615
MGP_PWKPhJ_G0014977	3090.91	-0.103215	0.0965708	-1.0688	0.285158	0.378708
MGP_PWKPhJ_G0002619	3.17447	0.25427	0.699315	0.363599	0.716157	0.781587
MGP_PWKPhJ_G0015548	731.755	-0.531166	0.098879	-5.37188	7.7922e-08	5.04985e-07
MGP_PWKPhJ_G0015356	68.7414	1.98585	0.339093	5.85637	4.73099e-09	3.96174e-08
MGP_PWKPhJ_G0015860	109.808	0.707502	0.195286	3.62291	0.000291309	0.000897355
MGP_PWKPhJ_G0000336	8.03738	0.594494	0.375697	1.58238	0.113564	0.176264
MGP_PWKPhJ_G0014998	9.59198	1.34721	0.467738	2.88026	0.00397349	0.00935246
MGP_PWKPhJ_G0000433	1.21061	1.00911	0.956972	1.05448	0.291664	0.385414
MGP_PWKPhJ_G0016002	119.067	-0.172151	0.13539	-1.27151	0.203546	0.286982
MGP_PWKPhJ_G0015895	132.483	-0.720084	0.183614	-3.92172	8.79188e-05	0.000302776
MGP_PWKPhJ_G0015464	590.456	-0.400523	0.113062	-3.54249	0.000396365	0.00118673
MGP_PWKPhJ_G0000396	3.79041	3.53981	0.811782	4.36054	1.29743e-05	5.31256e-05
MGP_PWKPhJ_G0000432	0.622245	1.76871	1.31764	1.34233	0.179488	0.258294
MGP_PWKPhJ_G0015537	5.70221	1.13301	0.530842	2.13437	0.0328127	0.0605434
MGP_PWKPhJ_G0015322	12117	0.409041	0.103675	3.94543	7.96573e-05	0.000276861
MGP_PWKPhJ_G0015409	2484.1	-0.0787273	0.107182	-0.734523	0.46263	0.557999
MGP_PWKPhJ_G0000598	24.5785	2.02839	0.287151	7.06385	1.61951e-12	2.86175e-11
MGP_PWKPhJ_G0035406	5.37605	1.88798	0.553515	3.4109	0.00064749	0.00184417
MGP_PWKPhJ_G0015360	94.3158	0.909651	0.185536	4.90283	9.44649e-07	4.84807e-06
MGP_PWKPhJ_G0016048	831.84	0.391398	0.0969924	4.03535	5.45211e-05	0.000196487
MGP_PWKPhJ_G0002546	2.23211	0.737243	0.803225	0.917853	0.358696	0.454676
MGP_PWKPhJ_G0015100	81.4073	0.692575	0.162301	4.26721	1.97929e-05	7.82193e-05
MGP_PWKPhJ_G0015499	365.805	0.786046	0.148011	5.31073	1.09189e-07	6.86479e-07
MGP_PWKPhJ_G0002612	31.3154	-0.629791	0.214306	-2.93875	0.0032954	0.00791133
MGP_PWKPhJ_G0002660	153.803	-0.204441	0.213517	-0.957497	0.338317	0.433619
MGP_PWKPhJ_G0004857	1.41615	1.0002	0.958358	1.04366	0.296645	0.390863
MGP_PWKPhJ_G0000466	2.93514	1.93194	0.660343	2.92566	0.00343729	0.00820929
MGP_PWKPhJ_G0015696	2351.74	0.485843	0.16008	3.03499	0.00240541	0.00596468
MGP_PWKPhJ_G0014945	85.1665	0.505269	0.232785	2.17054	0.0299657	0.0559725
MGP_PWKPhJ_G0015581	0.684378	1.93884	1.3105	1.47946	0.139017	0.208975
MGP_PWKPhJ_G0036917	1.28352	3.39734	1.09509	3.10235	0.00191994	0.00488304
MGP_PWKPhJ_G0015638	2037.2	-0.150176	0.111489	-1.34701	0.177979	0.256716
MGP_PWKPhJ_G0015492	592.719	1.16197	0.16982	6.84234	7.79119e-12	1.18173e-10
MGP_PWKPhJ_G0015910	16670	-0.485927	0.0986125	-4.92764	8.32273e-07	4.31443e-06
MGP_PWKPhJ_G0004615	2.30451	2.59333	1.01293	2.56023	0.0104604	0.0220534
MGP_PWKPhJ_G0015052	1541.57	0.269128	0.0942753	2.8547	0.0043077	0.0100471
MGP_PWKPhJ_G0015816	431.443	-0.678324	0.165506	-4.09849	4.15859e-05	0.000154036
MGP_PWKPhJ_G0000625	7.40542	1.91578	0.477302	4.01378	5.97553e-05	0.000213437
MGP_PWKPhJ_G0014974	623.432	0.59717	0.154162	3.87365	0.000107218	0.000362518
MGP_PWKPhJ_G0016004	1271.58	-0.686026	0.116018	-5.91308	3.35776e-09	2.89517e-08
MGP_PWKPhJ_G0015876	7.37109	0.320018	0.474478	0.674465	0.500016	0.593153
MGP_PWKPhJ_G0000565	1.42443	2.71932	1.13247	2.40123	0.0163401	0.032726
MGP_PWKPhJ_G0002569	62.6403	-0.429849	0.238521	-1.80214	0.0715229	0.118725
MGP_PWKPhJ_G0014217	15.8319	0.634801	0.288051	2.20378	0.0275398	0.0519728
MGP_PWKPhJ_G0015539	2499.82	-0.333988	0.244385	-1.36665	0.171735	0.24937
MGP_PWKPhJ_G0014984	14.4337	-1.55685	0.530952	-2.93218	0.00336588	0.00805791
MGP_PWKPhJ_G0015999	990.708	0.0504438	0.129306	0.390113	0.696453	0.764576
MGP_PWKPhJ_G0015148	4134.31	0.517503	0.0952698	5.43197	5.57354e-08	3.73015e-07
MGP_PWKPhJ_G0015213	597.632	0.839321	0.179532	4.67505	2.93883e-06	1.36096e-05
MGP_PWKPhJ_G0015745	5620.08	0.271951	0.123893	2.19505	0.0281598	0.0529886
MGP_PWKPhJ_G0000399	7.01852	2.66479	0.489896	5.43951	5.34272e-08	3.59856e-07
MGP_PWKPhJ_G0015118	1823.94	-0.0829548	0.125249	-0.662319	0.507767	0.5999
MGP_PWKPhJ_G0014961	9108.6	-0.796278	0.0984361	-8.08929	6.00153e-16	2.48367e-14
MGP_PWKPhJ_G0015155	0.938757	1.52081	1.12043	1.35734	0.174673	0.253021
MGP_PWKPhJ_G0015236	195.921	0.392208	0.134385	2.91854	0.00351675	0.00838187
MGP_PWKPhJ_G0015714	840.761	-0.326642	0.123878	-2.6368	0.00836927	0.0181166
MGP_PWKPhJ_G0015478	160.178	0.106825	0.11806	0.904832	0.365554	0.461622
MGP_PWKPhJ_G0015523	12.6465	-0.965436	0.291155	-3.31588	0.000913534	0.00251378
MGP_PWKPhJ_G0002563	0.904765	-0.485663	1.01629	-0.477877	0.632738	0.711059
MGP_PWKPhJ_G0015402	59.7088	0.189174	0.53713	0.352193	0.724694	0.788644
MGP_PWKPhJ_G0015635	12.5786	0.217273	0.343067	0.633325	0.526521	0.616554
MGP_PWKPhJ_G0004686	10.8108	1.84915	0.482313	3.83393	0.000126113	0.000419536
MGP_PWKPhJ_G0000599	1.54129	1.60993	0.924459	1.74148	0.0815991	0.132886
MGP_PWKPhJ_G0015446	766.776	-0.166034	0.128857	-1.28852	0.197565	0.280033
MGP_PWKPhJ_G0015536	9.39632	-1.00258	0.515578	-1.94457	0.0518262	0.0900681
MGP_PWKPhJ_G0000439	4.11513	3.68502	0.833694	4.42012	9.86479e-06	4.13039e-05
MGP_PWKPhJ_G0015968	86.9687	0.266087	0.143526	1.85393	0.0637488	0.10773
MGP_PWKPhJ_G0015610	3004.64	0.742586	0.156222	4.75341	2.00011e-06	9.59625e-06
MGP_PWKPhJ_G0015670	126.747	0.633834	0.160026	3.96082	7.46927e-05	0.000261259
MGP_PWKPhJ_G0015178	267.235	0.4726	0.152892	3.09107	0.00199434	0.00505656
MGP_PWKPhJ_G0004760	13.6459	0.755387	0.314118	2.40479	0.0161817	0.032453
MGP_PWKPhJ_G0014222	2.19247	1.61994	0.726151	2.23086	0.0256903	0.0489128
MGP_PWKPhJ_G0015380	2.7542	0.360865	0.610236	0.591353	0.554284	0.64192
MGP_PWKPhJ_G0035680	3.65603	4.17734	0.936785	4.45923	8.22538e-06	3.4916e-05
MGP_PWKPhJ_G0014232	9.89805	0.105905	0.308933	0.342809	0.731742	0.794266
MGP_PWKPhJ_G0015673	44.5558	-0.12286	0.168558	-0.728887	0.466071	0.56123
MGP_PWKPhJ_G0015683	48.0639	0.126699	0.409216	0.309615	0.756854	0.814614
MGP_PWKPhJ_G0000300	2.35086	3.50618	0.933271	3.75687	0.000172053	0.000558325
MGP_PWKPhJ_G0015194	1688.8	-0.593145	0.165261	-3.58915	0.000331763	0.00100987
MGP_PWKPhJ_G0015589	37.3103	-0.0509844	0.183034	-0.278552	0.780588	0.833666
MGP_PWKPhJ_G0000501	7.64476	2.28048	0.490669	4.6477	3.35663e-06	1.53419e-05
MGP_PWKPhJ_G0038074	38.4788	0.18751	0.205009	0.914644	0.360379	0.456312
MGP_PWKPhJ_G0014946	790.111	-0.450495	0.115651	-3.89531	9.80744e-05	0.000334518
MGP_PWKPhJ_G0000464	6.94463	2.09955	0.564799	3.71734	0.000201329	0.000643407
MGP_PWKPhJ_G0014226	2313.64	0.439474	0.248889	1.76574	0.0774389	0.127
MGP_PWKPhJ_G0015462	154.923	-0.689944	0.185017	-3.72908	0.000192177	0.000616655
MGP_PWKPhJ_G0000225	1.96035	4.01181	0.937911	4.27738	1.89104e-05	7.50136e-05
MGP_PWKPhJ_G0015780	45.7632	0.0892361	0.166038	0.537443	0.590962	0.674744
MGP_PWKPhJ_G0015593	4.16304	-1.25778	0.547027	-2.2993	0.0214878	0.04179
MGP_PWKPhJ_G0002658	21.6901	-0.228854	0.302085	-0.757582	0.448701	0.544279
MGP_PWKPhJ_G0016019	436.58	1.0628	0.138688	7.66319	1.81369e-14	5.23248e-13
MGP_PWKPhJ_G0015342	29.4382	1.13203	0.263673	4.2933	1.76034e-05	7.02707e-05
MGP_PWKPhJ_G0004618	3.43127	-0.218424	0.557924	-0.391494	0.695432	0.763569
MGP_PWKPhJ_G0014230	9.13064	0.191582	0.365631	0.523978	0.600294	0.683
MGP_PWKPhJ_G0015827	492.862	0.863016	0.135442	6.37185	1.86763e-10	2.12856e-09
MGP_PWKPhJ_G0015613	501.653	1.5605	0.223925	6.96886	3.19531e-12	5.31325e-11
MGP_PWKPhJ_G0015657	31.0671	0.50345	0.311931	1.61398	0.106532	0.16685
MGP_PWKPhJ_G0000663	2.38205	2.81698	0.849598	3.31566	0.000914275	0.00251506
MGP_PWKPhJ_G0015787	1723.96	0.993161	0.120365	8.25126	1.56736e-16	7.57935e-15
MGP_PWKPhJ_G0014991	6051.94	-0.96473	0.113283	-8.51607	1.65057e-17	1.03625e-15
MGP_PWKPhJ_G0004715	1.44436	-1.39125	1.05745	-1.31567	0.188286	0.268794
MGP_PWKPhJ_G0000418	0.639259	2.2991	1.27956	1.79679	0.0723682	0.119957
MGP_PWKPhJ_G0015182	13.0341	0.238865	0.288409	0.828217	0.407548	0.50408
MGP_PWKPhJ_G0015308	11.2883	0.0434597	0.369702	0.117553	0.906422	0.931979
MGP_PWKPhJ_G0015719	381.436	0.303782	0.102189	2.97275	0.00295146	0.00717067
MGP_PWKPhJ_G0000632	1.82185	-0.380782	0.824722	-0.461709	0.64429	0.72081
MGP_PWKPhJ_G0015586	739.889	-0.69697	0.113176	-6.15828	7.35403e-10	7.37707e-09
MGP_PWKPhJ_G0015774	1624.56	-0.800887	0.182706	-4.38348	1.16799e-05	4.83271e-05
MGP_PWKPhJ_G0004690	4.00428	0.873215	0.553469	1.57771	0.114631	0.177709
MGP_PWKPhJ_G0015321	1708.17	-0.25942	0.103788	-2.49952	0.0124363	0.0257428
MGP_PWKPhJ_G0015367	5478.02	0.217169	0.0879899	2.46812	0.0135826	0.027816
MGP_PWKPhJ_G0009851	249.24	-0.347894	0.135211	-2.57296	0.0100833	0.0213501
MGP_PWKPhJ_G0000482	0.786227	0.784212	1.34489	0.583106	0.559822	0.646741
MGP_PWKPhJ_G0000547	7.32225	1.67042	0.454847	3.67249	0.000240202	0.000754761
MGP_PWKPhJ_G0004853	11.6117	-0.244038	0.389018	-0.627316	0.530452	0.620433
MGP_PWKPhJ_G0000487	4.35136	2.82989	0.728979	3.88199	0.000103607	0.000351652
MGP_PWKPhJ_G0015049	4806.48	-0.329285	0.0895418	-3.67745	0.000235579	0.000741077
MGP_PWKPhJ_G0015238	96.7854	0.792107	0.183058	4.32709	1.5109e-05	6.10744e-05
MGP_PWKPhJ_G0015643	1338.96	-0.130064	0.0913458	-1.42386	0.154487	0.228316
MGP_PWKPhJ_G0009974	2.2339	-0.68238	0.787863	-0.866114	0.386428	0.483067
MGP_PWKPhJ_G0015717	2899.63	-0.564373	0.0809962	-6.9679	3.2171e-12	5.34546e-11
MGP_PWKPhJ_G0015924	2.14748	0.970922	0.721098	1.34645	0.178158	0.256907
MGP_PWKPhJ_G0014221	5.21821	0.78675	0.482321	1.63117	0.102854	0.161892
MGP_PWKPhJ_G0015790	4351.26	-0.39788	0.103354	-3.84967	0.000118276	0.000395144
MGP_PWKPhJ_G0015506	2352.52	-0.385166	0.0760054	-5.06761	4.0284e-07	2.23678e-06
MGP_PWKPhJ_G0002621	2.912	1.29441	0.616286	2.10034	0.0356994	0.0651354
MGP_PWKPhJ_G0015704	84.978	0.455852	0.199616	2.28365	0.0223924	0.0433432
MGP_PWKPhJ_G0004882	1.21174	-0.258029	1.03375	-0.249604	0.802894	0.851317
MGP_PWKPhJ_G0009618	2.36906	1.69721	0.758215	2.23843	0.0251928	0.0481189
MGP_PWKPhJ_G0015198	8703.77	-0.0728067	0.0858081	-0.848482	0.39617	0.492654
MGP_PWKPhJ_G0002592	1.23106	-0.881196	0.966502	-0.911737	0.361907	0.45767
MGP_PWKPhJ_G0016025	831.419	-0.281329	0.175307	-1.60478	0.108541	0.1696
MGP_PWKPhJ_G0000465	9.02593	1.68714	0.468356	3.60225	0.000315475	0.000964404
MGP_PWKPhJ_G0015590	4.79764	0.549378	0.536416	1.02416	0.305758	0.400091
MGP_PWKPhJ_G0016080	1725.2	0.782382	0.122818	6.37025	1.88718e-10	2.14863e-09
MGP_PWKPhJ_G0015259	30.6904	-0.416814	0.228994	-1.82019	0.0687299	0.114778
MGP_PWKPhJ_G0015127	94.0011	1.23474	0.342336	3.60681	0.000309988	0.000948811
MGP_PWKPhJ_G0000419	14.5942	2.34245	0.428167	5.47089	4.47785e-08	3.06365e-07
MGP_PWKPhJ_G0015986	600.576	0.292742	0.15266	1.91761	0.0551609	0.0950452
MGP_PWKPhJ_G0015769	2308.34	-0.427725	0.142484	-3.00192	0.00268284	0.00658172
MGP_PWKPhJ_G0004669	164.56	1.48126	0.219238	6.75639	1.41472e-11	2.04206e-10
MGP_PWKPhJ_G0015618	0.595415	0.698706	1.4863	0.470098	0.638285	0.715924
MGP_PWKPhJ_G0015724	3264.28	-0.251661	0.112129	-2.24438	0.0248078	0.0474655
MGP_PWKPhJ_G0015248	2372.45	0.485018	0.128216	3.78282	0.000155061	0.000506683
MGP_PWKPhJ_G0015770	6260.43	0.629476	0.109889	5.72829	1.01446e-08	7.8772e-08
MGP_PWKPhJ_G0000329	28.8271	1.9726	0.387407	5.09181	3.54659e-07	1.99532e-06
MGP_PWKPhJ_G0015809	3.07125	1.43468	0.67229	2.13402	0.0328411	0.0605857
MGP_PWKPhJ_G0015594	307.312	0.463672	0.117195	3.9564	7.60864e-05	0.000265755
MGP_PWKPhJ_G0000367	30.4194	1.6729	0.259229	6.45336	1.09396e-10	1.31174e-09
MGP_PWKPhJ_G0015652	5688.63	-0.424933	0.156161	-2.72112	0.00650621	0.0145087
MGP_PWKPhJ_G0015124	617.121	0.53724	0.129077	4.16216	3.15255e-05	0.000119808
MGP_PWKPhJ_G0015716	2102.31	0.782163	0.126402	6.18789	6.09748e-10	6.24991e-09
MGP_PWKPhJ_G0002576	2.71901	-0.367382	0.603453	-0.608799	0.542657	0.631231
MGP_PWKPhJ_G0015094	783.537	0.478127	0.0979241	4.88263	1.04678e-06	5.33014e-06
MGP_PWKPhJ_G0015627	1.8846	1.12173	0.768093	1.46041	0.144178	0.215239
MGP_PWKPhJ_G0000467	34.6401	2.50047	0.393098	6.36094	2.00527e-10	2.26673e-09
MGP_PWKPhJ_G0000486	8.51335	2.34868	0.459744	5.10867	3.24433e-07	1.84073e-06
MGP_PWKPhJ_G0015447	1192.8	-0.431385	0.193054	-2.23453	0.0254483	0.0485357
MGP_PWKPhJ_G0000665	7.08369	2.3006	0.56875	4.04501	5.23203e-05	0.000189328
MGP_PWKPhJ_G0000287	2.62776	2.42724	0.804986	3.01526	0.00256763	0.00632504
MGP_PWKPhJ_G0009967	6.39514	1.44603	0.464901	3.11039	0.00186838	0.00477168
MGP_PWKPhJ_G0000420	7.93472	3.05008	0.565812	5.39062	7.0214e-08	4.58856e-07
MGP_PWKPhJ_G0015989	92.103	-0.00638018	0.134457	-0.0474513	0.962154	0.973029
[truncated: 20,518 more rows]

## Sheet: SuppTable2D
SuppTable2D. Differential expression WSB
[truncated: 22,400 more rows]

## Sheet: SuppTable2E
SuppTable2E. UPSET
[truncated: 15,312 more rows]

## Sheet: SuppTable2F
SuppTable2F. Differential Expression Tx_Tau_CAST
[truncated: 80 more rows]

[truncated: 12 more sheets: SuppTable2G, SuppTable2H, SuppTable2I, SuppTable2J, SuppTable2K, SuppTable2L, SuppTable2M, SuppTable2N, SuppTable2O, SuppTable2P, SuppTable2Q, SuppTable2R]
